# Supplementary material for: USP26 Combats Age‐Related Declines in Self‐Renewal and Multipotent Differentiation of BMSC by Maintaining Mitochondrial Homeostasis
Source: Adv Sci (Weinh). 2024 Oct 8;11(44):2406428. doi: 10.1002/advs.202406428 (PMC11600297; doi:10.1002/advs.202406428)
Supplement: Supplementary file 2 — Supporting Information file 1 [file ADVS-11-2406428-s001.csv]

	gene	baseMean	log2FoldChange	lfcSE	stat	pvalue	padj	change	WT1	WT2	WT3	WT4	WT5	cKO1	cKO2	cKO3	cKO4	cKO5
Ighg2b	Ighg2b	21603.03524	5.197399566	0.307243629	16.91621594	3.42E-64	5.64E-60	up	0	0	2089	2783	2387	0	0	86585	78598	76005
Ighg1	Ighg1	18804.58748	5.792252769	0.344796834	16.7990312	2.48E-63	2.05E-59	up	0	0	1214	1384	1447	0	0	76097	71030	64758
Ighg2c	Ighg2c	16710.0999	4.255948029	0.255380989	16.66509335	2.35E-62	1.29E-58	up	0	0	2881	4393	3749	0	0	64930	61346	55865
Igha	Igha	39365.55045	3.232536036	0.19446535	16.62268387	4.77E-62	1.97E-58	up	0	0	14390	19794	17086	0	0	147088	133783	127177
Igkv1-110	Igkv1-110	6139.633839	4.25706685	0.257619532	16.5246277	2.44E-61	8.05E-58	up	0	0	1146	1475	1392	0	0	22991	23581	20289
Ighv3-6	Ighv3-6	1998.600363	3.707159158	0.228717134	16.208489	4.39E-59	1.21E-55	up	0	0	524	717	663	0	0	7686	6821	6787
Igkv1-117	Igkv1-117	2747.978607	4.040531976	0.254288192	15.88957767	7.48E-57	1.76E-53	up	0	0	650	713	699	0	0	10878	9657	9206
Igkv17-127	Igkv17-127	1419.60579	4.716751003	0.299618829	15.74250532	7.73E-56	1.59E-52	up	0	0	201	246	218	0	0	5878	5292	4554
Igkc	Igkc	60697.77915	2.611074077	0.166921029	15.64257116	3.73E-55	6.84E-52	up	0	0	32159	43441	40983	0	0	214277	207971	176022
Igkv14-111	Igkv14-111	1592.416508	4.245799575	0.277192635	15.31714424	5.87E-53	9.69E-50	up	0	0	260	379	411	0	0	6087	6132	5137
Igkv10-96	Igkv10-96	2932.145563	3.029245636	0.201040452	15.06784138	2.64E-51	3.95E-48	up	0	0	1338	1527	1431	0	0	10443	10316	9180
Ighv9-3	Ighv9-3	1211.231187	3.119274953	0.210147944	14.84323326	7.70E-50	1.06E-46	up	0	0	454	664	577	0	0	4736	3792	3953
Ighv1-82	Ighv1-82	1276.549679	4.006529473	0.27023205	14.82625571	9.91E-50	1.26E-46	up	0	0	263	428	300	0	0	5079	4262	4458
Ighv1-80	Ighv1-80	1004.761091	3.977348484	0.269278383	14.77039648	2.27E-49	2.68E-46	up	0	0	220	336	237	0	0	3898	3597	3350
Ighv5-4	Ighv5-4	576.3652111	4.142907629	0.281917002	14.69548694	6.89E-49	7.58E-46	up	0	0	114	139	150	0	0	2225	2077	1957
Ighv1-75	Ighv1-75	627.7185357	3.890673633	0.264967537	14.68358605	8.21E-49	8.47E-46	up	0	0	139	206	181	0	0	2580	2110	2074
Igkv5-39	Igkv5-39	977.9871481	3.704143728	0.254647197	14.54617905	6.18E-48	5.99E-45	up	0	0	254	395	281	0	0	3730	3457	3237
Igkv1-135	Igkv1-135	1561.354161	3.5017955	0.241302865	14.51203452	1.02E-47	9.32E-45	up	0	0	429	705	574	0	0	5627	6016	4808
Igkv4-59	Igkv4-59	971.4077917	3.293056577	0.227066664	14.5025981	1.17E-47	1.01E-44	up	0	0	358	450	396	0	0	3942	3095	3105
Ighv1-52	Ighv1-52	1102.233385	4.770824394	0.332529874	14.347055	1.11E-46	9.17E-44	up	0	0	174	173	136	0	0	4245	4002	3943
Igkv4-68	Igkv4-68	833.2266856	3.460439829	0.24129587	14.34106529	1.21E-46	9.52E-44	up	0	0	274	305	343	0	0	2948	2919	2877
Iglv1	Iglv1	2467.174906	2.241911055	0.157880049	14.20009099	9.15E-46	6.86E-43	up	0	0	1696	2178	2003	0	0	8205	8112	7022
Igkv12-46	Igkv12-46	1133.111098	3.259867868	0.22995589	14.1760573	1.29E-45	9.25E-43	up	0	0	455	508	462	0	0	4532	3727	3544
Il1f9	Il1f9	2978.694484	1.428445079	0.100806734	14.17013544	1.40E-45	9.64E-43	up	258	242	2871	3870	4041	739	783	7553	7253	7131
Igkv5-48	Igkv5-48	803.1178222	3.620913944	0.258225075	14.02231731	1.14E-44	7.51E-42	up	0	0	191	304	315	0	0	3065	2589	2866
Igkv6-23	Igkv6-23	2258.993079	4.141923919	0.295781133	14.0033405	1.49E-44	9.44E-42	up	0	0	346	729	533	0	0	8906	8689	6981
Igkv4-72	Igkv4-72	645.5429562	3.764558681	0.270533238	13.91532776	5.11E-44	3.12E-41	up	0	0	191	197	189	0	0	2464	2150	2283
Ighv14-2	Ighv14-2	578.0686608	3.703192786	0.26714232	13.86224683	1.07E-43	6.32E-41	up	0	0	160	222	163	0	0	2323	1915	1934
Igkv4-74	Igkv4-74	1089.339855	5.84880912	0.424134617	13.78998291	2.93E-43	1.67E-40	up	0	0	69	98	45	0	0	4657	4063	3599
Igkv12-44	Igkv12-44	1211.399869	2.483358425	0.182357443	13.61808097	3.13E-42	1.72E-39	up	0	0	741	845	903	0	0	4329	3695	3766
Igkv6-32	Igkv6-32	929.7279979	3.476273977	0.257605113	13.49458455	1.68E-41	8.96E-39	up	0	0	242	355	432	0	0	3518	3154	3120
Igkv14-100	Igkv14-100	362.1443547	4.443872032	0.330575457	13.44283715	3.39E-41	1.75E-38	up	0	0	54	72	77	0	0	1406	1466	1107
Igkv6-25	Igkv6-25	908.3424753	4.800468818	0.357190518	13.43951918	3.55E-41	1.77E-38	up	0	0	97	198	103	0	0	3385	3482	3183
Ighv1-59	Ighv1-59	458.8859197	3.677496068	0.273895033	13.42666212	4.22E-41	2.05E-38	up	0	0	134	145	157	0	0	1774	1451	1659
Ighv1-50	Ighv1-50	502.8944744	3.949961426	0.294657911	13.4052448	5.63E-41	2.66E-38	up	0	0	100	135	166	0	0	2001	1610	1814
Ighv9-1	Ighv9-1	516.1764918	5.105723077	0.381125277	13.39644308	6.34E-41	2.91E-38	up	0	0	50	48	78	0	0	1877	1903	1959
Igkv2-109	Igkv2-109	524.4824139	3.774501224	0.28241962	13.36486898	9.70E-41	4.33E-38	up	0	0	142	165	160	0	0	1978	2103	1535
Ighv5-17	Ighv5-17	852.5907062	3.656896925	0.274110038	13.34098142	1.34E-40	5.80E-38	up	0	0	255	239	324	0	0	3319	2977	2781
Ighv1-42	Ighv1-42	335.8102599	4.027853467	0.30227934	13.32493802	1.66E-40	7.01E-38	up	0	0	69	83	100	0	0	1274	1216	1141
Igkv3-4	Igkv3-4	774.4378566	4.836496765	0.363424145	13.30813276	2.08E-40	8.56E-38	up	0	0	83	163	83	0	0	3046	2998	2551
Igkv10-94	Igkv10-94	1216.739024	4.251380127	0.321351236	13.22969899	5.91E-40	2.38E-37	up	0	0	291	260	210	0	0	4778	4486	4018
Igkv9-124	Igkv9-124	487.7492791	4.791083426	0.364227672	13.15408958	1.61E-39	6.33E-37	up	0	0	67	92	51	0	0	1887	1751	1762
Ighv8-12	Ighv8-12	896.0819812	4.094634587	0.312480459	13.10365008	3.14E-39	1.20E-36	up	0	0	232	223	173	0	0	3251	3318	3130
Ighv14-3	Ighv14-3	852.5136569	3.870571408	0.298491357	12.96711382	1.88E-38	7.05E-36	up	0	0	202	328	186	0	0	3130	3173	2849
Ighv5-16	Ighv5-16	877.6686402	2.487750613	0.193361972	12.86576979	7.01E-38	2.57E-35	up	0	0	500	637	669	0	0	2976	3069	2497
Ighv1-9	Ighv1-9	975.9745354	2.838802013	0.221348397	12.82503983	1.19E-37	4.26E-35	up	0	0	495	648	467	0	0	3621	3254	2963
Ighv1-53	Ighv1-53	895.2379949	3.022375892	0.23754438	12.72341567	4.38E-37	1.54E-34	up	0	0	388	400	521	0	0	3458	2855	2852
Ighv6-3	Ighv6-3	727.5673087	3.070537744	0.242200112	12.6776892	7.86E-37	2.70E-34	up	0	0	256	466	330	0	0	2621	2354	2480
Mmp8	Mmp8	23212.70302	1.027360758	0.081751509	12.56687204	3.21E-36	1.08E-33	up	7011	6894	21392	30171	29171	12214	16228	49129	42140	41443
Klra17	Klra17	229.6313398	1.943805764	0.155795862	12.47661999	1.00E-35	3.30E-33	up	20	17	171	199	203	58	63	659	660	580
Igkv6-17	Igkv6-17	744.7024862	4.163386731	0.334434608	12.44903078	1.42E-35	4.58E-33	up	0	0	191	164	136	0	0	2606	2783	2684
Ighm	Ighm	24560.52796	-1.541912744	0.123989703	-12.43581283	1.67E-35	5.30E-33	down	0	0	71501	97006	83679	0	0	25078	23752	22743
Vsig4	Vsig4	683.2061869	-1.817466633	0.146848284	-12.37649218	3.50E-35	1.09E-32	down	771	738	1200	1516	1845	237	237	352	267	358
Igkv14-126	Igkv14-126	1151.046765	-2.176186577	0.176314763	-12.34262256	5.34E-35	1.63E-32	down	0	0	3773	4857	4354	0	0	806	726	826
Ighv1-15	Ighv1-15	417.8438076	3.48351838	0.283237514	12.29893008	9.18E-35	2.75E-32	up	0	0	98	177	185	0	0	1610	1424	1375
Iglc1	Iglc1	1209.037211	2.421375031	0.197700817	12.24767337	1.73E-34	5.09E-32	up	0	0	644	905	1054	0	0	4096	3853	3729
Iglv3	Iglv3	466.7596033	3.098261245	0.254928338	12.15345955	5.50E-34	1.59E-31	up	0	0	168	219	268	0	0	1544	1659	1579
Igkv6-15	Igkv6-15	821.2582862	3.091335891	0.257637436	11.99878378	3.61E-33	1.03E-30	up	0	0	254	417	498	0	0	2988	2706	2741
Mx1	Mx1	657.3874219	-2.030409348	0.169891168	-11.95123547	6.40E-33	1.79E-30	down	0	0	2010	2852	2447	0	0	530	482	456
Ighv1-55	Ighv1-55	819.8527877	2.22485466	0.186843769	11.9075668	1.08E-32	2.97E-30	up	0	0	574	793	602	0	0	2706	2481	2549
Ighv8-8	Ighv8-8	956.0961816	2.876670496	0.24179731	11.89703266	1.23E-32	3.32E-30	up	0	0	492	460	568	0	0	3624	2816	3228
Ighv1-81	Ighv1-81	436.3610904	2.456856084	0.208169629	11.80218313	3.80E-32	1.01E-29	up	0	0	257	342	314	0	0	1548	1494	1200
Igkv8-30	Igkv8-30	1267.540849	2.549390785	0.21882107	11.65057272	2.28E-31	5.97E-29	up	0	0	793	997	698	0	0	4200	4192	4007
Igkv4-79	Igkv4-79	142.2920837	4.271148351	0.371124605	11.50866393	1.19E-30	3.08E-28	up	0	0	24	34	30	0	0	565	467	523
Ighv1-76	Ighv1-76	407.5696496	3.602015171	0.314321745	11.45964358	2.10E-30	5.34E-28	up	0	0	134	112	152	0	0	1737	1404	1207
Ighv7-3	Ighv7-3	794.5634681	3.775228651	0.330248266	11.43148667	2.91E-30	7.28E-28	up	0	0	266	177	235	0	0	3148	2792	2582
Ighv1-69	Ighv1-69	557.23479	2.781457971	0.243842703	11.40677142	3.87E-30	9.53E-28	up	0	0	221	353	389	0	0	2008	1986	1598
Ighv10-1	Ighv10-1	745.3467479	3.226425467	0.283563189	11.37815342	5.37E-30	1.30E-27	up	0	0	200	463	314	0	0	2754	2543	2439
Igkv3-2	Igkv3-2	1834.100104	1.525930886	0.134453523	11.34913275	7.49E-30	1.79E-27	up	0	0	1779	2434	2291	0	0	5428	5414	4746
Pdgfc	Pdgfc	1005.486193	-1.478770617	0.130579082	-11.32471288	9.90E-30	2.33E-27	down	1634	1768	1159	1481	1424	403	594	502	433	423
Igkv3-10	Igkv3-10	474.2296797	4.418657548	0.391339188	11.29111953	1.45E-29	3.37E-27	up	0	0	59	146	63	0	0	1854	1756	1600
Cxcr2	Cxcr2	6790.95961	0.949273414	0.084409783	11.24601176	2.42E-29	5.55E-27	up	898	901	7904	11434	9098	1445	1809	15665	15939	14567
Ighv5-9-1	Ighv5-9-1	318.347912	3.180453188	0.28341446	11.22191574	3.18E-29	7.19E-27	up	0	0	130	172	116	0	0	1092	1041	1150
Ighv11-2	Ighv11-2	788.3506154	-2.304075713	0.206491517	-11.15821002	6.53E-29	1.46E-26	down	0	0	2599	3128	3301	0	0	462	490	538
Ighv1-26	Ighv1-26	1304.722418	2.223864847	0.20105179	11.06115418	1.94E-28	4.26E-26	up	0	0	723	1357	1102	0	0	4439	4106	3790
Igkv13-85	Igkv13-85	533.1120077	4.290157296	0.390439346	10.98802502	4.36E-28	9.43E-26	up	0	0	126	123	65	0	0	2163	1780	1894
Igkv8-28	Igkv8-28	518.3491594	3.007955159	0.273767042	10.98728005	4.40E-28	9.43E-26	up	0	0	173	365	241	0	0	1926	1804	1573
Igkv3-7	Igkv3-7	538.4477452	4.065970118	0.370309654	10.97991931	4.77E-28	1.01E-25	up	0	0	67	185	143	0	0	2474	1865	1547
Igkv4-57	Igkv4-57	485.8922992	2.828948856	0.260785979	10.84777974	2.04E-27	4.27E-25	up	0	0	258	328	212	0	0	1755	1645	1494
Ighv1-34	Ighv1-34	168.818752	3.601619458	0.332726439	10.82456647	2.63E-27	5.43E-25	up	0	0	51	66	49	0	0	592	664	534
Gsr	Gsr	34726.60982	0.446800419	0.041466458	10.77498381	4.52E-27	9.20E-25	up	11735	12158	43251	59342	55904	14881	16032	65178	58284	56975
Igkv8-24	Igkv8-24	854.395712	3.195153864	0.298686202	10.6973601	1.05E-26	2.11E-24	up	0	0	268	350	500	0	0	3833	2788	2305
Igkv4-55	Igkv4-55	475.8541518	4.565569372	0.427669057	10.67547277	1.33E-26	2.64E-24	up	0	0	74	117	41	0	0	1753	1915	1576
Ighv5-6	Ighv5-6	399.5279054	2.482604751	0.23576462	10.53001401	6.28E-26	1.23E-23	up	0	0	243	259	312	0	0	1235	1315	1324
Ceacam10	Ceacam10	1071.939092	1.319272704	0.127050278	10.38386318	2.94E-25	5.70E-23	up	98	83	982	1443	1568	250	212	2641	2653	2645
Igkv2-137	Igkv2-137	416.7798409	2.5756022	0.249783632	10.31133298	6.26E-25	1.20E-22	up	0	0	278	252	262	0	0	1452	1389	1257
Nlrp12	Nlrp12	854.2439476	1.127517579	0.109391999	10.30713021	6.54E-25	1.24E-22	up	78	74	984	1170	1138	131	141	2197	2153	2005
Igkv6-13	Igkv6-13	313.8613529	5.370474277	0.521804232	10.29212481	7.65E-25	1.43E-22	up	0	0	21	48	12	0	0	1387	1195	959
Spon1	Spon1	342.0316418	-2.475325051	0.241592078	-10.24588666	1.23E-24	2.29E-22	down	316	285	1064	1001	774	68	88	113	113	109
Slco2b1	Slco2b1	2260.870067	-1.171076877	0.114491453	-10.22850914	1.48E-24	2.71E-22	down	3552	3950	2417	2580	2574	1444	1920	888	980	859
Igkv8-21	Igkv8-21	492.5021422	2.769613381	0.270958808	10.22152923	1.59E-24	2.88E-22	up	0	0	293	247	286	0	0	1571	1638	1704
Igkv14-130	Igkv14-130	406.9618502	5.384198789	0.52992724	10.16026047	2.98E-24	5.35E-22	up	0	0	42	43	14	0	0	1703	1796	1090
Ighv2-2	Ighv2-2	716.564915	2.757094379	0.271465973	10.15631664	3.11E-24	5.51E-22	up	0	0	428	332	449	0	0	2575	2450	2151
Ighv1-22	Ighv1-22	483.2068225	2.812926694	0.278042612	10.11689062	4.65E-24	8.16E-22	up	0	0	229	355	223	0	0	2015	1601	1277
Scd1	Scd1	1798.12676	-1.01342894	0.100689363	-10.06490564	7.90E-24	1.37E-21	down	2156	2048	2467	3423	2952	895	1146	1286	1316	993
Trem1	Trem1	2182.325373	0.854886315	0.084982095	10.05960507	8.33E-24	1.43E-21	up	265	299	2522	3587	3714	493	528	5303	4638	4448
Igkv4-57-1	Igkv4-57-1	332.2882297	4.226322705	0.421177205	10.0345476	1.07E-23	1.83E-21	up	0	0	48	119	44	0	0	1391	1098	1150
Igkv3-12	Igkv3-12	382.8717054	4.169598076	0.415960868	10.02401523	1.20E-23	2.01E-21	up	0	0	49	66	136	0	0	1572	1194	1413
Igkv3-1	Igkv3-1	526.4759518	5.423636318	0.543702297	9.975378714	1.95E-23	3.26E-21	up	0	0	15	34	81	0	0	2298	1669	1965
Asprv1	Asprv1	2599.99706	2.302377417	0.230862688	9.972929959	2.00E-23	3.30E-21	up	96	109	2002	2552	2534	953	704	7879	6854	6206
Stfa2l1	Stfa2l1	612.3445443	1.989343354	0.199622898	9.965506837	2.16E-23	3.52E-21	up	44	33	445	634	658	233	177	1446	1800	1529
Igkv17-121	Igkv17-121	2805.487783	1.229552023	0.123881117	9.925257802	3.23E-23	5.23E-21	up	0	0	3402	4276	3813	0	0	8242	7266	7034
Igkv4-63	Igkv4-63	154.8578756	3.879695263	0.393727837	9.853748959	6.60E-23	1.06E-20	up	0	0	23	46	57	0	0	628	571	475
Igkv13-84	Igkv13-84	350.8306284	4.223532619	0.429538712	9.832717061	8.14E-23	1.29E-20	up	0	0	29	91	105	0	0	1367	1217	1249
Igkv1-88	Igkv1-88	349.7785675	3.089289077	0.315942667	9.778005331	1.40E-22	2.20E-20	up	0	0	156	213	113	0	0	1312	1097	1191
2610507I01Rik	2610507I01Rik	1353.951507	1.081342066	0.11127275	9.717941383	2.53E-22	3.90E-20	up	503	502	1015	1697	1517	1016	1252	2316	2434	2129
Ighv2-3	Ighv2-3	1229.635755	-1.446586453	0.148847025	-9.718611781	2.51E-22	3.90E-20	down	0	0	3531	4817	4067	0	0	1425	1230	1115
Igkv8-19	Igkv8-19	228.3643454	2.94865203	0.307014982	9.604261027	7.67E-22	1.17E-19	up	0	0	94	105	147	0	0	749	705	860
Ifnlr1	Ifnlr1	1010.797749	1.119065821	0.117233375	9.545624861	1.35E-21	2.05E-19	up	99	105	1132	1656	1254	238	193	2577	2422	2220
Ifit1bl2	Ifit1bl2	470.1136171	1.798209816	0.19295274	9.319431344	1.17E-20	1.75E-18	up	42	34	303	660	444	129	178	1431	1121	1095
Gm47308	Gm47308	86.9332848	6.602457813	0.711316002	9.282031888	1.66E-20	2.47E-18	up	0	0	2	2	2	0	0	329	361	298
Sqor	Sqor	5627.057413	0.640423456	0.069266852	9.245742236	2.34E-20	3.44E-18	up	1927	1863	6308	8248	8761	2816	2794	10483	9858	9947
Igkv4-70	Igkv4-70	597.3998761	4.107678815	0.445809369	9.213980459	3.14E-20	4.59E-18	up	0	0	48	156	209	0	0	2261	2069	2167
Lrmda	Lrmda	157.039293	-3.134326027	0.340665584	-9.200594877	3.56E-20	5.15E-18	down	326	271	293	296	252	24	24	35	13	50
Csf3r	Csf3r	16218.45953	0.621957071	0.067746525	9.180649118	4.29E-20	6.15E-18	up	6258	6407	17670	24189	21887	7990	9203	31557	27403	27183
Igkv3-5	Igkv3-5	343.4062484	4.016719407	0.438521093	9.159694865	5.20E-20	7.40E-18	up	0	0	107	83	45	0	0	1179	1268	1263
Gm27177	Gm27177	390.5615881	-2.235649951	0.245633293	-9.101575467	8.90E-20	1.26E-17	down	0	0	1197	1605	1665	0	0	334	240	200
Sp140	Sp140	5278.976991	0.849712552	0.093488664	9.08893671	1.00E-19	1.40E-17	up	1179	1117	6399	8338	7893	2276	2362	11532	9823	9415
Rcsd1	Rcsd1	9443.996672	0.537099552	0.059155248	9.079491102	1.09E-19	1.51E-17	up	2374	2341	12081	16721	15081	3083	3131	18966	18417	17171
Igkv16-104	Igkv16-104	1071.087983	1.907887107	0.210487151	9.064149997	1.26E-19	1.73E-17	up	0	0	780	1409	920	0	0	3297	3251	3140
Slpi	Slpi	12212.0279	2.168778034	0.239399224	9.059252558	1.31E-19	1.79E-17	up	1352	1192	8326	11718	10653	11251	7256	28962	27038	24769
Ighv1-5	Ighv1-5	158.5394938	4.381216806	0.483756253	9.056661853	1.35E-19	1.82E-17	up	0	0	24	16	44	0	0	639	499	605
Agtrap	Agtrap	7754.819285	0.567807736	0.063042775	9.006705906	2.12E-19	2.85E-17	up	3333	3392	8277	11219	11309	4910	4751	13578	11910	12076
Rdh12	Rdh12	1505.541317	0.926716608	0.103565047	8.94815998	3.61E-19	4.81E-17	up	172	179	1672	2402	2439	327	302	3476	3739	3082
Igkv4-53	Igkv4-53	267.2995167	2.370678738	0.265785451	8.919520335	4.68E-19	6.13E-17	up	0	0	185	223	171	0	0	1030	870	687
Jchain	Jchain	21373.6987	2.265446275	0.253965424	8.920294109	4.65E-19	6.13E-17	up	3283	3148	10251	8013	13969	9050	9557	71038	42205	65049
Igkv5-45	Igkv5-45	210.8504203	2.478365479	0.278938998	8.884973043	6.39E-19	8.31E-17	up	0	0	150	142	131	0	0	780	655	624
Ighv5-15	Ighv5-15	213.7576953	3.100881492	0.350116811	8.856705526	8.24E-19	1.06E-16	up	0	0	98	69	118	0	0	788	697	718
Ighv14-4	Ighv14-4	259.0173601	2.795251268	0.316372553	8.835315342	9.98E-19	1.28E-16	up	0	0	151	124	148	0	0	855	1022	724
Ighd	Ighd	670.5002794	-1.586571437	0.179678281	-8.830068003	1.05E-18	1.33E-16	down	0	0	1884	2457	2613	0	0	664	691	549
Lsp1	Lsp1	9605.959211	0.883789676	0.10017184	8.822735752	1.12E-18	1.41E-16	up	2288	2214	11072	14069	13234	4548	3544	21518	18277	18428
Gm4070	Gm4070	2404.914006	-1.193020615	0.135267302	-8.819726555	1.15E-18	1.43E-16	down	0	0	6513	7975	8543	0	0	2933	2854	2562
Cd101	Cd101	1202.654137	1.439973097	0.163434332	8.810713652	1.24E-18	1.54E-16	up	241	268	944	1208	1020	464	480	2984	2985	2853
Rgs14	Rgs14	2425.522855	0.72022728	0.081769791	8.807987277	1.27E-18	1.57E-16	up	717	698	2767	3678	3655	1209	1096	4941	4136	4465
Ighv3-8	Ighv3-8	1507.588906	6.297398759	0.715205744	8.805017034	1.31E-18	1.60E-16	up	0	0	51	29	69	0	0	5914	6123	5079
Igkv5-43	Igkv5-43	973.1876253	3.388035047	0.394303906	8.592446071	8.51E-18	1.03E-15	up	0	0	495	290	243	0	0	3671	3043	3514
Igkv15-103	Igkv15-103	2440.397753	1.244920117	0.14552753	8.554533406	1.18E-17	1.43E-15	up	0	0	2980	3525	3386	0	0	6934	6991	5743
Igkv6-20	Igkv6-20	514.1770309	2.159275355	0.254476529	8.485165052	2.15E-17	2.58E-15	up	0	0	418	507	335	0	0	1933	1455	1458
Hspd1	Hspd1	9194.366743	-0.406232273	0.047974698	-8.467635892	2.50E-17	2.97E-15	down	9693	9754	10331	13793	12361	6637	7364	8314	7635	7037
Igkv4-91	Igkv4-91	397.2006409	2.489465293	0.295397297	8.427515467	3.53E-17	4.16E-15	up	0	0	305	262	215	0	0	1452	1186	1244
Ighv1-49	Ighv1-49	82.45289538	4.330131753	0.514266608	8.420013439	3.76E-17	4.40E-15	up	0	0	6	18	22	0	0	308	302	295
Ighv5-9	Ighv5-9	150.9757417	3.522470171	0.420073509	8.385366132	5.06E-17	5.88E-15	up	0	0	45	36	69	0	0	441	543	603
Pink1	Pink1	4036.969226	0.685608497	0.083100726	8.250330974	1.58E-16	1.82E-14	up	1964	1930	4091	5054	5052	3379	3043	6216	6109	5831
Ptprs	Ptprs	2006.513115	-0.756983383	0.093051973	-8.135060021	4.12E-16	4.72E-14	down	2992	3052	1664	2386	2099	1537	2085	1089	908	918
Pi16	Pi16	2738.642309	1.004396493	0.123970001	8.101931814	5.41E-16	6.15E-14	up	410	446	2531	4263	3998	833	663	6579	6336	5863
Xbp1	Xbp1	8549.961059	0.580365005	0.071652039	8.099769585	5.51E-16	6.22E-14	up	5842	5766	7009	9496	9295	9063	8262	10986	10028	10069
Mx2	Mx2	142.1333499	-2.807491035	0.348366816	-8.059008213	7.69E-16	8.63E-14	down	0	0	456	688	592	0	0	85	68	42
Ighv1-78	Ighv1-78	206.6204556	2.827825924	0.352710412	8.017415507	1.08E-15	1.20E-13	up	0	0	64	172	108	0	0	665	746	669
Trem3	Trem3	4511.151943	0.7485058	0.093522525	8.003481561	1.21E-15	1.34E-13	up	500	514	5531	7688	7722	791	730	10051	10892	9316
Gdf3	Gdf3	569.1492446	-1.310216119	0.165528689	-7.915341599	2.47E-15	2.71E-13	down	534	577	849	1500	1218	199	156	401	479	439
Retnlg	Retnlg	20039.79409	2.462687995	0.31579747	7.798314521	6.27E-15	6.85E-13	up	647	514	15563	20949	21457	8298	5354	54151	55544	47774
Ighv1-4	Ighv1-4	108.5257573	2.877552748	0.369649664	7.784540419	7.00E-15	7.59E-13	up	0	0	55	67	46	0	0	337	440	320
Plbd1	Plbd1	12663.77101	1.091234243	0.140276629	7.779159272	7.30E-15	7.87E-13	up	1454	1409	15193	21560	19233	4022	3786	29110	26404	26200
Mpzl3	Mpzl3	408.5449741	1.286840668	0.166424818	7.732264226	1.06E-14	1.13E-12	up	68	73	311	542	441	116	130	1052	954	998
Pilrb2	Pilrb2	1998.480392	0.803438587	0.105711517	7.60029378	2.95E-14	3.14E-12	up	509	575	2327	2940	2758	986	830	4331	4063	3265
Ighv1-74	Ighv1-74	300.1457912	2.624515399	0.345371697	7.599103873	2.98E-14	3.15E-12	up	0	0	218	193	126	0	0	992	953	1021
Cacna1s	Cacna1s	44.80143815	3.561136908	0.468822096	7.595923787	3.06E-14	3.21E-12	up	1	2	14	15	16	43	16	109	155	109
Mmp9	Mmp9	21595.07253	0.895086073	0.117849791	7.595143479	3.07E-14	3.21E-12	up	5660	5825	23377	30960	23960	8626	8321	50595	43038	43845
Rnf144a	Rnf144a	3827.175167	0.832784107	0.112069487	7.43096204	1.08E-13	1.12E-11	up	387	402	5024	6128	6543	556	856	9091	8632	7904
Wfdc21	Wfdc21	8038.774717	1.107044571	0.149206098	7.41956654	1.18E-13	1.21E-11	up	605	507	9812	12797	12335	1594	1041	19569	19480	17911
Igkv12-89	Igkv12-89	155.5967729	2.043866313	0.277411928	7.36762232	1.74E-13	1.78E-11	up	0	0	106	169	138	0	0	491	553	396
Akap12	Akap12	2188.484547	-1.201268703	0.16437292	-7.308191035	2.71E-13	2.76E-11	down	2015	2193	3523	5231	4396	520	850	2113	1655	1827
Ighv1-12	Ighv1-12	252.2907425	3.782966887	0.517707058	7.307157261	2.73E-13	2.76E-11	up	0	0	102	33	54	0	0	992	937	793
Rasgrp4	Rasgrp4	2609.487132	0.704286488	0.096637073	7.28795341	3.15E-13	3.17E-11	up	696	731	3277	4478	3409	1146	1199	5139	4445	5061
Ighv1-72	Ighv1-72	522.3211696	1.708834457	0.235418643	7.258704886	3.91E-13	3.91E-11	up	0	0	448	759	473	0	0	1772	1542	1295
Hspg2	Hspg2	2763.040303	-1.958224829	0.270848044	-7.229975908	4.83E-13	4.80E-11	down	7953	8868	466	486	217	1231	1686	131	111	89
Dmpk	Dmpk	822.8472421	-1.351444787	0.1883156	-7.176488761	7.15E-13	7.07E-11	down	769	791	1429	1988	1837	392	446	553	350	453
St3gal5	St3gal5	5311.980876	0.764844743	0.10666407	7.170593998	7.47E-13	7.33E-11	up	2199	2209	5294	6862	6197	3027	2933	10017	9882	9351
Gm37261	Gm37261	482.5834104	1.180863968	0.166330102	7.099520504	1.25E-12	1.22E-10	up	0	0	566	695	764	0	0	1342	1312	1182
Cd22	Cd22	2781.465117	-0.68427507	0.097020768	-7.052872152	1.75E-12	1.70E-10	down	4206	4265	2234	2909	2350	2776	2933	1249	1127	1195
Prss16	Prss16	233.7369663	1.323542626	0.187806341	7.047379855	1.82E-12	1.76E-10	up	25	29	197	328	265	43	60	577	551	644
Lipg	Lipg	1100.618547	-0.936173845	0.134347277	-6.968312737	3.21E-12	3.08E-10	down	100	132	2627	3778	2998	42	60	1663	1299	1336
Igkv4-50	Igkv4-50	266.0723887	1.853766127	0.266441534	6.957496821	3.46E-12	3.30E-10	up	0	0	254	219	296	0	0	917	727	756
2310001H17Rik	2310001H17Rik	505.0955571	1.17602029	0.169226353	6.949392171	3.67E-12	3.48E-10	up	90	80	506	655	737	249	181	1038	1241	970
Ighv2-9-1	Ighv2-9-1	295.1992483	2.032670386	0.293629311	6.922573156	4.44E-12	4.18E-10	up	0	0	285	267	212	0	0	905	814	999
Ighv1-58	Ighv1-58	136.6263362	3.097290477	0.450188715	6.879982486	5.99E-12	5.61E-10	up	0	0	29	105	53	0	0	498	410	504
Zbtb7b	Zbtb7b	7909.059405	0.381999502	0.055676476	6.861057538	6.84E-12	6.37E-10	up	4667	4817	8671	11062	10102	6084	6059	11495	10306	10061
Ighv9-4	Ighv9-4	205.3332451	2.145280058	0.313312678	6.847089844	7.54E-12	6.99E-10	up	0	0	112	197	206	0	0	757	721	461
Arhgap9	Arhgap9	8814.44627	0.601378082	0.088015898	6.832607497	8.34E-12	7.68E-10	up	3722	3848	8872	13272	12388	5911	5021	16019	13976	13414
Capn2	Capn2	7649.351621	-0.389302858	0.056982559	-6.83196516	8.38E-12	7.68E-10	down	8330	8295	7787	11006	10246	6207	6602	6199	5984	5556
9830107B12Rik	9830107B12Rik	950.2342295	0.794173813	0.116482581	6.817962002	9.23E-12	8.42E-10	up	116	157	1121	1677	1494	231	214	2412	2018	1795
Gsdme	Gsdme	1785.894737	0.631090586	0.092729173	6.805739413	1.01E-11	9.11E-10	up	415	416	2114	2952	2805	539	528	3992	3533	3433
Ighv1-47	Ighv1-47	165.2239065	-1.65645895	0.243694632	-6.79727302	1.07E-11	9.61E-10	down	0	0	504	640	587	0	0	174	155	122
Scnn1a	Scnn1a	1023.869225	0.977035708	0.144083095	6.781057176	1.19E-11	1.07E-09	up	150	127	1377	1649	1289	315	255	2680	1976	2134
Ighv1-39	Ighv1-39	343.5400439	1.629754043	0.241367915	6.752156934	1.46E-11	1.30E-09	up	0	0	363	459	313	0	0	999	1077	901
S100a8	S100a8	312677.5294	0.978343893	0.144916737	6.751075891	1.47E-11	1.30E-09	up	33595	31748	371489	461283	515041	77051	49943	731738	780651	639860
Igkv4-86	Igkv4-86	203.8683792	2.24305694	0.333415766	6.727507119	1.73E-11	1.52E-09	up	0	0	169	117	176	0	0	747	648	550
Ighv5-12	Ighv5-12	262.8428545	3.505690758	0.521484488	6.722521646	1.79E-11	1.57E-09	up	0	0	114	100	31	0	0	914	822	1047
Ccnd1	Ccnd1	1471.581134	-1.179835466	0.176000131	-6.703605616	2.03E-11	1.77E-09	down	2778	2924	1178	1582	1410	870	869	784	503	625
Ctsk	Ctsk	3960.105308	-0.803686283	0.1200567	-6.694222673	2.17E-11	1.86E-09	down	6389	6290	3223	4399	4527	3169	2796	2042	2343	1980
Ighv3-4	Ighv3-4	211.1017067	4.694442574	0.701191912	6.694946834	2.16E-11	1.86E-09	up	0	0	7	64	10	0	0	935	810	620
Igkv4-69	Igkv4-69	129.6139649	4.256060101	0.635673586	6.695354649	2.15E-11	1.86E-09	up	0	0	38	8	17	0	0	503	493	430
Ctsl	Ctsl	59988.99755	-0.624417507	0.093632852	-6.668786616	2.58E-11	2.20E-09	down	108978	106708	30634	36581	42138	68086	60828	22794	19814	18071
Gm38244	Gm38244	239.8265487	1.811384526	0.272117493	6.656626549	2.80E-11	2.38E-09	up	0	0	226	235	252	0	0	767	561	813
Hnrnpa1	Hnrnpa1	14127.33308	-0.321816645	0.048358841	-6.654763379	2.84E-11	2.40E-09	down	11444	11934	18054	24175	22975	8985	9556	15298	13461	13626
Ighv1-36	Ighv1-36	122.0472561	3.244236266	0.487677323	6.652423868	2.88E-11	2.43E-09	up	0	0	20	87	43	0	0	493	417	372
Nop58	Nop58	2468.331127	-0.565036273	0.085207245	-6.631317227	3.33E-11	2.79E-09	down	2488	2403	2951	4006	4354	1570	1747	2349	1894	1919
Aldh3b1	Aldh3b1	8686.930102	0.609873679	0.092543772	6.590110424	4.39E-11	3.66E-09	up	3526	3606	9439	13001	12288	6113	5069	14926	13315	13619
Cd24a	Cd24a	26619.44071	0.355212522	0.053950183	6.584083792	4.58E-11	3.79E-09	up	3336	3375	39569	54864	54799	4036	4227	57018	51581	49170
Scp2	Scp2	9829.567486	0.463929996	0.070801953	6.552502818	5.66E-11	4.67E-09	up	3722	3760	11702	14939	16495	4852	4974	18374	15984	15325
Ighv1-54	Ighv1-54	112.2886032	1.719402892	0.263170742	6.533412034	6.43E-11	5.28E-09	up	0	0	105	132	117	0	0	332	347	309
Angpt2	Angpt2	487.358719	-0.875056223	0.134005697	-6.52999272	6.58E-11	5.35E-09	down	506	567	602	801	989	250	281	434	369	319
Ebf1	Ebf1	803.3586607	-1.051736443	0.161058652	-6.530145576	6.57E-11	5.35E-09	down	552	602	1593	2084	1693	211	391	742	605	665
Rps26-ps1	Rps26-ps1	359.80391	3.338476031	0.511362105	6.528594906	6.64E-11	5.37E-09	up	0	0	128	57	198	0	0	1467	784	1538
E2f2	E2f2	7150.946546	0.493265086	0.075573791	6.526933237	6.71E-11	5.40E-09	up	1260	1182	10139	14057	13410	1819	1842	14895	13291	12956
AI467606	AI467606	3790.828677	0.673943136	0.103296278	6.524369992	6.83E-11	5.44E-09	up	1139	1017	4553	5645	5737	1743	1389	7585	7090	7114
Mocos	Mocos	3561.343738	0.542330283	0.083122334	6.524483305	6.82E-11	5.44E-09	up	1750	1884	3429	5317	4524	2298	2356	6024	5320	5506
Ppp2r5a	Ppp2r5a	14440.42232	0.449548011	0.068966623	6.518341683	7.11E-11	5.64E-09	up	5578	5651	17307	23407	21640	6583	6842	27007	23448	24537
Fat4	Fat4	205.5157852	-2.06410571	0.317815151	-6.494673718	8.32E-11	6.57E-09	down	623	609	27	54	31	73	150	9	12	8
Mmp13	Mmp13	3348.775549	0.955486543	0.147267798	6.488088755	8.69E-11	6.83E-09	up	2866	2885	1722	2238	2000	3381	4953	4202	3755	3464
Rab4a	Rab4a	106.982696	2.259462715	0.348483704	6.483696911	8.95E-11	7.00E-09	up	55	66	18	42	19	202	130	155	168	120
Ighv6-6	Ighv6-6	372.7049112	2.864237776	0.442522027	6.472531536	9.64E-11	7.50E-09	up	0	0	216	264	83	0	0	1354	1356	1082
Lcn2	Lcn2	92434.09656	0.771610484	0.119446752	6.459869931	1.05E-10	8.12E-09	up	14167	14185	114007	156269	143072	25875	18476	197103	200896	200751
Col4a1	Col4a1	3204.668392	-1.014573896	0.157085111	-6.458752763	1.06E-10	8.14E-09	down	6240	6001	2486	3129	1932	2174	3068	1282	1036	1057
Plxdc1	Plxdc1	789.3876746	-0.758722265	0.117966084	-6.4316983	1.26E-10	9.68E-09	down	996	1013	776	1359	1086	550	507	618	495	529
Sri	Sri	6864.636753	0.512121545	0.079797731	6.417745685	1.38E-10	1.06E-08	up	3323	3452	7061	9609	9857	4749	4257	10954	10603	10273
mt-Rnr1	mt-Rnr1	12455.02371	0.825729031	0.129025778	6.399721406	1.56E-10	1.18E-08	up	0	0	17267	20947	23488	0	0	31712	30788	28609
Gm49980	Gm49980	420.7123505	1.310366988	0.205038142	6.390845018	1.65E-10	1.25E-08	up	0	0	536	593	508	0	0	1192	1052	1188
Hrh2	Hrh2	748.3054823	0.60239336	0.094495864	6.374811943	1.83E-10	1.38E-08	up	174	175	965	1259	1175	206	261	1643	1473	1354
Mzb1	Mzb1	1107.171701	1.395588945	0.219179491	6.36733363	1.92E-10	1.44E-08	up	174	116	1282	1502	1202	612	361	2521	2588	2207
Myo1g	Myo1g	7697.025247	0.352048553	0.055298847	6.366291024	1.94E-10	1.45E-08	up	4433	4388	8453	11387	10627	5649	5588	11003	10306	10102
Lrg1	Lrg1	6479.533667	0.947911687	0.149069903	6.358840174	2.03E-10	1.51E-08	up	773	817	7545	11774	10031	2061	1376	15359	12995	13672
Igsf10	Igsf10	112.7005598	-2.553606855	0.401802854	-6.355372615	2.08E-10	1.54E-08	down	371	335	12	8	8	48	68	0	0	4
Cfd	Cfd	29.24052923	-7.408089872	1.169276869	-6.335616539	2.36E-10	1.74E-08	down	7	1	105	96	185	0	0	0	0	0
Mcpt8	Mcpt8	314.6683507	1.186851931	0.189037981	6.278378168	3.42E-10	2.51E-08	up	62	111	248	359	421	225	186	660	579	594
Tacstd2	Tacstd2	428.2885114	1.001847598	0.159701774	6.27324025	3.54E-10	2.58E-08	up	43	49	460	764	660	122	87	1048	943	889
S100a9	S100a9	478252.6824	0.815476935	0.130263318	6.260219276	3.84E-10	2.79E-08	up	74008	74864	556481	744011	766663	137680	95018	1079163	1120425	956323
Btg1	Btg1	15849.0332	0.277198275	0.044398327	6.243439635	4.28E-10	3.10E-08	up	8208	7973	19706	25481	23913	9266	10045	24389	22600	21504
Fanca	Fanca	1469.910946	0.512552928	0.082387743	6.221227931	4.93E-10	3.55E-08	up	382	351	1926	2596	2541	512	531	2996	2450	2740
Ighv1-61	Ighv1-61	100.4115656	2.907881193	0.468544368	6.206202422	5.43E-10	3.89E-08	up	0	0	57	52	36	0	0	234	363	414
Iglc2	Iglc2	802.0279477	0.997105626	0.160943731	6.195367893	5.81E-10	4.15E-08	up	0	0	1146	1349	1155	0	0	2111	2080	1924
Mtap	Mtap	1228.627499	-0.543459111	0.088039847	-6.172876595	6.71E-10	4.77E-08	down	1603	1597	1252	1573	1422	925	991	954	786	850
Arntl	Arntl	1171.844722	-0.978673975	0.159254657	-6.145339759	7.98E-10	5.65E-08	down	705	706	2361	2862	3060	430	511	1071	846	950
Fbn1	Fbn1	3784.173068	-1.860364333	0.303282643	-6.134094303	8.56E-10	6.04E-08	down	11707	12332	361	440	246	1208	2191	132	110	132
Tkt	Tkt	46633.46562	0.554664914	0.090696952	6.115584969	9.62E-10	6.75E-08	up	18249	18467	52451	74193	64186	26377	21993	87187	80652	74483
Fcer1a	Fcer1a	79.05802773	3.86630007	0.632826162	6.109576854	9.99E-10	6.98E-08	up	0	2	4	26	57	40	36	157	306	240
Tnk2	Tnk2	2057.071715	-1.039072787	0.170209339	-6.104675519	1.03E-09	7.17E-08	down	3455	3462	1740	2694	2614	1057	1213	1274	1110	1187
D17H6S53E	D17H6S53E	1133.404428	0.582969082	0.095634609	6.095796148	1.09E-09	7.52E-08	up	641	735	1073	1337	1304	1013	918	1540	1577	1565
Stom	Stom	12863.47164	0.2612017	0.042849767	6.095755368	1.09E-09	7.52E-08	none	8383	8176	14221	18878	17057	9111	9841	17644	16437	16006
Igkv8-34	Igkv8-34	98.30921408	2.921845985	0.479961948	6.087661739	1.15E-09	7.84E-08	up	0	0	58	26	54	0	0	376	295	335
Prdx5	Prdx5	34353.59969	0.786791267	0.129236576	6.08799219	1.14E-09	7.84E-08	up	13512	12828	36108	48077	42673	27933	19050	61485	58141	52593
2700081O15Rik	2700081O15Rik	275.4300102	-1.182729463	0.194672874	-6.075471313	1.24E-09	8.43E-08	down	443	375	366	459	285	144	221	153	115	129
Igkv8-27	Igkv8-27	935.8138654	0.894368676	0.147734546	6.053889894	1.41E-09	9.60E-08	up	0	0	1326	1512	1638	0	0	2431	2371	2163
Max	Max	7601.057317	0.379653681	0.062983917	6.02778772	1.66E-09	1.12E-07	up	3997	4018	8387	11874	10440	4824	4683	12084	11112	10958
Ighv4-1	Ighv4-1	253.2986456	1.48196879	0.246064603	6.022681739	1.72E-09	1.16E-07	up	0	0	236	291	385	0	0	729	662	746
Tor4a	Tor4a	5445.713706	0.429521827	0.071624702	5.996839254	2.01E-09	1.35E-07	up	2855	2995	6195	8074	7007	3882	4245	7727	7634	7360
Cad	Cad	1835.069399	-0.750242341	0.125202853	-5.992214398	2.07E-09	1.38E-07	down	2627	2511	1959	2628	1906	1152	1636	1231	994	1113
Inpp5j	Inpp5j	552.033494	0.690600822	0.115283119	5.990476587	2.09E-09	1.39E-07	up	160	180	607	812	895	263	299	1009	930	1042
Gm7536	Gm7536	1861.396938	1.404433914	0.23447756	5.989630358	2.10E-09	1.39E-07	up	0	0	1954	3083	1965	0	0	4380	5832	5190
Igkv6-14	Igkv6-14	169.6239082	3.375410793	0.565976671	5.963869119	2.46E-09	1.63E-07	up	0	0	74	19	74	0	0	684	509	604
Prep	Prep	4323.045124	-0.495626323	0.083161763	-5.959786121	2.53E-09	1.66E-07	down	3551	3391	6568	8527	6951	2486	2683	4456	3980	3856
Pde2a	Pde2a	7669.462306	0.586229973	0.098491604	5.9520807	2.65E-09	1.73E-07	up	2728	2739	9167	12695	10552	3675	4459	16264	12539	11033
Myo7a	Myo7a	3219.681711	-0.554613127	0.093202607	-5.950618192	2.67E-09	1.74E-07	down	4216	4331	2933	4399	3664	2228	2926	2289	2114	2136
Prss34	Prss34	1103.729105	1.951211612	0.328837915	5.933657659	2.96E-09	1.92E-07	up	90	68	920	1445	1412	781	587	2383	2258	2432
Mcemp1	Mcemp1	7808.321447	0.726505151	0.122545363	5.928458928	3.06E-09	1.98E-07	up	1751	1742	8775	11913	11838	2619	2073	17272	17396	14880
Fabp7	Fabp7	478.428612	-1.439477843	0.243611979	-5.908895987	3.44E-09	2.22E-07	down	1229	1114	165	155	189	431	391	67	70	23
Arhgdib	Arhgdib	57064.52526	0.656742943	0.1113135	5.899939724	3.64E-09	2.33E-07	up	18186	17334	67468	93012	83586	32232	25005	116511	89651	99215
Sema4a	Sema4a	8419.713994	0.381080365	0.064834625	5.877729154	4.16E-09	2.66E-07	up	4009	4032	10686	12677	11965	4851	5050	14074	12077	12656
Tram1l1	Tram1l1	19.03573372	-4.907818148	0.835147403	-5.876589125	4.19E-09	2.67E-07	down	34	43	42	35	27	4	3	0	0	0
Rac2	Rac2	33997.79744	0.539001579	0.09193832	5.862643312	4.56E-09	2.89E-07	up	10821	10617	42363	58877	50287	16285	13283	67929	59834	55877
AB124611	AB124611	9676.449479	0.764612742	0.130486882	5.859690517	4.64E-09	2.93E-07	up	3233	3289	10904	14512	13456	7281	5922	16499	15958	14899
Sel1l3	Sel1l3	706.0327081	-0.720410521	0.1232663	-5.844342876	5.09E-09	3.20E-07	down	935	941	636	1081	855	553	638	373	432	401
Glrx	Glrx	9175.082439	0.537089136	0.091945581	5.841380654	5.18E-09	3.25E-07	up	2247	2376	11940	14126	17000	3316	3149	18772	17247	15813
Ifitm6	Ifitm6	12683.3198	0.889981355	0.152715037	5.827725776	5.62E-09	3.51E-07	up	695	599	18517	22930	24077	1644	1432	29828	29260	24686
Fes	Fes	12094.13599	0.382529702	0.065678706	5.824257558	5.74E-09	3.57E-07	up	5591	5602	15079	19283	17454	7425	6895	19796	18100	17443
Mirt2	Mirt2	208.8790331	1.347925414	0.231536984	5.821641929	5.83E-09	3.61E-07	up	106	65	124	189	174	177	126	404	418	416
Igkv9-120	Igkv9-120	479.7276281	1.397628803	0.240393821	5.813913184	6.10E-09	3.77E-07	up	0	0	414	812	607	0	0	1625	1306	1085
Derl3	Derl3	117.2723915	1.479897548	0.254969128	5.804222489	6.47E-09	3.98E-07	up	22	41	100	139	73	81	100	279	207	215
Hsph1	Hsph1	2390.106059	-0.419002846	0.072329107	-5.793004573	6.91E-09	4.23E-07	down	2559	2665	2573	3700	3013	1855	1826	2053	1873	1891
Lmo1	Lmo1	353.1739579	1.317775631	0.227490565	5.792660598	6.93E-09	4.23E-07	up	16	9	288	545	492	31	19	891	1109	833
Cyp4f18	Cyp4f18	2639.651264	1.150153527	0.19866619	5.789377279	7.06E-09	4.30E-07	up	473	553	3184	3767	3416	1846	1443	5583	4738	4424
Rbfa	Rbfa	3940.947143	0.717805858	0.124187125	5.780034451	7.47E-09	4.53E-07	up	1504	1607	4187	5786	5044	3095	2201	6913	6548	5950
Mxd1	Mxd1	13036.21092	0.722048522	0.125518356	5.752533306	8.79E-09	5.29E-07	up	2350	2258	14742	20931	18942	2627	3053	31334	29081	27491
Ncor2	Ncor2	5261.23705	-0.724482021	0.125941566	-5.752525125	8.79E-09	5.29E-07	down	8795	9168	3873	4990	3679	4075	5888	2297	2350	1914
Igkv12-98	Igkv12-98	381.556485	5.371233032	0.938513809	5.723126266	1.05E-08	6.27E-07	up	0	0	22	36	4	0	0	1527	1462	1325
Capza1-ps1	Capza1-ps1	2339.982834	1.423858278	0.249192182	5.713896276	1.10E-08	6.58E-07	up	0	0	1753	3420	3673	0	0	8274	5905	5530
Gm6545	Gm6545	73.32732838	-2.536059603	0.443823773	-5.714113933	1.10E-08	6.58E-07	down	0	0	259	208	394	0	0	43	38	34
Bmx	Bmx	622.9534666	1.253057219	0.219919935	5.697788246	1.21E-08	7.20E-07	up	80	90	438	797	759	95	175	1675	1634	1502
Myc	Myc	1157.145959	-0.645238124	0.113276337	-5.696142228	1.23E-08	7.25E-07	down	1668	1852	1007	1066	1124	1064	1131	696	496	511
Ephx1	Ephx1	771.5552468	-0.998111889	0.175305502	-5.693557132	1.24E-08	7.33E-07	down	1254	1252	490	1024	810	800	621	324	245	274
Stat4	Stat4	1177.425574	0.534495179	0.094044815	5.683409356	1.32E-08	7.72E-07	up	202	190	1656	2339	2043	309	291	2333	2382	2189
Tgfb3	Tgfb3	568.9969287	-1.545129344	0.27185658	-5.683619443	1.32E-08	7.72E-07	down	1323	1607	277	359	290	261	294	153	149	86
Lrp1	Lrp1	58312.76319	-0.840130479	0.148213347	-5.668386132	1.44E-08	8.40E-07	down	93867	103927	47375	53706	38362	47169	71036	21627	20606	18979
Ighv1-7	Ighv1-7	165.0303566	2.98420263	0.527414469	5.658173609	1.53E-08	8.89E-07	up	0	0	61	140	30	0	0	630	473	597
Spint2	Spint2	893.7558852	0.612091663	0.108267734	5.65350027	1.57E-08	9.10E-07	up	138	147	1229	1806	1403	237	218	1821	1800	1760
Ighv13-2	Ighv13-2	109.6347049	1.940845702	0.343401493	5.651826627	1.59E-08	9.16E-07	up	0	0	82	97	124	0	0	381	386	240
Gm34680	Gm34680	1112.688737	0.869101836	0.153826279	5.649891812	1.61E-08	9.23E-07	up	0	0	1354	2058	2044	0	0	3005	2818	2425
2900026A02Rik	2900026A02Rik	569.3585157	-1.492869327	0.264476858	-5.6446123	1.66E-08	9.48E-07	down	1073	1185	586	624	654	183	263	238	240	315
Sell	Sell	7844.438268	1.156188813	0.204862695	5.643725479	1.66E-08	9.50E-07	up	397	475	10129	13983	14193	1338	1683	18943	16797	16234
Gpt2	Gpt2	520.9978096	-0.5007062	0.088855146	-5.63508385	1.75E-08	9.95E-07	down	645	654	486	681	658	402	480	374	350	344
Fam129a	Fam129a	5952.009715	0.62684409	0.111320411	5.630989714	1.79E-08	1.02E-06	up	0	0	9230	12408	10554	0	0	15129	13051	13199
Ighv2-6	Ighv2-6	134.8622243	1.866463557	0.331559315	5.629350385	1.81E-08	1.02E-06	up	0	0	113	178	100	0	0	501	339	385
Ptgir	Ptgir	1800.301185	0.456207559	0.081078744	5.626722058	1.84E-08	1.03E-06	up	1041	925	1989	2354	2476	1187	1426	2734	2509	2517
Atg101	Atg101	2273.061967	0.668866782	0.118956333	5.622792525	1.88E-08	1.05E-06	up	870	904	2679	3180	3045	1674	1275	3881	3867	3394
Ppm1m	Ppm1m	5329.491418	0.724843987	0.129148381	5.612489931	1.99E-08	1.12E-06	up	1513	1492	5407	7961	7990	2260	1782	11374	11442	9504
Selplg	Selplg	10324.58767	0.610596509	0.1089269	5.605562144	2.08E-08	1.16E-06	up	5056	4763	9765	15331	13478	8039	6315	17242	14787	16357
Sorcs2	Sorcs2	176.1316126	-1.850063567	0.330254258	-5.601937057	2.12E-08	1.18E-06	down	178	268	303	408	339	23	36	108	117	141
Col4a2	Col4a2	1995.091059	-0.923658104	0.164908312	-5.601040298	2.13E-08	1.18E-06	down	3936	3969	1418	1486	1071	1597	1822	646	584	734
Mybbp1a	Mybbp1a	6436.5617	-0.403314241	0.072316831	-5.577045294	2.45E-08	1.35E-06	down	6985	7273	6787	9313	8328	4784	5321	6141	4888	4601
Slco2a1	Slco2a1	301.9729972	-1.105917951	0.198687667	-5.566112713	2.60E-08	1.43E-06	down	364	348	460	505	527	158	224	219	187	113
Sox4	Sox4	1095.941797	-1.19848094	0.215423357	-5.563375108	2.65E-08	1.45E-06	down	1102	1075	1972	2338	2009	227	406	1118	789	1028
Cpne2	Cpne2	5824.032805	0.412558691	0.074393124	5.545656239	2.93E-08	1.60E-06	up	3193	3206	6665	8485	7278	3766	3812	9572	8449	8124
Slc16a3	Slc16a3	7010.434133	0.545831333	0.098493039	5.54182649	2.99E-08	1.63E-06	up	3491	3486	7638	9773	8685	4826	4109	12124	10147	11288
C5ar2	C5ar2	277.9716594	1.348545558	0.243628358	5.535256927	3.11E-08	1.67E-06	up	259	266	16	11	25	637	773	47	29	24
Cd36	Cd36	33146.98231	-0.561421125	0.101425299	-5.535316431	3.11E-08	1.67E-06	down	61242	61625	14903	20870	19496	29949	40995	11527	10910	11187
Dusp18	Dusp18	161.2493921	-1.080657672	0.195220527	-5.535573998	3.10E-08	1.67E-06	down	245	218	151	278	200	133	127	75	65	69
Glipr1	Glipr1	8101.054554	0.635634602	0.114844436	5.534744445	3.12E-08	1.67E-06	up	6781	6236	5981	6707	7089	10329	8587	9931	9126	7101
Mrgpra2b	Mrgpra2b	1406.360518	0.786955609	0.142983516	5.503820521	3.72E-08	1.99E-06	up	118	145	2042	2508	2374	300	212	3333	2894	2877
Fpr1	Fpr1	2366.75001	1.35130396	0.245868103	5.496052332	3.88E-08	2.07E-06	up	278	332	2612	3927	3119	1383	1351	5054	4468	4302
Cebpd	Cebpd	3724.958071	0.653514457	0.119011739	5.491176447	3.99E-08	2.12E-06	up	1123	1125	4487	5003	5749	1634	1350	7345	7472	6841
Fpr2	Fpr2	5464.230501	1.142311967	0.208605871	5.475933933	4.35E-08	2.31E-06	up	620	534	6638	9373	9205	2091	1878	11905	11370	10303
Pglyrp1	Pglyrp1	16638.40013	0.810651268	0.148295211	5.466469627	4.59E-08	2.43E-06	up	2058	2100	20137	28973	24476	3956	2424	40691	35915	36267
Ighv1-85	Ighv1-85	527.6084184	4.797520101	0.878937895	5.458315234	4.81E-08	2.52E-06	up	0	0	18	21	112	0	0	2190	1798	1931
Lum	Lum	117.7893835	1.356641742	0.2485011	5.45929874	4.78E-08	2.52E-06	up	49	44	68	84	131	95	94	214	184	269
Steap3	Steap3	1676.214316	-0.610194663	0.111789822	-5.458409812	4.80E-08	2.52E-06	down	2209	2082	1666	2213	2123	1510	1295	1319	950	920
Ctdsp1	Ctdsp1	10126.96632	0.391164741	0.071955495	5.436203895	5.44E-08	2.84E-06	up	5158	5098	11180	16111	13992	6154	5853	17057	15211	14686
Prr13	Prr13	11223.03275	0.62905589	0.115772113	5.433570088	5.52E-08	2.87E-06	up	7709	7871	9327	11289	11677	11696	8971	16335	15009	13382
Myl12b	Myl12b	13553.53686	0.564033841	0.103872432	5.4300629	5.63E-08	2.92E-06	up	5937	5541	15308	19987	19191	9431	7256	23975	21997	19712
Pald1	Pald1	640.2323566	-1.280511558	0.236408195	-5.41652779	6.08E-08	3.14E-06	down	1412	1500	443	467	424	347	351	254	216	180
Hmgb2	Hmgb2	23773.33055	0.426622851	0.07887898	5.408574662	6.35E-08	3.28E-06	up	4425	4699	32618	41899	47624	5679	5764	48818	46493	43240
Igkv6-29	Igkv6-29	120.9295289	1.843652596	0.341234953	5.402883206	6.56E-08	3.37E-06	up	0	0	87	176	96	0	0	434	340	321
Rab2b	Rab2b	537.1104099	-0.636839216	0.117877031	-5.402572572	6.57E-08	3.37E-06	down	682	609	653	811	631	431	410	389	344	351
Ccnb2	Ccnb2	2910.218549	0.379052468	0.07026886	5.394316455	6.88E-08	3.51E-06	up	770	732	3922	5275	5377	881	920	6009	5152	4931
Gm37691	Gm37691	376.6825106	1.110895247	0.206012978	5.392355648	6.95E-08	3.54E-06	up	0	0	448	641	550	0	0	1093	1087	781
Fmnl1	Fmnl1	10153.38379	0.403448297	0.07504421	5.376141579	7.61E-08	3.86E-06	up	4619	4678	12684	17112	13413	5718	6351	16381	15042	15398
Dysf	Dysf	300.0890365	-1.489464533	0.2771416	-5.374380948	7.68E-08	3.89E-06	down	446	447	616	382	374	125	117	160	213	120
Cnn1	Cnn1	123.0112671	-4.228039518	0.790027472	-5.351762652	8.71E-08	4.39E-06	down	413	436	8	0	15	38	19	0	0	0
Mapk13	Mapk13	1982.141057	0.901827777	0.168533189	5.35103966	8.75E-08	4.40E-06	up	292	265	2188	2937	2498	418	308	5220	4689	4435
Gm11714	Gm11714	96.39473087	1.520734557	0.284769843	5.340223316	9.28E-08	4.66E-06	up	10	9	55	144	121	21	34	279	249	204
Ighv1-19	Ighv1-19	470.8218371	1.50082999	0.281180283	5.337607514	9.42E-08	4.71E-06	up	0	0	415	646	624	0	0	1367	1719	920
Adgrf5	Adgrf5	761.4597108	-1.439130611	0.269954189	-5.331017891	9.77E-08	4.87E-06	down	1837	1857	370	485	564	266	565	161	221	207
Ephb4	Ephb4	265.2158939	-1.050030398	0.197082881	-5.327862037	9.94E-08	4.93E-06	down	369	425	349	274	302	213	225	111	119	106
Igkv4-61	Igkv4-61	209.0704683	1.51470299	0.284318809	5.327480771	9.96E-08	4.93E-06	up	0	0	242	197	284	0	0	616	581	581
Slc66a2	Slc66a2	2901.636581	0.479057923	0.090018702	5.321759963	1.03E-07	5.08E-06	up	1612	1627	2940	4354	3454	2138	1959	4314	4228	4261
R3hdm4	R3hdm4	7535.204103	0.594246946	0.111765393	5.316913681	1.06E-07	5.20E-06	up	3871	3945	7630	10251	8548	5056	4442	13282	12121	11762
Mt2	Mt2	256.7081595	1.098669287	0.207217932	5.301999081	1.15E-07	5.62E-06	up	159	181	128	127	188	473	375	217	266	207
Ighv1-71	Ighv1-71	142.0730302	2.238094902	0.422977331	5.291288066	1.21E-07	5.95E-06	up	0	0	119	85	112	0	0	310	582	448
Ltbp1	Ltbp1	2188.847307	-0.900732107	0.170497711	-5.282957181	1.27E-07	6.20E-06	down	4573	4572	1201	1433	1332	1567	1980	930	681	558
Tbc1d10c	Tbc1d10c	1351.173072	0.719365353	0.136180458	5.282441862	1.27E-07	6.20E-06	up	302	235	1975	2172	1855	416	447	2464	2892	2820
Prss46	Prss46	102.3392608	-3.54837471	0.671882448	-5.281243353	1.28E-07	6.23E-06	down	315	268	12	23	41	81	56	0	0	0
Camp	Camp	125747.2545	0.717746618	0.135929834	5.280272882	1.29E-07	6.24E-06	up	10841	10348	165337	217785	221302	18928	12508	295619	302814	255785
S1pr4	S1pr4	2120.539833	0.689260092	0.130670275	5.27480403	1.33E-07	6.41E-06	up	341	401	2755	3586	3026	551	433	4538	4813	4375
Cep19	Cep19	1221.749826	0.751975772	0.142811195	5.265523986	1.40E-07	6.72E-06	up	206	236	1635	1833	2072	440	327	2695	2702	2064
Herpud1	Herpud1	4306.417136	0.427771831	0.081344784	5.258749366	1.45E-07	6.96E-06	up	1592	1728	5911	6598	6654	2194	2246	7377	7270	6442
P4ha1	P4ha1	3890.780568	-0.516849298	0.098366951	-5.254298235	1.49E-07	7.11E-06	down	5737	5832	3176	4267	3402	3232	3727	2314	2420	2051
Gm16867	Gm16867	495.1648207	-1.820504777	0.347599587	-5.237361732	1.63E-07	7.77E-06	down	0	0	1548	1963	1907	0	2	454	285	418
Ms4a14	Ms4a14	855.1882205	-0.824497457	0.157826043	-5.224090024	1.75E-07	8.32E-06	down	1573	1307	759	727	808	566	895	376	402	367
Gm6169	Gm6169	412.5974832	1.112198406	0.213066129	5.219968151	1.79E-07	8.48E-06	up	0	0	587	555	619	0	0	1146	997	1089
Myo10	Myo10	2588.255035	-0.781360462	0.150216051	-5.201577707	1.98E-07	9.34E-06	down	3730	3794	2683	3324	2732	1514	2617	1388	1332	1580
Ly6a2	Ly6a2	12721.53894	1.336690699	0.257064484	5.199826432	1.99E-07	9.40E-06	up	924	934	17824	19541	19931	4724	3518	32610	26629	22673
Cdh5	Cdh5	547.5516198	-0.692669727	0.133265432	-5.1976699	2.02E-07	9.49E-06	down	537	512	871	1040	793	297	358	461	407	487
Pbx2	Pbx2	4450.575892	0.391231167	0.075307178	5.195137796	2.05E-07	9.59E-06	up	2480	2380	5015	6168	6402	3266	2985	6776	6050	6073
Lin28a	Lin28a	2227.563493	0.591112401	0.114047882	5.183019518	2.18E-07	1.02E-05	up	222	191	2967	4151	3767	237	251	5775	4720	4608
Hspa1b	Hspa1b	289.7082399	-1.130158811	0.218085196	-5.182189497	2.19E-07	1.02E-05	down	279	271	618	489	579	152	120	268	149	192
5930430L01Rik	5930430L01Rik	102.1830472	-1.763953349	0.341416246	-5.166577069	2.38E-07	1.11E-05	down	78	88	144	470	197	21	24	46	83	65
Cyp11a1	Cyp11a1	148.8540168	1.444486309	0.280009725	5.158700495	2.49E-07	1.15E-05	up	10	25	165	154	191	40	79	329	358	342
1700020L24Rik	1700020L24Rik	1584.439701	0.640808309	0.124426662	5.150088423	2.60E-07	1.20E-05	up	275	272	2034	2495	2809	420	327	3245	3504	3220
Sash3	Sash3	8421.531021	0.300112933	0.058283202	5.149218391	2.62E-07	1.21E-05	up	4098	4168	10243	14253	12622	5074	5241	12755	11887	11887
Sele	Sele	184.1860179	-1.193658191	0.232110448	-5.142630166	2.71E-07	1.25E-05	down	13	14	421	602	688	7	2	221	184	234
C1rl	C1rl	1217.115073	0.486963255	0.094891627	5.131783177	2.87E-07	1.31E-05	up	265	237	1677	2159	2296	348	365	2691	2128	2137
Hcst	Hcst	721.6728824	1.15409106	0.224861773	5.132446671	2.86E-07	1.31E-05	up	191	117	621	983	913	415	215	1374	1760	1540
Whrn	Whrn	270.9952371	-1.478132811	0.288036025	-5.131763678	2.87E-07	1.31E-05	down	527	507	225	340	378	150	92	182	77	104
Tprgl	Tprgl	5744.459963	0.408520226	0.079730014	5.12379475	2.99E-07	1.36E-05	up	2972	2763	6025	9441	8135	3715	3449	9406	8385	8322
Oas1b	Oas1b	167.6682436	-1.143193395	0.223579168	-5.113148082	3.17E-07	1.44E-05	down	0	0	456	546	588	0	0	208	184	201
Adrb2	Adrb2	599.5648337	0.712883856	0.139587465	5.107076449	3.27E-07	1.48E-05	up	122	125	730	1193	867	218	238	1086	1226	1134
Ncl	Ncl	20672.38403	-0.357519598	0.07007851	-5.10170091	3.37E-07	1.52E-05	down	22020	22090	21723	31109	27123	14429	16189	19491	16858	18016
Inppl1	Inppl1	4261.278703	-0.460411819	0.090353099	-5.095694815	3.47E-07	1.56E-05	down	6267	6390	2895	3992	3380	4230	5230	2162	1737	2019
Ighv5-2	Ighv5-2	83.21869269	2.871207181	0.563602317	5.094384985	3.50E-07	1.57E-05	up	0	0	23	80	23	0	0	365	291	203
Ehd2	Ehd2	1646.854748	-0.736688402	0.144623861	-5.09382336	3.51E-07	1.57E-05	down	3068	3125	1035	1408	1064	1339	1421	710	673	698
Epb41l3	Epb41l3	2777.907385	-0.693351845	0.136162924	-5.092075162	3.54E-07	1.58E-05	down	4486	4503	2367	2827	2204	1929	3023	1399	1387	1259
Clec4a2	Clec4a2	7485.968789	0.537787795	0.105638131	5.090849226	3.56E-07	1.59E-05	up	2776	2643	8567	12053	11685	4319	3275	13536	12765	12187
G6pdx	G6pdx	25604.53265	0.371939526	0.073134471	5.085693805	3.66E-07	1.62E-05	up	11799	11146	32761	43547	36125	15238	14993	42063	37403	36864
Slc7a8	Slc7a8	6870.028717	-0.741577061	0.146058784	-5.077250686	3.83E-07	1.69E-05	down	8427	8575	8176	10139	7579	6040	6605	3978	3358	3571
Bin3	Bin3	5263.154692	0.475605311	0.093730607	5.07417294	3.89E-07	1.72E-05	up	2086	1914	6738	8241	7881	2904	2374	9354	8732	8519
Gspt1	Gspt1	6415.064488	-0.302131826	0.059634222	-5.066416873	4.05E-07	1.78E-05	down	6624	6894	6526	9187	8168	5008	5886	5699	5172	4838
Gmfg	Gmfg	7645.46985	0.945155718	0.187048914	5.052986924	4.35E-07	1.91E-05	up	1386	1358	9577	11536	13058	4191	2997	15606	14963	12814
Hip1r	Hip1r	3115.487455	0.475348535	0.094408432	5.035022041	4.78E-07	2.09E-05	up	602	562	3874	5944	5684	687	712	6730	6533	5622
Rras2	Rras2	491.6817636	-0.879628375	0.174741673	-5.033878638	4.81E-07	2.10E-05	down	715	644	599	679	662	289	285	433	249	337
Gpank1	Gpank1	870.1414812	0.817174384	0.162419556	5.031256116	4.87E-07	2.12E-05	up	352	384	690	1167	1195	790	544	1648	1239	1321
Lpcat2	Lpcat2	4761.821364	0.747494528	0.148796006	5.023619559	5.07E-07	2.20E-05	up	1356	1314	5416	7989	7566	2879	2950	9052	7857	6977
Inf2	Inf2	4412.419864	-0.573946785	0.114288307	-5.021920438	5.12E-07	2.22E-05	down	7237	7325	2950	4340	2944	4376	4255	2166	2107	1761
Ltbp2	Ltbp2	3298.683266	-1.29116885	0.257328064	-5.017598284	5.23E-07	2.26E-05	down	8636	9220	824	1031	772	2004	2458	257	466	477
Igkv12-38	Igkv12-38	106.7426373	3.261010583	0.649986061	5.01704695	5.25E-07	2.26E-05	up	0	0	25	12	77	0	0	433	402	296
Coro1a	Coro1a	38441.62542	0.851845187	0.169866395	5.014795217	5.31E-07	2.28E-05	up	8752	8613	47212	63150	60183	23883	17679	73211	66542	65525
Twf2	Twf2	4070.295704	0.602019721	0.120223174	5.007518113	5.51E-07	2.36E-05	up	2404	2298	3658	4908	5063	4321	3288	5573	5513	4840
Stxbp4	Stxbp4	204.5839234	-1.222649481	0.24468273	-4.996876891	5.83E-07	2.49E-05	down	380	388	196	212	230	78	132	110	92	101
Ece1	Ece1	2396.66442	-1.044553769	0.209063447	-4.996348167	5.84E-07	2.49E-05	down	4057	4278	2146	3025	2722	1187	1209	1612	1534	1216
Plxdc2	Plxdc2	626.6607004	-0.832925962	0.16685465	-4.991925378	5.98E-07	2.54E-05	down	1153	1177	304	543	439	572	663	170	261	166
H2aj	H2aj	3263.138269	0.643288799	0.129020292	4.985950585	6.17E-07	2.61E-05	up	1565	1542	3252	4357	4354	3034	2151	4946	4769	4637
Gpr84	Gpr84	1006.495855	0.658376169	0.132071392	4.985002113	6.20E-07	2.62E-05	up	297	318	1395	1434	1508	583	527	1800	1642	1713
Was	Was	8109.578956	0.277811367	0.055780557	4.980433706	6.34E-07	2.68E-05	up	4501	4549	9738	12609	11604	5429	5655	12048	10525	10552
Ltb4r1	Ltb4r1	5422.137304	0.584335921	0.117421652	4.976389879	6.48E-07	2.73E-05	up	1029	1007	6845	9481	8806	1439	1104	12186	10671	11174
Ighv1-64	Ighv1-64	1940.177885	0.708660261	0.142646684	4.967940648	6.77E-07	2.84E-05	up	0	0	3028	3953	3120	0	0	5091	4438	4271
Cstdc5	Cstdc5	63.24218336	2.543553117	0.512282794	4.965134779	6.87E-07	2.87E-05	up	0	1	42	65	35	13	3	177	126	270
Fcrls	Fcrls	952.1877138	-0.556008253	0.112232161	-4.954090228	7.27E-07	3.04E-05	down	1890	1836	330	478	454	1091	1027	275	257	257
Slc31a2	Slc31a2	3856.293452	0.509729561	0.103096301	4.94420803	7.65E-07	3.19E-05	up	2447	2541	3212	4899	4744	3274	2847	6023	5182	4972
Tmeff1	Tmeff1	207.5964522	-2.817915298	0.570765966	-4.937076608	7.93E-07	3.30E-05	down	738	648	42	12	19	42	72	11	4	0
Abtb1	Abtb1	4427.83254	0.886622831	0.180142884	4.921775504	8.58E-07	3.56E-05	up	1824	1616	3913	4818	5106	2294	1883	9938	8874	8437
Wdyhv1	Wdyhv1	597.6055963	0.606608281	0.123521545	4.910951196	9.06E-07	3.75E-05	up	446	501	513	509	485	684	678	729	649	578
Pgd	Pgd	59587.16154	0.350561756	0.071398171	4.909954316	9.11E-07	3.76E-05	up	34242	34423	65736	89591	78644	42126	38074	91437	82422	81067
Cdk2ap2	Cdk2ap2	5262.639631	0.741248834	0.151203604	4.90232254	9.47E-07	3.90E-05	up	1655	1696	5891	8026	7893	3843	2578	9660	9241	7862
Alox5ap	Alox5ap	24472.05379	0.541421133	0.110636422	4.893697076	9.90E-07	4.06E-05	up	10570	9965	27531	37551	34360	16225	11837	43631	39661	38008
Flot2	Flot2	8956.72523	0.384586034	0.078693536	4.887136263	1.02E-06	4.19E-05	up	3678	3622	11194	14735	13270	4100	4065	16582	14493	14696
Gm52116	Gm52116	307.6732074	1.871635165	0.383582957	4.879349127	1.06E-06	4.34E-05	up	204	268	0	0	0	893	865	0	0	0
Zfp317	Zfp317	796.9655634	-0.769072109	0.157627252	-4.879055482	1.07E-06	4.34E-05	down	932	912	781	1416	1403	395	623	620	638	500
Apba1	Apba1	1084.384486	-0.676778148	0.138822846	-4.875120831	1.09E-06	4.42E-05	down	1046	1062	1460	2005	1821	548	901	841	817	856
N4bp2l1	N4bp2l1	1411.273007	0.563577016	0.115737882	4.869425699	1.12E-06	4.54E-05	up	627	627	1401	2393	1820	878	932	2390	2502	1859
Utp20	Utp20	2147.727564	-0.620814442	0.127517278	-4.868473138	1.12E-06	4.55E-05	down	2359	2553	2360	3576	3101	1097	1764	1776	1772	1553
Capn1	Capn1	8526.485582	0.414513581	0.085183455	4.866127809	1.14E-06	4.59E-05	up	3898	3898	10092	13742	12043	5122	4512	15412	12186	12988
Flot1	Flot1	7667.108102	0.645997327	0.132870256	4.861865613	1.16E-06	4.68E-05	up	2982	2803	7973	12277	11384	5818	4425	12297	12193	11883
Sorbs1	Sorbs1	244.0531055	-1.902086655	0.391897905	-4.853525958	1.21E-06	4.87E-05	down	737	738	31	73	53	75	156	14	29	8
Ank2	Ank2	167.8944445	-1.437689291	0.296437229	-4.849894507	1.24E-06	4.95E-05	down	313	326	171	152	248	55	87	90	62	90
Siglece	Siglece	2098.780362	0.642644219	0.132583748	4.847081389	1.25E-06	5.00E-05	up	275	240	3433	4088	3424	457	510	4213	4286	4009
Borcs6	Borcs6	1509.998277	0.569041931	0.117518655	4.842141295	1.28E-06	5.12E-05	up	846	875	1576	1776	1823	1382	1043	2212	2139	2081
Mapkapk3	Mapkapk3	7440.563637	0.313625198	0.064897252	4.832642179	1.35E-06	5.36E-05	up	4246	4136	8626	11166	10533	5309	4923	11043	9875	9899
Ski	Ski	4736.758008	-0.561243124	0.116218453	-4.82920835	1.37E-06	5.44E-05	down	6599	6518	4569	5891	4909	3390	4113	3536	2628	3310
Pdpn	Pdpn	659.6272906	-1.182811111	0.245541943	-4.817144876	1.46E-06	5.76E-05	down	1485	1547	385	488	402	379	361	270	206	204
Ncf2	Ncf2	21361.11368	0.460325714	0.095689209	4.810633475	1.50E-06	5.94E-05	up	13199	12704	20745	28909	26428	16892	14050	33433	30471	28579
Slc25a11	Slc25a11	5785.34656	0.41678797	0.086820309	4.800581526	1.58E-06	6.23E-05	up	3547	3614	5717	8110	7215	5204	4388	8177	7286	7077
Mmp19	Mmp19	6318.596321	-0.31410849	0.065565797	-4.79073699	1.66E-06	6.53E-05	down	9178	9119	4177	5947	5182	6139	7111	3819	3445	3397
Rp9	Rp9	2435.665199	0.506904281	0.105896927	4.78677046	1.69E-06	6.64E-05	up	1112	1039	2607	3819	3589	1707	1331	4139	3730	3592
Igsf6	Igsf6	14819.81948	0.456534194	0.095619931	4.774466865	1.80E-06	7.04E-05	up	6611	6800	15716	22366	21892	7094	7995	27294	23965	24304
Met	Met	1063.783243	-1.109976884	0.232616477	-4.771703619	1.83E-06	7.12E-05	down	2003	2031	740	821	1406	483	912	426	507	421
Cd177	Cd177	42130.57375	0.588351613	0.123364261	4.76922254	1.85E-06	7.20E-05	up	6347	6289	56066	74692	61592	7447	7033	100828	90183	88765
Npm1	Npm1	14370.47611	-0.333483691	0.069972658	-4.765914322	1.88E-06	7.30E-05	down	16116	15759	14162	19469	18689	11851	11445	11846	12322	11092
Cdkn1a	Cdkn1a	3589.49848	-0.549343143	0.115503651	-4.756067348	1.97E-06	7.64E-05	down	3536	3528	4248	6813	5292	2795	2417	3095	2947	2466
Lipe	Lipe	1462.49912	0.507671864	0.106835208	4.75191534	2.01E-06	7.77E-05	up	719	716	1644	2300	1750	1076	915	2212	2243	2166
Mpst	Mpst	1723.631487	0.728241611	0.153246479	4.752093609	2.01E-06	7.77E-05	up	801	862	1449	1936	2374	1218	937	3247	2891	2842
4930438A08Rik	4930438A08Rik	3822.345685	0.819236445	0.172648123	4.745122232	2.08E-06	8.00E-05	up	388	454	4127	5838	5291	507	466	10212	8901	9158
Irf2bpl	Irf2bpl	1864.210353	-0.547260083	0.115331019	-4.745124843	2.08E-06	8.00E-05	down	2256	2361	1795	2644	2207	1407	1890	1107	1168	1273
Itgb2l	Itgb2l	10719.08209	0.634481136	0.133777008	4.742826497	2.11E-06	8.07E-05	up	2270	2169	12958	16573	15860	2503	2518	24703	23867	21546
Pcolce2	Pcolce2	138.5309777	-2.67873644	0.565211365	-4.739353465	2.14E-06	8.19E-05	down	335	338	130	181	123	48	35	39	27	0
6430548M08Rik	6430548M08Rik	11410.77786	0.565759657	0.119390998	4.738712841	2.15E-06	8.19E-05	up	3944	3866	13307	17091	15923	3961	4963	24380	21207	20454
Cd300lb	Cd300lb	12542.19611	0.385389202	0.081367166	4.736421568	2.18E-06	8.27E-05	up	7919	8227	12064	17393	15888	10150	12057	16494	16012	13652
Rgs2	Rgs2	5406.423735	0.345745954	0.073007137	4.735782923	2.18E-06	8.28E-05	up	3134	2999	5748	7913	7981	3996	3706	7873	7252	7170
Gm15931	Gm15931	301.3387491	-0.90016477	0.190352089	-4.7289461	2.26E-06	8.54E-05	down	0	0	792	900	1002	0	0	407	394	395
Ptger2	Ptger2	1452.804486	0.475066288	0.100527649	4.725727634	2.29E-06	8.66E-05	up	954	940	1294	1683	1905	1381	1330	1921	1623	1820
Pilra	Pilra	3988.639859	0.656025099	0.138912076	4.722592288	2.33E-06	8.77E-05	up	1115	1053	5250	6713	6289	2285	1839	7326	7102	6134
Kcnj2	Kcnj2	1892.198611	0.822342904	0.17426084	4.719034422	2.37E-06	8.91E-05	up	493	571	2084	2765	2987	865	1402	4133	3311	2580
Gm7665	Gm7665	772.4665228	0.639293944	0.135505308	4.71785169	2.38E-06	8.94E-05	up	0	0	1166	1524	1466	0	0	1962	1842	1589
Stxbp2	Stxbp2	11427.05159	0.359677444	0.076301979	4.713867829	2.43E-06	9.09E-05	up	6627	6566	12886	15715	15845	8234	7408	17542	16257	14862
Rdm1	Rdm1	628.2594708	0.82606362	0.175512712	4.706574297	2.52E-06	9.40E-05	up	172	146	853	1027	766	379	310	1314	1130	954
P3h1	P3h1	1156.129996	-0.860247262	0.182888412	-4.703672876	2.56E-06	9.52E-05	down	2364	2307	583	961	796	881	917	574	402	350
Filip1l	Filip1l	1999.302833	-0.652711886	0.138783829	-4.703083136	2.56E-06	9.52E-05	down	1673	1904	2548	3950	3805	1038	1557	1836	1564	1446
Msrb1	Msrb1	20360.37356	0.578627755	0.123138805	4.698987891	2.61E-06	9.69E-05	up	11011	10657	20053	26805	25998	18638	12834	31631	30362	27043
Gm45837	Gm45837	4322.797	0.703321618	0.149808985	4.694789281	2.67E-06	9.87E-05	up	0	0	6551	8367	7657	0	0	9646	9863	11007
Micu1	Micu1	6316.284541	0.426094246	0.090823192	4.691469616	2.71E-06	0.000100114	up	3361	3391	7003	9265	8232	4348	3676	10282	9604	8910
Zc3h7b	Zc3h7b	1922.004027	-0.500184314	0.106627196	-4.69096378	2.72E-06	0.000100137	down	1752	1851	2665	3468	2736	1038	1337	1697	1806	1813
Mul1	Mul1	1436.319416	0.302032407	0.064410434	4.689184496	2.74E-06	0.000100787	up	877	854	1538	2129	2031	1036	1071	2011	1923	1785
Pkd1	Pkd1	2450.429065	-0.971629905	0.207437696	-4.683960162	2.81E-06	0.000103162	down	3398	4008	2999	3491	2196	1157	2435	1218	1261	1287
Eya2	Eya2	212.432292	-1.584979497	0.338899694	-4.676839569	2.91E-06	0.000106571	down	508	470	122	240	111	134	116	23	50	75
Esf1	Esf1	1050.243841	-0.612273748	0.131171603	-4.667730934	3.05E-06	0.000111159	down	1146	1203	1074	1669	1784	543	755	928	865	861
Ighv3-5	Ighv3-5	92.03868389	2.239411835	0.479866962	4.666734768	3.06E-06	0.000111452	up	0	0	33	62	117	0	0	347	286	252
Mef2d	Mef2d	6035.526704	-0.463568706	0.099365798	-4.665274342	3.08E-06	0.000111999	down	6846	6544	7246	8545	7168	4609	5689	4777	4215	4085
Cd82	Cd82	6162.321879	0.491727087	0.105431128	4.663964955	3.10E-06	0.000112467	up	3203	3254	6781	8975	7639	4902	3805	9652	9423	8204
2610001J05Rik	2610001J05Rik	2093.814117	0.879356704	0.188819906	4.657118649	3.21E-06	0.000116011	up	1597	1742	1060	1657	1760	2378	1890	2474	3109	2730
Ret	Ret	257.8925549	-1.644198558	0.353084098	-4.656676883	3.21E-06	0.000116011	down	524	560	241	312	276	82	63	167	113	98
Eya4	Eya4	178.9793504	-1.385635344	0.297634955	-4.65548593	3.23E-06	0.000116429	down	353	463	109	137	131	66	147	69	54	33
Jaml	Jaml	890.0812733	1.355968806	0.291607482	4.649979481	3.32E-06	0.00011932	up	92	107	942	1576	1306	499	504	1788	1810	1543
Tmem38b	Tmem38b	3235.355541	0.488404449	0.105202781	4.642505103	3.44E-06	0.000123452	up	1594	1741	3351	4384	4438	1746	2074	5669	4835	5254
S100a6	S100a6	11594.57587	0.806952641	0.174066852	4.63587773	3.55E-06	0.000127198	up	4502	4320	11918	16761	12157	7900	5051	20021	25614	18660
Lamtor4	Lamtor4	5028.706557	0.670513753	0.144651878	4.635361533	3.56E-06	0.00012724	up	2036	1914	5473	7316	6999	4008	2581	8617	8637	7268
Mbnl1	Mbnl1	13102.19553	-0.747064829	0.161522798	-4.625135503	3.74E-06	0.000133393	down	14565	14914	17450	16452	24113	6640	11262	10260	8807	8969
Txnl4b	Txnl4b	773.5871866	0.569571673	0.123160947	4.624612655	3.75E-06	0.000133441	up	355	363	792	1164	1045	583	499	1066	1237	1225
9130208D14Rik	9130208D14Rik	84.35514251	-2.340416524	0.506140829	-4.624042146	3.76E-06	0.000133521	down	0	0	154	361	501	0	0	39	47	59
Lrrc59	Lrrc59	13039.70186	-0.264345531	0.057233883	-4.618689442	3.86E-06	0.000136718	down	12816	12621	14759	18606	18026	9572	9905	13625	11543	11501
Uhrf1bp1	Uhrf1bp1	1543.690887	-0.688435759	0.149108329	-4.617017476	3.89E-06	0.000137528	down	1990	2083	1841	2102	1639	928	1507	1084	1010	828
Ttc21b	Ttc21b	341.6037936	-0.687580298	0.149315807	-4.604872791	4.13E-06	0.000145492	down	420	473	370	514	405	206	276	232	211	266
Itpr3	Itpr3	994.6505658	-0.698247717	0.15167289	-4.603642183	4.15E-06	0.000146043	down	990	1073	1482	1803	1383	412	641	925	928	808
Efna5	Efna5	45.35244529	-3.426929511	0.744748962	-4.601455909	4.20E-06	0.00014727	down	100	142	23	25	8	32	32	0	0	0
Gm42427	Gm42427	22.1611283	4.342258334	0.94423768	4.598692071	4.25E-06	0.00014892	up	0	0	1	1	6	0	0	61	114	70
Cks2	Cks2	2169.966736	0.449745459	0.097809274	4.598188314	4.26E-06	0.000148965	up	454	408	2883	4048	4112	598	505	4584	3916	4123
Nav1	Nav1	2354.968753	-0.782182608	0.170136194	-4.597391001	4.28E-06	0.000149219	down	3771	4056	1826	2435	2357	1343	2452	1244	967	1313
Endod1	Endod1	1009.200885	-0.477502316	0.103922074	-4.594811253	4.33E-06	0.000150759	down	1020	962	1100	1882	1520	630	733	924	943	795
Gm15729	Gm15729	66.41693416	1.733885821	0.378014482	4.586823799	4.50E-06	0.000156311	up	0	0	58	92	56	0	0	174	210	202
Tnfrsf19	Tnfrsf19	300.0051669	-0.960009367	0.209342132	-4.585839259	4.52E-06	0.000156719	down	104	106	567	904	964	46	85	380	294	239
Tmem71	Tmem71	1185.000164	0.593435564	0.129551394	4.580696098	4.63E-06	0.000160287	up	341	307	1359	1801	1852	350	386	2638	2277	2332
Bcl10	Bcl10	4670.877111	0.369876921	0.080832799	4.575827193	4.74E-06	0.000163717	up	2742	2519	4944	7191	6336	3329	3132	6598	7002	6203
Cebpe	Cebpe	6599.405675	0.599450922	0.131117512	4.571860111	4.83E-06	0.000166236	up	1302	1259	7977	10816	10682	1658	1348	15826	12785	13806
Mirt1	Mirt1	1188.534047	0.684927429	0.149817143	4.571756059	4.84E-06	0.000166236	up	198	189	1309	1893	1984	212	247	2592	2516	2859
Spi1	Spi1	17876.37876	0.525669756	0.114995572	4.571217377	4.85E-06	0.000166317	up	9967	10111	18236	23369	22488	17701	13504	25796	23077	21869
Anxa11	Anxa11	6426.447222	0.411675859	0.090153685	4.566378597	4.96E-06	0.000169848	up	3965	3855	6913	9590	7082	4816	4909	9504	9117	7915
Abca9	Abca9	1791.590422	-0.74183783	0.162501652	-4.565109477	4.99E-06	0.000170323	down	1913	2145	2211	3146	2732	698	1303	1666	1375	1422
Prkca	Prkca	2522.663993	-0.604231236	0.132363915	-4.564924178	5.00E-06	0.000170323	down	2656	2951	3282	3970	3411	1262	2082	2165	2008	1944
Chil5	Chil5	116.4507697	1.348804948	0.295638151	4.562350784	5.06E-06	0.000172069	up	13	9	90	112	183	22	16	333	342	247
Dkk3	Dkk3	371.826436	-1.823194583	0.399656786	-4.56190073	5.07E-06	0.000172084	down	1026	1134	61	57	169	184	214	38	42	10
Lrrk1	Lrrk1	2414.003778	-0.461153508	0.101202761	-4.556728506	5.20E-06	0.000176012	down	2144	2546	2859	4330	3522	1385	1860	2370	2028	2083
Paxx	Paxx	385.7511121	0.60313448	0.132409659	4.555064056	5.24E-06	0.000177048	up	168	198	404	515	526	329	287	613	510	549
Tmem176b	Tmem176b	4967.956331	0.764566641	0.167963677	4.551976092	5.31E-06	0.0001793	up	2621	2753	3690	6478	5197	6492	4718	5914	5913	6207
Klf4	Klf4	362.5853605	-0.834813817	0.184063307	-4.535471137	5.75E-06	0.000193515	down	450	561	365	502	493	275	246	272	244	138
Vasp	Vasp	20465.69032	0.460476391	0.101558784	4.534087285	5.79E-06	0.000194391	up	8386	8808	23771	30919	30246	10748	9193	39490	34773	31485
Pecam1	Pecam1	2774.100078	-0.397532977	0.087876637	-4.523761822	6.08E-06	0.00020371	down	1808	1834	4146	5665	5024	1087	1228	3597	3273	3320
Vamp5	Vamp5	611.5845145	0.671366704	0.148494046	4.521169174	6.15E-06	0.000205803	up	244	207	736	933	800	457	361	945	981	1006
Iars	Iars	3737.772677	-0.566248746	0.125362784	-4.516880754	6.28E-06	0.000209589	down	5140	4871	3458	5068	4338	2251	3412	2726	2510	2653
Sgcb	Sgcb	1054.150621	-0.411805875	0.091282172	-4.511350508	6.44E-06	0.000214695	down	1377	1307	969	1236	1216	825	994	740	796	694
Serping1	Serping1	712.4344244	1.139715651	0.252772229	4.50886418	6.52E-06	0.000216788	up	685	731	82	188	119	1639	1498	126	275	261
Upp1	Upp1	408.0112554	1.120897868	0.248746689	4.506182071	6.60E-06	0.000219103	up	44	112	493	490	404	138	137	889	1066	855
Aplp2	Aplp2	14506.70677	-0.294769472	0.065476516	-4.501911365	6.73E-06	0.000223104	down	19754	19788	11021	13676	12220	14291	17241	8960	8082	7787
Gm36193	Gm36193	423.7775224	-1.607577918	0.357145445	-4.501185554	6.76E-06	0.000223419	down	1242	1185	0	0	0	372	346	0	0	0
Tmem64	Tmem64	835.1720595	-0.739787759	0.165052797	-4.482127991	7.39E-06	0.000243848	down	1041	1075	910	1242	1262	381	562	747	717	550
Tinagl1	Tinagl1	1011.194412	0.648269308	0.144686356	4.480514433	7.45E-06	0.000245209	up	291	259	1306	1405	1390	328	315	2267	2111	1891
Aipl1	Aipl1	35.26147264	1.583331719	0.35394083	4.473436192	7.70E-06	0.000252967	up	13	20	23	20	19	29	36	75	71	52
Zmiz1	Zmiz1	9311.476763	-0.818598018	0.183123363	-4.470199791	7.81E-06	0.000256315	down	14707	16013	9142	10239	6190	6005	10152	4672	3979	3955
Nop14	Nop14	1611.766968	-0.387701014	0.086767911	-4.468253409	7.89E-06	0.000258144	down	1737	1888	1583	2302	2147	1153	1309	1320	1354	1329
Lbp	Lbp	3494.40466	0.513984372	0.115087705	4.466023311	7.97E-06	0.000259817	up	661	590	5190	7039	5161	919	754	7292	6817	6797
Skap2	Skap2	14502.04845	0.352391781	0.078902979	4.46614039	7.96E-06	0.000259817	up	7145	7173	17445	21343	22966	9661	8918	22609	20618	19853
Ankrd42	Ankrd42	34.50789055	-4.327084317	0.96996527	-4.46107139	8.16E-06	0.00026537	down	89	66	8	57	50	20	23	0	0	0
Plxna1	Plxna1	17670.00788	-0.693002765	0.155781259	-4.448563141	8.64E-06	0.000280747	down	28284	29538	14673	17067	11874	12991	21625	8431	7561	6720
Tsc22d4	Tsc22d4	7731.707383	0.37442247	0.084364198	4.438167818	9.07E-06	0.000294072	up	4846	4803	8105	11023	9527	6336	5482	11485	9511	10114
Rhog	Rhog	15818.84025	0.513793928	0.1158031	4.436789065	9.13E-06	0.000295381	up	7966	7627	16828	24544	20482	13217	10035	23505	22110	23070
Pef1	Pef1	2899.734597	0.463043364	0.104411237	4.43480393	9.22E-06	0.000297533	up	1631	1630	3006	3992	3702	2100	1731	4473	4390	4308
Ifi44	Ifi44	284.1042498	-1.935112277	0.436723079	-4.430982397	9.38E-06	0.000302264	down	362	279	446	552	696	172	253	115	45	40
Itih5	Itih5	279.438633	1.20199974	0.271427402	4.428439178	9.49E-06	0.000305253	up	20	29	334	512	303	38	99	749	683	531
Ccno	Ccno	759.8386848	0.652569633	0.147766347	4.416226343	1.00E-05	0.000322382	up	123	115	912	1190	1297	145	130	1769	1788	1516
Ier2	Ier2	3014.634729	0.596390973	0.13516914	4.412182952	1.02E-05	0.000327825	up	1281	1354	3341	4427	4118	2583	1811	4781	4374	4397
Masp1	Masp1	85.64950214	-3.738197436	0.847679026	-4.409920878	1.03E-05	0.000330626	down	299	270	4	16	0	18	43	0	0	0
Pitrm1	Pitrm1	2688.412202	-0.37800347	0.085763099	-4.407530452	1.05E-05	0.000333565	down	2608	2734	2911	4434	3880	1651	2159	2561	2443	2303
Tnfrsf14	Tnfrsf14	2856.09978	0.705769549	0.160141367	4.407165768	1.05E-05	0.000333565	up	2129	2136	1664	2176	2171	4092	5115	2357	2362	1871
Serinc2	Serinc2	34.58757356	-4.275605267	0.971277174	-4.402044421	1.07E-05	0.000340881	down	130	121	0	4	0	4	2	0	0	0
B430306N03Rik	B430306N03Rik	10759.82463	0.294444079	0.066920964	4.39987806	1.08E-05	0.00034364	up	7790	7511	10864	15187	12472	8738	9039	14547	13252	11782
Polr2a	Polr2a	8245.159678	-0.711978024	0.161851217	-4.398966146	1.09E-05	0.000344424	down	9813	10159	10991	13794	8275	5068	7613	6134	5022	4984
Mast4	Mast4	682.2303851	-1.137154263	0.258872694	-4.392716143	1.12E-05	0.000353801	down	1128	1216	806	895	651	219	437	455	357	405
Cnn3	Cnn3	1767.713064	-1.043077029	0.237491458	-4.39206125	1.12E-05	0.00035419	down	4078	4200	757	1154	947	1179	1077	478	610	537
Neo1	Neo1	610.394559	-1.515386754	0.346047759	-4.379126041	1.19E-05	0.00037516	down	1724	1764	195	151	121	241	425	63	102	44
Tsc22d2	Tsc22d2	1326.009525	-0.832966743	0.190270262	-4.377808346	1.20E-05	0.000376716	down	1782	1694	1825	1897	1630	533	1078	972	905	939
Nop56	Nop56	2719.472561	-0.35419073	0.081010027	-4.372183802	1.23E-05	0.000385821	down	3302	3275	2598	3253	3193	2436	2236	2318	1908	1888
Ift122	Ift122	334.4121425	-0.705286725	0.161539515	-4.366032214	1.27E-05	0.000396089	down	430	401	350	533	404	246	326	180	228	178
C3	C3	38637.1274	0.450777859	0.103395916	4.359725942	1.30E-05	0.000406905	up	9604	9462	57795	77653	56746	11502	15026	77603	67964	65571
Myo19	Myo19	328.987259	-0.923899723	0.212261348	-4.35265172	1.35E-05	0.000419469	down	499	609	294	397	333	189	246	253	130	156
Anxa1	Anxa1	55797.91076	0.534196896	0.122752554	4.351818991	1.35E-05	0.000420272	up	21560	20900	58607	82816	83517	24330	22659	110576	102749	99345
Cobll1	Cobll1	202.4376231	-0.811400667	0.186486996	-4.350977197	1.36E-05	0.000421094	down	206	233	258	437	290	84	113	203	155	167
Ublcp1	Ublcp1	1138.808208	0.468630283	0.107827444	4.346113242	1.39E-05	0.000429727	up	430	447	1493	1835	1737	669	704	2033	1672	1595
Klhl36	Klhl36	808.5083051	0.563574806	0.129804368	4.341724524	1.41E-05	0.00043758	up	353	351	1049	1160	962	505	510	1609	1212	1097
Fcgrt	Fcgrt	2753.324277	-0.805670199	0.185865404	-4.334696941	1.46E-05	0.000450949	down	3572	3329	3033	4223	3441	2780	2113	1144	1689	1399
Btnl7-ps	Btnl7-ps	18.84527976	3.166043693	0.731040488	4.330873249	1.49E-05	0.000457994	up	0	0	8	8	4	0	0	95	55	51
Acvr1b	Acvr1b	3007.942065	0.376861011	0.087069007	4.328302604	1.50E-05	0.000462507	up	1501	1658	3458	4641	4092	1656	2191	5015	4150	4232
Ankrd1	Ankrd1	77.1712874	-3.115411077	0.720095233	-4.326387584	1.52E-05	0.000465676	down	248	292	0	0	0	18	19	0	0	0
Adh7	Adh7	67.72989161	-3.625212959	0.838133337	-4.325341567	1.52E-05	0.000466155	down	170	207	23	29	4	68	26	0	0	0
Ccdc9b	Ccdc9b	113.6621655	-1.060927522	0.245268318	-4.32557915	1.52E-05	0.000466155	down	204	223	79	133	103	79	71	53	63	35
Mmp25	Mmp25	3087.614736	0.768286841	0.177674546	4.324124421	1.53E-05	0.000467868	up	491	585	3208	4453	5378	634	838	6426	8708	5417
Mgst1	Mgst1	9431.137107	0.582835688	0.134844289	4.322286776	1.54E-05	0.000470126	up	6405	6223	8510	10714	9453	7422	6689	15774	12890	13614
Sh3pxd2a	Sh3pxd2a	1925.446553	-0.739919842	0.171188686	-4.322247331	1.54E-05	0.000470126	down	2857	2788	1727	2814	2172	1007	1463	1595	1113	1288
Cd109	Cd109	279.7553472	-1.335690518	0.309341267	-4.317854293	1.58E-05	0.000477879	down	671	633	214	140	180	114	206	91	59	97
Dnah6	Dnah6	78.12242662	2.094696391	0.485127684	4.317824894	1.58E-05	0.000477879	up	8	3	47	104	22	14	21	135	281	254
C130026I21Rik	C130026I21Rik	304.0388027	1.185329841	0.274965755	4.310827143	1.63E-05	0.000490552	up	17	14	309	555	576	44	76	865	652	563
Gprin3	Gprin3	89.87357321	-1.73628457	0.402756383	-4.311004473	1.63E-05	0.000490552	down	173	248	74	110	44	28	44	31	16	35
Slc9a3r1	Slc9a3r1	7302.434162	0.440198613	0.102104025	4.311275814	1.62E-05	0.000490552	up	4236	3822	7773	10327	9941	6384	5494	10256	9835	8930
Klhdc4	Klhdc4	2772.436156	0.514064962	0.119336493	4.3076929	1.65E-05	0.000496645	up	1598	1768	2432	3406	3701	2195	1827	4437	4067	3784
Tnfsf14	Tnfsf14	1765.972132	0.479139511	0.111297475	4.305034862	1.67E-05	0.00050173	up	677	683	2206	3198	2405	1077	939	3171	2648	2636
F10	F10	11173.57565	0.947784223	0.220286952	4.302498237	1.69E-05	0.000506588	up	2110	2074	14422	19140	17668	7070	6041	21025	18790	18199
Ank	Ank	1614.638319	-0.656446592	0.152648485	-4.300380665	1.71E-05	0.000509836	down	2845	2723	1214	1367	1408	1165	1412	988	750	819
Ctla2b	Ctla2b	1093.84861	-0.72874078	0.169463643	-4.300278022	1.71E-05	0.000509836	down	2169	1889	718	969	803	857	834	575	533	454
Prps1	Prps1	1166.580276	-0.368813458	0.085820167	-4.297515026	1.73E-05	0.000515297	down	835	809	1674	2192	2190	684	640	1341	1161	1200
Ubald2	Ubald2	3150.911089	0.518014606	0.12062171	4.294538744	1.75E-05	0.000521316	up	632	744	4712	5467	4826	1003	795	6927	5560	6046
Fas	Fas	798.4219006	0.780818243	0.181834819	4.294107416	1.75E-05	0.000521389	up	255	307	943	1171	1009	696	629	1229	1234	1093
Ms4a2	Ms4a2	86.39041436	1.829777267	0.426978382	4.285409623	1.82E-05	0.000541238	up	3	9	40	95	149	24	48	249	167	214
Igsf3	Igsf3	198.255063	-1.133167823	0.264541024	-4.283523987	1.84E-05	0.000544867	down	425	392	102	89	166	139	235	46	31	55
Cstdc4	Cstdc4	304.9730159	1.968113937	0.460190913	4.276733592	1.90E-05	0.000560741	up	19	3	333	443	384	145	90	734	852	531
Il16	Il16	5709.029466	0.491064678	0.114889033	4.274252003	1.92E-05	0.000566008	up	1662	1557	7566	10404	9843	2545	2515	10780	10685	7911
Gm39556	Gm39556	434.3728702	1.626592307	0.38079862	4.271528896	1.94E-05	0.000571943	up	8	20	600	683	668	131	96	1084	1010	843
Hspa9	Hspa9	12730.86623	-0.397886314	0.093169678	-4.270555874	1.95E-05	0.00057342	down	13742	14299	13821	18591	16600	8036	9871	11525	10865	11317
Hdc	Hdc	8992.269814	0.674094229	0.158227604	4.260282104	2.04E-05	0.000599356	up	686	858	13776	19614	16331	1728	1441	19642	17660	16999
Gyg	Gyg	6621.804554	0.601720892	0.141295733	4.258592085	2.06E-05	0.000602832	up	3963	4030	5423	9598	6565	5078	4439	10583	10270	9774
Gpt	Gpt	198.9837642	0.854112579	0.20067576	4.256182107	2.08E-05	0.000607511	up	125	109	131	167	248	239	184	251	274	264
Igkv4-58	Igkv4-58	113.7309988	2.656520803	0.624172265	4.256069918	2.08E-05	0.000607511	up	0	0	16	131	52	0	0	368	467	310
Asnsd1	Asnsd1	4249.373933	0.379344696	0.089155011	4.254889228	2.09E-05	0.000609252	up	1979	2013	4851	7189	6040	2570	2187	7257	6410	6330
Nuggc	Nuggc	21.73657797	4.525891229	1.06375445	4.254639055	2.09E-05	0.000609252	up	0	1	0	0	12	35	14	59	29	70
Gid8	Gid8	3385.209323	0.268773652	0.063183743	4.253841891	2.10E-05	0.00061035	up	2467	2379	3227	4693	4400	2722	2725	4554	4038	3904
Oscp1	Oscp1	497.3862153	0.667388906	0.157096959	4.248261134	2.15E-05	0.000624651	up	66	65	623	912	774	97	65	1244	1017	1065
Gli3	Gli3	241.3204744	-1.476179923	0.347620787	-4.246523739	2.17E-05	0.000628408	down	544	682	123	78	166	81	189	67	46	43
Lmo2	Lmo2	3221.38869	0.709929141	0.167243943	4.244872057	2.19E-05	0.000631946	up	2551	2422	2059	3089	2563	3992	3886	2438	3686	4093
Ltb	Ltb	911.2599175	1.38762248	0.326931975	4.244376767	2.19E-05	0.000632236	up	60	48	1058	1712	1599	368	253	1771	1953	1926
Traf3ip3	Traf3ip3	1690.85202	0.583365659	0.137462385	4.243820279	2.20E-05	0.000632701	up	470	431	2163	3177	2802	826	852	3065	2719	2786
Aldh3b2	Aldh3b2	55.73275385	1.991861622	0.469427674	4.243170424	2.20E-05	0.000633431	up	3	2	22	37	84	4	12	155	166	166
Cgn	Cgn	23.29040562	-5.102887137	1.202743077	-4.242707553	2.21E-05	0.000633635	down	71	74	27	10	0	2	5	0	0	0
Gm10357	Gm10357	213.2291559	0.980378216	0.231131975	4.241638209	2.22E-05	0.000635557	up	0	0	260	406	323	0	0	501	598	518
Pgap6	Pgap6	865.1890243	1.031611067	0.243270707	4.240588936	2.23E-05	0.000637429	up	1107	1007	0	0	0	2068	2126	0	0	0
Dcn	Dcn	1133.377324	0.777270811	0.183565981	4.234285719	2.29E-05	0.000654438	up	1645	1493	241	331	203	1748	2149	501	465	389
Neu1	Neu1	8287.971714	0.363867166	0.085945068	4.233717838	2.30E-05	0.00065496	up	4873	4849	8384	12269	11499	6194	5311	12967	11238	10907
Fgr	Fgr	10180.72614	0.371358511	0.087730307	4.232955777	2.31E-05	0.000656051	up	4621	4472	12286	16368	14644	4797	4998	18990	16165	15973
Ebi3	Ebi3	1412.791433	0.661740379	0.156430022	4.230264555	2.33E-05	0.000659402	up	564	646	1416	2248	1787	1220	960	2333	1716	2288
Il18r1	Il18r1	301.8853192	0.739255816	0.174721255	4.231058303	2.33E-05	0.000659402	up	32	53	424	538	447	54	89	733	628	568
Nphp1	Nphp1	289.2881011	-0.571430884	0.135073202	-4.230527426	2.33E-05	0.000659402	down	349	401	283	325	404	225	240	204	201	178
Tmem40	Tmem40	2477.009006	0.622395503	0.147105723	4.230940093	2.33E-05	0.000659402	up	1073	1012	2611	3411	3198	1445	1033	4634	4386	4485
Sh3bgrl2	Sh3bgrl2	1357.095537	-0.493327873	0.116811299	-4.223289004	2.41E-05	0.000678992	down	1378	1366	1648	2060	2184	721	1125	1223	1159	1140
Mcmdc2	Mcmdc2	20.65741631	2.525775	0.598126974	4.222807381	2.41E-05	0.000679284	up	2	0	13	10	18	7	13	29	64	71
Impa2	Impa2	2204.483729	0.327964889	0.077729697	4.219299712	2.45E-05	0.000688763	up	461	499	3216	4465	3863	552	525	4526	4025	3925
Gnai2	Gnai2	47716.44255	0.238309522	0.056503443	4.21761065	2.47E-05	0.000692761	none	31879	32614	52055	70550	60505	37112	36681	64723	57764	55608
Ighv9-2	Ighv9-2	76.80434926	1.968578889	0.467392816	4.211829585	2.53E-05	0.000709528	up	0	0	50	115	43	0	0	210	241	254
Fut1	Fut1	67.90442987	1.884110838	0.44778628	4.207611803	2.58E-05	0.000721672	up	14	17	46	16	66	43	34	135	233	126
Cptp	Cptp	1214.131195	0.438228124	0.104184252	4.206279899	2.60E-05	0.000724708	up	694	713	1310	1696	1503	1026	808	1778	1659	1620
Apol9b	Apol9b	37.05457965	-2.383025731	0.56671872	-4.20495326	2.61E-05	0.00072774	down	80	68	53	46	41	24	14	0	6	11
Plscr1	Plscr1	3643.264031	0.38029134	0.090447678	4.204545086	2.62E-05	0.000727826	up	1128	1182	4695	5948	6484	1304	1278	7249	6545	6053
Hk3	Hk3	20638.76096	0.509529917	0.121214131	4.203552098	2.63E-05	0.000729797	up	9627	9337	24498	32331	27127	16700	15082	29820	29822	26944
Sirt7	Sirt7	3674.837087	0.454357686	0.108170629	4.200379453	2.66E-05	0.000738855	up	2519	2422	3562	4496	4141	3792	3057	5236	3972	4231
Alpl	Alpl	697.3129955	-1.42699476	0.339933602	-4.197863207	2.69E-05	0.000744608	down	1840	1895	365	186	242	419	338	181	117	83
Neu3	Neu3	107.933089	-0.923813064	0.220056225	-4.198077402	2.69E-05	0.000744608	down	100	95	181	220	206	34	39	135	87	95
Armc7	Armc7	1609.487688	0.521396381	0.124268802	4.195714217	2.72E-05	0.000750447	up	852	749	1767	2014	2389	1270	1068	2733	2389	1996
Fam129c	Fam129c	885.8364331	-1.003858335	0.239349952	-4.194102935	2.74E-05	0.000754539	down	0	0	2765	3203	2097	0	0	1238	990	1123
Cd52	Cd52	16962.03446	0.834325777	0.19917668	4.188872809	2.80E-05	0.000770851	up	4456	4582	20516	25800	26276	13512	8675	29359	30174	24774
Cd200r3	Cd200r3	59.05317066	1.904436861	0.454705806	4.188283584	2.81E-05	0.000771569	up	2	0	56	74	86	17	21	189	127	121
Plxnb2	Plxnb2	18095.93407	-0.426376405	0.101833068	-4.187013271	2.83E-05	0.000774609	down	21560	21982	16806	23236	19518	16355	20334	11704	10768	10519
Gprc5b	Gprc5b	363.0541696	-0.626818837	0.14974725	-4.185845402	2.84E-05	0.000777312	down	649	719	141	240	225	350	418	106	126	117
Abcc3	Abcc3	6106.995949	-0.599700216	0.143364255	-4.183052573	2.88E-05	0.000785624	down	8339	8274	5095	7060	5329	6847	6985	2890	2509	2584
Abcc9	Abcc9	130.8424196	-0.955304363	0.228441815	-4.181827935	2.89E-05	0.000788563	down	93	83	235	322	321	57	66	93	125	87
Fzd8	Fzd8	72.903473	-1.582882048	0.379284558	-4.173336388	3.00E-05	0.000817199	down	175	173	50	51	59	37	27	29	27	11
G530011O06Rik	G530011O06Rik	64.39045341	1.641234634	0.393557865	4.170249866	3.04E-05	0.000826982	up	8	15	50	59	76	86	56	141	100	82
Gm20696	Gm20696	94.20874973	2.572845867	0.617445417	4.16692034	3.09E-05	0.000837524	up	0	0	92	30	29	0	0	341	279	321
Hmgn2-ps1	Hmgn2-ps1	410.2684266	0.862891387	0.207096654	4.166611923	3.09E-05	0.000837524	up	0	0	509	892	619	0	0	1094	940	1001
Aspscr1	Aspscr1	2587.94491	0.389294344	0.09346054	4.165333778	3.11E-05	0.00084085	up	1723	1643	2594	3418	3238	2250	1848	3833	3243	3185
Chil1	Chil1	12682.56194	0.783950098	0.188569878	4.157345318	3.22E-05	0.000867943	up	2379	2319	13586	18127	15939	2675	2365	32812	30292	27291
Paqr7	Paqr7	1905.212437	0.494553008	0.118953956	4.157516287	3.22E-05	0.000867943	up	1543	1500	1489	1967	1961	2004	1624	2286	2147	2408
Hebp1	Hebp1	3561.982625	0.775124646	0.18703856	4.144197033	3.41E-05	0.000917769	up	2549	2383	2539	3288	3348	2976	2434	6181	5710	5094
Clec12a	Clec12a	15385.37457	0.686436184	0.165787987	4.140445854	3.47E-05	0.000931388	up	3486	3215	20193	27476	27640	7927	6508	27896	26844	25555
Gfpt2	Gfpt2	160.0331122	-1.076084416	0.26051685	-4.130575106	3.62E-05	0.000970718	down	292	207	137	224	222	103	128	96	93	38
Arl11	Arl11	6184.546878	0.390631849	0.094594166	4.129555391	3.63E-05	0.000972002	up	5026	4654	5137	7114	6841	6802	5488	7403	6754	6390
Cdkn3	Cdkn3	882.7467058	0.61415896	0.148723886	4.129524709	3.64E-05	0.000972002	up	171	127	1150	1585	1652	279	204	1841	1870	1533
Nt5c2	Nt5c2	4558.817403	0.289119796	0.070041707	4.127823403	3.66E-05	0.000977635	up	2495	2505	5138	7216	6615	2545	2859	7534	6347	6384
Nadk	Nadk	14635.93194	0.565046319	0.136986175	4.124841923	3.71E-05	0.000988786	up	9102	8847	14549	17274	15965	10782	11221	20508	26706	17773
Kif1a	Kif1a	334.7060296	-0.995626034	0.241533659	-4.122100581	3.75E-05	0.000999016	down	618	630	320	257	324	159	268	190	165	133
Ftsj3	Ftsj3	3087.007887	-0.375156774	0.091036239	-4.120960826	3.77E-05	0.001002355	down	2958	3238	3628	4408	4311	2571	2626	2517	2489	2287
Ero1l	Ero1l	7440.789767	0.380113234	0.09225063	4.120440497	3.78E-05	0.001003006	up	0	0	12397	16600	15566	0	0	17307	15408	15440
Vwf	Vwf	6865.276471	-0.556157813	0.134995594	-4.119821976	3.79E-05	0.001004088	down	11207	11632	5098	5935	4363	5982	7470	3356	2714	3355
Fyn	Fyn	1778.470692	-0.680884319	0.165297117	-4.119154227	3.80E-05	0.001005388	down	1876	2081	2509	2181	3077	851	1223	1596	1310	1567
Nqo1	Nqo1	424.9413027	0.744369707	0.180783858	4.117456696	3.83E-05	0.001011199	up	318	242	225	454	499	475	454	552	554	465
Fzd7	Fzd7	1272.89725	-0.604698116	0.146914955	-4.115973862	3.86E-05	0.001014477	down	1929	2099	936	1268	1171	937	1364	548	718	697
Rasal2	Rasal2	497.1145724	-1.125265911	0.273368527	-4.116296493	3.85E-05	0.001014477	down	833	854	597	585	531	144	380	343	271	235
Gp6	Gp6	931.7267348	-0.455988266	0.11088936	-4.112101164	3.92E-05	0.001028369	down	1151	1109	945	1358	1038	670	776	809	620	719
Ropn1l	Ropn1l	131.6856814	1.017961614	0.247552	4.11211226	3.92E-05	0.001028369	up	74	61	105	117	126	140	134	140	164	261
mt-Rnr2	mt-Rnr2	20560.61056	0.727063203	0.17683054	4.111638203	3.93E-05	0.001028799	up	0	0	30333	32080	43444	0	0	51027	49038	46649
Ccl7	Ccl7	819.0230049	-0.816501652	0.198625349	-4.110762574	3.94E-05	0.001031072	down	695	757	1129	1625	1693	638	545	562	496	536
Gm49364	Gm49364	158.6308471	1.182621908	0.288053007	4.105570436	4.03E-05	0.00105284	up	0	0	192	231	236	0	0	544	314	415
Cul2	Cul2	1784.629104	-0.313252419	0.076347139	-4.103001393	4.08E-05	0.001062922	down	1600	1653	2040	2912	2683	1211	1479	1710	1610	1549
Abca2	Abca2	1927.601005	-0.519434443	0.126651901	-4.101276327	4.11E-05	0.001069189	down	2208	2221	2410	2611	2284	1315	1892	1445	1251	1381
Lamc1	Lamc1	2672.873393	-0.677184248	0.165265944	-4.097542614	4.18E-05	0.001084865	down	4466	4740	2183	2450	1815	1829	2756	1516	1164	1194
Arhgef5	Arhgef5	308.7303343	-1.258837638	0.307426584	-4.09475857	4.23E-05	0.001096257	down	700	739	184	269	159	133	191	111	132	73
Elovl6	Elovl6	757.933022	-0.470577949	0.114945398	-4.093925951	4.24E-05	0.001098476	down	644	675	927	1498	1245	362	453	905	729	719
Dhtkd1	Dhtkd1	35.23261075	-3.187962965	0.779181725	-4.091424199	4.29E-05	0.001108372	down	113	71	12	38	49	4	19	8	0	0
Slc22a23	Slc22a23	514.9211523	-0.723142989	0.17675916	-4.091120312	4.29E-05	0.001108372	down	370	534	902	962	857	249	336	523	450	331
Nrgn	Nrgn	2105.68797	-0.740728615	0.18111926	-4.089728583	4.32E-05	0.001113301	down	3840	3862	1435	1846	1763	1777	1337	1190	938	1037
Aprt	Aprt	6155.644309	0.539607622	0.131976623	4.088660629	4.34E-05	0.001116693	up	4410	4192	5626	6412	6619	6981	4767	8693	7345	6893
Yipf1	Yipf1	2044.75868	0.554787197	0.13578663	4.085727693	4.39E-05	0.001129134	up	1203	1307	2129	2573	2045	2002	1450	3231	2667	2518
Grina	Grina	16764.67939	0.508519298	0.124604514	4.081066429	4.48E-05	0.00115023	up	11266	11836	14350	21562	17422	15048	11736	25394	22049	22247
Adgrb1	Adgrb1	25.04545504	3.250781885	0.796972619	4.078912885	4.52E-05	0.001159133	up	1	2	16	8	0	13	9	46	105	71
Slc16a5	Slc16a5	30.98765935	2.148193869	0.526771195	4.078039747	4.54E-05	0.001161689	up	0	0	26	38	38	15	11	78	64	86
Ddx21	Ddx21	6799.24858	-0.444064564	0.108917748	-4.077063406	4.56E-05	0.001164771	down	6649	6709	8673	10706	10079	3471	5165	7076	6113	6034
Eif4g1	Eif4g1	19701.70181	-0.347777454	0.085363628	-4.074070684	4.62E-05	0.001178025	down	21949	22490	20873	27403	22293	14232	18451	16389	15961	14684
Stfa1	Stfa1	105.7662179	2.273511469	0.55836273	4.071746462	4.67E-05	0.001188008	up	0	1	93	98	192	25	26	301	318	194
Ighv1-62-2	Ighv1-62-2	34.50940496	3.685356489	0.905439205	4.070241786	4.70E-05	0.001193865	up	0	0	1	16	7	0	0	228	57	100
Nr1d1	Nr1d1	289.2548282	-0.774655496	0.190747647	-4.061153615	4.88E-05	0.001239402	down	438	451	326	320	295	178	195	185	189	189
Cxcr1	Cxcr1	147.6826765	1.138412842	0.280528579	4.058099339	4.95E-05	0.001248836	up	73	78	75	135	154	120	127	398	168	215
Egln3	Egln3	988.6233894	0.553651566	0.136436262	4.057950276	4.95E-05	0.001248836	up	366	314	1324	1652	1418	583	594	1568	1745	1414
Epb41l2	Epb41l2	7039.004722	-0.512459332	0.126276873	-4.058220007	4.94E-05	0.001248836	down	8036	8048	7759	10631	9438	3944	6002	5238	5888	5973
Neurl3	Neurl3	10412.24609	0.447738077	0.110332344	4.058085426	4.95E-05	0.001248836	up	5202	5145	11967	15511	14746	8431	8062	15401	13101	13496
Wdr6	Wdr6	1400.693436	-0.400904408	0.098837558	-4.056194985	4.99E-05	0.001256332	down	1356	1305	1881	2291	1885	972	923	1277	1285	1308
Ppa1	Ppa1	1603.302254	-0.354856883	0.087538709	-4.0537139	5.04E-05	0.001265873	down	1594	1552	1987	2477	2158	1095	1098	1642	1373	1513
Rab27a	Rab27a	7244.084824	0.374568405	0.092397992	4.053858697	5.04E-05	0.001265873	up	1548	1567	10100	13962	12218	1519	1848	15113	14425	13164
Itgb3	Itgb3	21611.12863	-0.34735193	0.085761323	-4.050216534	5.12E-05	0.001282132	down	26350	26892	20771	27169	22034	16694	21136	16811	15936	15010
Mocs1	Mocs1	2646.536893	0.435628882	0.107562221	4.050017527	5.12E-05	0.001282132	up	1428	1445	2568	4301	3394	1719	1775	4770	3443	3734
Cd209f	Cd209f	29.16900034	-3.81322191	0.941726817	-4.049180549	5.14E-05	0.001284776	down	0	0	117	137	129	0	0	0	5	8
Adprm	Adprm	711.311126	0.412396482	0.101866457	4.048403105	5.16E-05	0.0012871	up	437	438	727	945	922	627	539	1074	878	843
Aldh2	Aldh2	49910.12499	0.457373071	0.112992286	4.047825643	5.17E-05	0.00128833	up	30573	31432	49678	68844	56121	38841	31781	80254	69110	69451
Ttc28	Ttc28	347.9601628	-1.286342048	0.317882195	-4.046599872	5.20E-05	0.001293139	down	702	786	317	306	215	101	289	156	127	107
Slc32a1	Slc32a1	118.7345458	1.221990133	0.302431157	4.040556357	5.33E-05	0.001324922	up	50	91	95	82	53	159	131	219	151	118
Plxna4	Plxna4	657.6275467	-1.199094981	0.297035721	-4.036871319	5.42E-05	0.001343874	down	1326	1447	449	636	589	212	429	253	281	357
Dlc1	Dlc1	778.7131975	-1.164526867	0.288527329	-4.036105944	5.43E-05	0.001346239	down	1857	1796	395	583	472	326	510	373	232	218
Tdrkh	Tdrkh	191.4992418	-0.965202736	0.239240624	-4.034443311	5.47E-05	0.001353773	down	175	211	339	386	263	130	145	105	115	112
Btg2	Btg2	5497.641963	0.599832684	0.148856698	4.029598195	5.59E-05	0.001379911	up	1351	1301	7632	9742	9815	2505	2804	9681	9137	8978
AA467197	AA467197	1720.766063	0.837857168	0.208053982	4.027114307	5.65E-05	0.00139248	up	326	273	2009	2348	2020	400	277	4422	4017	3911
Dab2	Dab2	4721.147378	-0.546254204	0.13586354	-4.020609224	5.80E-05	0.001429363	down	5453	5407	5659	6015	6159	3576	4764	3137	2663	3435
S100a11	S100a11	26699.98001	0.601129244	0.149629498	4.01745146	5.88E-05	0.001444335	up	11336	11520	27661	38376	34442	16256	10909	51924	48660	43311
Zfhx2	Zfhx2	292.3574884	-0.595560551	0.148234167	-4.017700939	5.88E-05	0.001444335	down	350	375	326	370	351	217	308	179	170	181
Serpinb10	Serpinb10	1496.094181	0.557275501	0.138730721	4.016958148	5.90E-05	0.00144521	up	583	602	1483	2450	2464	971	1042	2116	2391	2322
Col5a3	Col5a3	922.0257206	-1.06054075	0.264194529	-4.014241908	5.96E-05	0.001459783	down	2270	2046	539	508	420	580	593	234	335	275
Gapt	Gapt	2219.781354	0.505831264	0.126109574	4.011045695	6.05E-05	0.001477498	up	403	304	3258	4660	3867	592	504	4842	4205	3791
Dhdds	Dhdds	2974.587829	0.310578391	0.077497478	4.007593519	6.13E-05	0.001497037	up	1765	1838	3548	4002	4045	2170	2211	4355	3660	3853
Irak1bp1	Irak1bp1	74.41995162	-1.3320964	0.332516349	-4.006107983	6.17E-05	0.001503838	down	155	122	57	52	109	52	60	26	13	30
Piezo1	Piezo1	7535.626919	-0.538646127	0.134465736	-4.005824402	6.18E-05	0.001503838	down	11038	11488	6323	7764	5082	6931	8939	3850	3551	3231
Rnf167	Rnf167	2083.347429	0.504014213	0.12592619	4.002457424	6.27E-05	0.00152316	up	1228	1229	2204	2890	2218	1785	1353	3174	3119	2683
Gm35279	Gm35279	17.80326344	5.638390266	1.40972205	3.999646785	6.34E-05	0.001539096	up	1	1	0	0	0	0	0	87	53	62
Aoah	Aoah	4808.965938	0.743624707	0.186063362	3.996620832	6.43E-05	0.001556604	up	1387	1282	6116	7771	7601	2982	3607	8115	7434	7081
Col6a3	Col6a3	3551.428608	-1.033027277	0.258801445	-3.991582339	6.56E-05	0.001587724	down	9205	9699	701	777	476	2147	3587	435	398	262
Pdlim2	Pdlim2	827.1730154	0.578301914	0.144975583	3.988960778	6.64E-05	0.001603021	up	363	409	937	1292	908	598	473	1532	1119	1321
Tmem154	Tmem154	4838.482595	0.623497666	0.156330404	3.988332724	6.65E-05	0.00160492	up	1941	1934	4737	6608	6416	1887	2212	9935	8992	9289
Uchl1	Uchl1	298.8715501	-0.642508726	0.16116231	-3.98671826	6.70E-05	0.001613516	down	360	362	368	475	334	238	204	258	207	168
Mrpl14	Mrpl14	1020.136592	0.652332083	0.163666097	3.985749617	6.73E-05	0.001617752	up	481	508	1151	1214	1269	1070	779	1609	1321	1235
Kpna2	Kpna2	8538.005336	0.262230965	0.065879926	3.980438073	6.88E-05	0.001651922	none	3898	4191	10251	13961	14358	4307	4747	14361	12266	12428
Rnf180	Rnf180	302.8794845	-0.767531501	0.192853836	-3.979861213	6.90E-05	0.001653529	down	472	380	318	422	380	151	212	197	223	236
Wdr43	Wdr43	2555.516407	-0.368819503	0.092685608	-3.979253233	6.91E-05	0.001655357	down	2565	2636	2833	3842	3702	1582	2005	2550	2068	2394
Ighv7-1	Ighv7-1	667.9256088	-0.621371865	0.156364588	-3.973865649	7.07E-05	0.00168837	down	0	0	1554	2282	1764	0	0	1089	999	920
Rrbp1	Rrbp1	20821.17676	-0.351885981	0.088542649	-3.974197578	7.06E-05	0.00168837	down	24197	25735	20769	25748	20538	19577	20763	15378	13616	12904
Erdr1	Erdr1	96.13947345	1.666531931	0.419478985	3.97286155	7.10E-05	0.001693055	up	0	0	69	159	85	0	0	212	316	309
Aunip	Aunip	282.250611	0.834966343	0.210335015	3.969697315	7.20E-05	0.001713221	up	70	59	268	465	521	165	140	545	465	510
Ighe	Ighe	15.923151	6.217306117	1.567027655	3.967579065	7.26E-05	0.001726024	up	0	0	0	0	0	0	0	57	83	42
Ptprm	Ptprm	500.8543089	-0.878119998	0.221548053	-3.963564504	7.38E-05	0.001752797	down	760	749	573	657	560	233	360	387	393	216
Slc40a1	Slc40a1	13585.33656	0.518696701	0.130956232	3.96084014	7.47E-05	0.001770371	up	7491	7606	14083	17628	17369	10162	15285	18394	16611	16335
H2-T10	H2-T10	243.7405488	-0.971984303	0.245485161	-3.959442186	7.51E-05	0.00177821	down	0	0	713	791	704	0	0	306	272	353
Apcdd1	Apcdd1	279.660585	-0.812649734	0.205309381	-3.958171465	7.55E-05	0.001785134	down	492	417	220	277	366	184	204	202	165	118
Top1mt	Top1mt	256.0664088	-0.570544355	0.144333344	-3.952962916	7.72E-05	0.001821847	down	259	263	361	349	421	180	169	217	214	194
Siglec1	Siglec1	6837.72243	-1.563248432	0.395518116	-3.952406645	7.74E-05	0.00182348	down	8106	8113	9707	11157	8322	5370	10382	1371	1486	1310
Fam104a	Fam104a	2413.449041	0.374804113	0.094873602	3.950562701	7.80E-05	0.001834965	up	1679	1478	2442	3292	2942	2024	1703	3495	3174	2979
Rgs19	Rgs19	4450.388455	0.512464248	0.12985694	3.946375504	7.93E-05	0.001864677	up	2112	2124	5212	7077	5041	2874	2643	8280	7568	5483
Unc13d	Unc13d	4021.429848	0.335533118	0.085083816	3.943559837	8.03E-05	0.001884033	up	1803	1799	5216	6806	5646	2127	1985	7157	5928	6186
Treml2	Treml2	7927.415018	0.286409042	0.072661545	3.941686633	8.09E-05	0.001896113	up	2807	2689	11314	14803	13552	3266	3684	14372	11651	12330
Efnb2	Efnb2	240.2017732	-1.612701186	0.409388634	-3.939291549	8.17E-05	0.001912424	down	605	644	111	180	153	73	97	121	38	53
H2-Q10	H2-Q10	654.4366472	1.702829772	0.432790335	3.934537429	8.34E-05	0.001947911	up	12	33	859	1164	989	262	170	1270	1688	1249
Psd4	Psd4	6002.075401	0.615753271	0.156611608	3.931721771	8.43E-05	0.001968084	up	2912	2870	4946	7637	8658	2896	3543	11612	10264	10315
Myo1f	Myo1f	36713.11577	0.2728846	0.069483584	3.927324748	8.59E-05	0.00200157	up	25069	24778	39093	54167	44161	25903	29051	52941	44678	45175
Rogdi	Rogdi	2242.535023	0.519167549	0.13228134	3.924722484	8.68E-05	0.002019928	up	812	778	2449	4050	3071	1045	852	4878	3799	3696
Serpina3i	Serpina3i	81.00023979	1.377458438	0.350994146	3.924448462	8.69E-05	0.002019928	up	19	10	92	104	79	50	65	108	142	212
Chmp1a	Chmp1a	7659.719152	0.343168876	0.087534391	3.920389153	8.84E-05	0.00205137	up	4470	4230	8164	12036	10531	5829	4993	11257	9909	10503
Taf3	Taf3	862.8259099	-0.514416193	0.131244014	-3.919540248	8.87E-05	0.002055717	down	758	882	1204	1267	1451	532	670	864	726	597
R3hdm1	R3hdm1	2607.040022	-0.554315919	0.141582527	-3.915143569	9.04E-05	0.002090605	down	3453	3436	2673	3011	3306	1561	2315	1728	1978	1940
Ylpm1	Ylpm1	1978.352588	-0.618606844	0.158019666	-3.914745917	9.05E-05	0.002091121	down	2296	2420	2317	2972	2434	1192	1955	1163	1299	1541
Igkv1-99	Igkv1-99	78.72573537	-1.331427781	0.340327407	-3.912196762	9.15E-05	0.002108296	down	0	0	203	243	337	0	0	85	88	78
Soga1	Soga1	2420.511124	-0.75482681	0.192946881	-3.912096466	9.15E-05	0.002108296	down	4450	4661	1703	1518	1073	1948	3043	721	772	739
Nav2	Nav2	1531.223747	-0.721786154	0.184605878	-3.909876343	9.23E-05	0.002124799	down	2484	2685	1121	1750	1062	940	1749	764	645	732
Use1	Use1	3040.16123	0.595785761	0.152410085	3.909096717	9.26E-05	0.002128699	up	1501	1507	3420	4096	3666	3087	2107	4325	4398	3794
Ube2l6	Ube2l6	4448.238624	1.110374846	0.28408559	3.908592642	9.28E-05	0.002130177	up	605	641	5932	7873	5992	2342	1868	11147	10622	4297
Rxra	Rxra	9425.007624	-0.237901253	0.060874448	-3.908064252	9.30E-05	0.002131875	none	9886	10150	9763	12235	10954	8189	8974	8001	7406	7107
Ankrd22	Ankrd22	1798.451029	0.802069616	0.205364576	3.905588928	9.40E-05	0.002150831	up	225	212	1977	2519	2427	249	203	4786	4374	4268
Slc16a1	Slc16a1	2212.083287	-0.371727784	0.095191896	-3.905036023	9.42E-05	0.002152768	down	1540	1559	3023	4252	4278	1029	1298	2932	2324	2116
Shisa9	Shisa9	84.02279692	-1.263178798	0.323571596	-3.903861814	9.47E-05	0.002160253	down	121	167	57	170	76	48	61	27	42	36
Col14a1	Col14a1	111.1843248	-1.228536194	0.314903525	-3.90130976	9.57E-05	0.002180143	down	37	47	173	353	413	7	27	122	113	95
Cldn5	Cldn5	88.79351263	1.465206306	0.375857469	3.89830302	9.69E-05	0.002204341	up	26	39	61	31	103	133	107	117	144	106
Tmed3	Tmed3	6132.277706	0.402892573	0.103422666	3.895592607	9.80E-05	0.002226069	up	2823	2767	6983	9555	9585	3921	3028	9978	9731	9148
Spint1	Spint1	1074.176657	1.31196426	0.337029339	3.892730126	9.91E-05	0.00224941	up	299	244	1047	1152	1019	1624	1453	1602	1083	1186
Trappc5	Trappc5	1646.895998	0.411722793	0.105919163	3.887141696	0.000101432	0.002298651	up	954	845	1818	2284	2315	1258	1012	2700	2212	2234
Pmvk	Pmvk	1304.046202	0.434020773	0.111705664	3.885396299	0.000102163	0.002308886	up	678	812	1294	1755	1862	993	874	2196	1678	1746
Sfxn5	Sfxn5	1770.433443	0.54624327	0.140586237	3.885467605	0.000102133	0.002308886	up	889	830	1884	2943	2034	1357	1413	2981	2016	2579
Cat	Cat	17586.52166	-0.25597329	0.065909017	-3.883737028	0.000102863	0.00231868	none	25340	25101	10669	14779	12373	19721	22686	9070	8689	7768
Serpinb6b	Serpinb6b	213.4905269	-0.846024666	0.21783969	-3.883703034	0.000102878	0.00231868	down	182	252	306	468	296	139	164	157	150	108
Tgfbr2	Tgfbr2	10275.4362	-0.344046332	0.088612845	-3.882578553	0.000103355	0.002326254	down	10117	10292	12442	15636	13607	6287	8507	10302	9082	8879
Gm9733	Gm9733	462.4674858	1.422886099	0.366695058	3.880297994	0.000104329	0.002344976	up	30	40	507	855	775	282	172	989	879	837
Hsdl1	Hsdl1	3826.626153	0.245612883	0.063349168	3.877128781	0.000105696	0.002372489	none	2470	2438	3998	5945	5221	2634	2758	5368	5145	4677
Arhgap4	Arhgap4	6765.756756	0.293558268	0.075735333	3.876107198	0.000106141	0.00237923	up	2375	2566	9348	11403	12047	2875	3006	11729	11703	9791
Slc36a2	Slc36a2	634.0319317	-1.46155058	0.377133275	-3.87542197	0.00010644	0.002382698	down	1929	1774	82	158	131	324	390	60	19	87
Pgghg	Pgghg	1111.373125	0.486668404	0.125614051	3.874315009	0.000106925	0.00239031	up	434	493	1445	1881	1392	720	659	1987	1546	1646
Nid1	Nid1	1487.539769	-1.105907543	0.285836946	-3.869015392	0.000109276	0.002439555	down	3817	4036	484	509	321	748	1259	230	282	241
LOC118568312	LOC118568312	9665.034959	0.758683371	0.196134478	3.868179525	0.000109651	0.002444623	up	12604	14231	0	0	0	21299	22487	0	0	0
Fn1	Fn1	24407.01181	-1.182667184	0.305999554	-3.864931066	0.000111121	0.002474045	down	62068	66134	9339	12993	8112	10184	14992	6995	6106	5392
Igkv1-133	Igkv1-133	54.90883178	1.905184349	0.49421205	3.854993719	0.000115733	0.002573257	up	0	0	31	40	81	0	0	201	136	168
Arrb2	Arrb2	17286.76729	0.50911871	0.132136966	3.852962007	0.000116698	0.002588555	up	10138	9816	16355	22474	21561	11554	10109	26454	29205	26794
Kcnh7	Kcnh7	434.8091347	0.638014148	0.165593892	3.85288454	0.000116734	0.002588555	up	0	1	630	860	845	0	0	1000	1048	983
Frmd4a	Frmd4a	2567.912929	-0.538391573	0.139786886	-3.85151703	0.000117388	0.002599561	down	3002	3247	2819	3478	2954	1715	2750	1678	1908	1479
Sesn3	Sesn3	526.3753107	-0.704804787	0.183063298	-3.85006057	0.000118089	0.002611563	down	141	111	1189	1550	1074	49	60	798	774	709
Plxna2	Plxna2	379.9087396	-0.926875299	0.240779006	-3.84948552	0.000118366	0.002614197	down	804	815	185	280	247	248	310	179	145	84
Pgk1	Pgk1	27345.33239	0.229273679	0.059566344	3.849047377	0.000118578	0.002615376	none	18793	18763	27838	40624	36407	20537	20415	36372	35135	32135
Pprc1	Pprc1	1838.979004	-0.492565434	0.128053285	-3.846566164	0.000119785	0.002638464	down	2287	2464	1733	2382	1825	1527	1939	1436	943	1003
Cdc42bpb	Cdc42bpb	3274.518763	-0.459241874	0.119459235	-3.844339647	0.000120877	0.002658983	down	4197	4115	3326	4312	3250	2375	3290	2428	1960	2341
Cttn	Cttn	2674.268121	-0.590456359	0.153623108	-3.843538687	0.000121273	0.002664128	down	4259	4421	1880	3043	2306	2061	2088	1578	1560	1639
2410002F23Rik	2410002F23Rik	1138.537585	-0.645244692	0.167927157	-3.842408239	0.000121833	0.002672873	down	1396	1326	930	1982	1844	765	671	869	957	887
Ccr10	Ccr10	24.60057778	1.882250329	0.489993025	3.841381882	0.000122344	0.002680511	up	2	5	12	15	35	18	13	45	71	53
Apbb1	Apbb1	107.6064907	-1.016072555	0.26476636	-3.837619538	0.000124233	0.002718292	down	118	145	175	179	140	78	58	45	72	75
Foxo1	Foxo1	908.1600324	-0.661678099	0.172472134	-3.836434804	0.000124833	0.002727815	down	613	706	1669	2004	1563	352	578	932	683	910
Me1	Me1	567.3751843	-0.879397167	0.229543899	-3.83106312	0.000127591	0.002781138	down	1122	1129	457	265	348	456	527	229	186	157
Ubap2	Ubap2	2736.008343	-0.359834803	0.093926517	-3.831024653	0.000127611	0.002781138	down	3063	3140	2788	4135	3016	2028	2319	2382	2263	2060
Clec9a	Clec9a	168.0179073	-1.0884011	0.284154384	-3.830316056	0.000127979	0.00278548	down	250	313	83	244	250	110	123	97	85	51
Ints1	Ints1	2382.944123	-0.57293267	0.149645926	-3.82858848	0.00012888	0.002801406	down	2593	2600	2816	3879	2849	2026	2335	1758	1349	1387
Col27a1	Col27a1	149.2078056	-1.322096883	0.345430112	-3.827393266	0.000129508	0.002809721	down	129	183	204	429	270	63	95	108	34	105
Sirpb1b	Sirpb1b	985.1483251	0.993209403	0.259512582	3.827210972	0.000129603	0.002809721	up	95	82	1407	2281	1437	298	333	2024	1922	1820
Mrc1	Mrc1	12735.08118	-0.62933798	0.16478184	-3.819219274	0.000133875	0.002895999	down	15746	16404	12470	17023	15035	8529	16132	7630	6737	6531
Tmem245	Tmem245	2310.339151	-0.796869972	0.208653341	-3.819109567	0.000133934	0.002895999	down	3497	3508	2157	3211	2628	930	1820	1573	1694	1527
Tbc1d16	Tbc1d16	962.4245329	-0.62117318	0.16271296	-3.817601132	0.000134756	0.002909944	down	1298	1277	1006	1385	870	719	945	691	619	429
Gm42333	Gm42333	71.98299343	-2.501053793	0.655540674	-3.815253414	0.000136043	0.00293391	down	223	255	0	0	0	31	28	0	0	0
Plec	Plec	9601.415627	-0.6710631	0.176176798	-3.809032217	0.000139512	0.003004785	down	14683	15997	8707	9214	5754	7970	11490	4394	4378	3457
Ipo4	Ipo4	2089.402878	-0.330142186	0.086723191	-3.806850057	0.000140748	0.003027459	down	2595	2582	2052	2395	2010	1904	2061	1575	1387	1335
Mras	Mras	584.2886997	-0.447417856	0.117571826	-3.805485306	0.000141526	0.003040238	down	787	795	481	666	549	542	636	326	382	284
Crip2	Crip2	445.8732414	-0.998566877	0.262483982	-3.804296436	0.000142208	0.003050903	down	931	974	145	395	223	453	317	81	130	131
Nckap5l	Nckap5l	784.6628076	-0.529311199	0.139181415	-3.803030726	0.000142937	0.003062556	down	1326	1445	349	483	327	1048	928	242	213	179
Triobp	Triobp	5182.880415	0.397233736	0.104463158	3.802620403	0.000143174	0.003063656	up	2201	2119	6442	8282	7539	2426	2359	9614	7629	9300
Actr3	Actr3	42286.70499	0.453456087	0.119280308	3.801600565	0.000143764	0.003072312	up	24106	23742	42007	57668	57322	25674	31298	74489	49596	66697
Cryz	Cryz	264.4529888	-0.735445959	0.193524786	-3.800267531	0.00014454	0.00308489	down	367	340	220	361	435	153	207	159	209	174
AI506816	AI506816	2510.451586	-0.733564103	0.193120827	-3.798472251	0.000145591	0.003101737	down	12	12	6739	8072	6149	1	8	3884	3855	3371
Fam117a	Fam117a	1936.239337	0.322113449	0.084805145	3.798277185	0.000145705	0.003101737	up	762	762	2511	3710	2967	959	1004	3061	3109	2917
Nolc1	Nolc1	2810.39846	-0.387513903	0.102065278	-3.796726065	0.00014662	0.003117179	down	2925	3127	3217	3861	3581	2292	2396	2383	1825	2348
Hid1	Hid1	158.8973938	1.44891837	0.38170913	3.795870353	0.000147126	0.003123927	up	64	55	74	183	66	69	78	420	383	340
Tfec	Tfec	1930.182557	0.60160397	0.158566902	3.794007217	0.000148235	0.003143428	up	1039	1014	2356	2078	2205	1954	1780	2623	2487	2258
Tnfrsf1a	Tnfrsf1a	11124.38864	0.41425338	0.109202252	3.793450879	0.000148568	0.003146438	up	6815	6762	11461	15753	13387	10907	9680	14531	13063	12456
Fscn1	Fscn1	2387.226154	-0.899001339	0.237132342	-3.791137607	0.000149959	0.003171822	down	5449	5754	1073	1220	848	1824	1691	815	617	549
Slc27a4	Slc27a4	6394.614504	0.529326422	0.139670542	3.789821496	0.000150756	0.003184591	up	2212	2202	7613	10269	8211	2351	2328	13393	11289	12582
Mrgpra2a	Mrgpra2a	688.8379748	0.73568374	0.194162878	3.789003069	0.000151253	0.003191014	up	23	11	1114	1518	1085	42	35	1556	1489	1557
Cep290	Cep290	286.0694634	-0.861432379	0.227379995	-3.788514367	0.000151551	0.003193213	down	356	374	399	491	329	105	188	252	188	236
Arpc5	Arpc5	23622.34462	0.301889579	0.079825237	3.781881374	0.000155648	0.003267014	up	17784	17705	21957	31839	27023	21302	20682	27678	25456	28994
Chst13	Chst13	523.4671559	0.451319582	0.119332809	3.782024288	0.000155558	0.003267014	up	75	82	754	976	1005	80	116	1071	1026	1065
Rps9	Rps9	42261.65487	0.529996048	0.140121045	3.782415766	0.000155314	0.003267014	up	19011	18709	47474	63335	61600	36176	25430	64485	64843	54922
Rsrp1	Rsrp1	9360.942898	0.336913191	0.089135528	3.779785684	0.000156963	0.003290448	up	8077	7610	7105	10812	10468	8990	10029	10680	8583	10278
Rab37	Rab37	748.0355648	0.490364824	0.12980778	3.777622763	0.000158332	0.003314935	up	208	202	955	1089	1496	266	297	1493	1361	1245
Trib2	Trib2	349.6068604	-0.70860046	0.18765656	-3.776049501	0.000159335	0.003331704	down	243	199	625	721	849	114	197	415	294	302
Ralb	Ralb	5904.539713	0.276608373	0.073272002	3.775089613	0.00015995	0.003340326	up	3612	3660	6714	8822	7906	4620	4371	8489	7188	7007
Dusp4	Dusp4	304.6142	-0.964571986	0.25557172	-3.774173398	0.000160539	0.003348386	down	461	501	393	347	324	116	216	180	187	219
Gpr182	Gpr182	32.45378635	2.188986369	0.580103911	3.773438392	0.000161013	0.003354031	up	0	0	20	35	30	0	3	118	51	128
Mgst2	Mgst2	3858.505138	0.665719974	0.176507926	3.771615186	0.000162194	0.003374377	up	554	563	4332	6314	5862	692	510	10357	8386	8210
Aldh3b3	Aldh3b3	174.3690727	1.103065563	0.292699958	3.768588043	0.000164174	0.003411254	up	4	6	225	242	298	6	20	458	327	511
Cdr2l	Cdr2l	478.2058781	-1.348758426	0.358001664	-3.767464129	0.000164914	0.003422333	down	1254	1279	139	281	225	246	224	184	64	89
Dok3	Dok3	8151.42492	0.444871714	0.118215489	3.763226934	0.000167735	0.003476495	up	2848	2834	10071	13807	13045	4177	2952	15625	14045	12957
Tsr1	Tsr1	1737.318435	-0.403690556	0.107287826	-3.762687429	0.000168097	0.003479634	down	2138	2183	1665	1924	2236	1280	1553	1400	1382	1154
Hsp90ab1	Hsp90ab1	56943.2552	-0.276967267	0.073636324	-3.761285884	0.000169042	0.003494808	down	59725	59739	60050	77839	68644	52377	49696	48526	43005	43178
Casp9	Casp9	2340.761183	0.443808349	0.118331852	3.750540047	0.000176454	0.00363564	up	1337	1251	2498	3594	2861	1948	2178	3162	2750	2943
Cdkn2d	Cdkn2d	3539.897825	0.594767582	0.158560421	3.751046947	0.000176098	0.00363564	up	1073	1001	3796	5521	6801	1820	1478	5767	7450	5518
Thap11	Thap11	1722.177128	0.44184813	0.117811928	3.750453272	0.000176515	0.00363564	up	1020	942	1929	2198	2303	1497	1303	2146	2479	2215
Pde6d	Pde6d	1540.591314	0.393547274	0.104951652	3.749795899	0.000176979	0.003640639	up	837	815	1636	2281	2279	1234	1061	2111	2198	1995
Slc6a9	Slc6a9	484.011502	-1.004833821	0.268048386	-3.748703114	0.000177751	0.003651982	down	610	613	682	797	693	142	169	479	427	452
Frat1	Frat1	621.6285983	0.651952898	0.174069514	3.745359448	0.000180136	0.003696366	up	244	196	843	741	935	418	308	1043	1008	1089
Tfpi2	Tfpi2	174.0223961	-1.685517745	0.450215178	-3.743804802	0.000181254	0.003714704	down	287	312	268	174	282	35	33	123	167	61
Cspg4	Cspg4	46.36946345	-3.418292568	0.91332849	-3.742675944	0.000182071	0.003726807	down	179	156	0	0	0	7	5	0	0	0
Pitpnm2	Pitpnm2	432.6107465	-0.829912465	0.221848111	-3.740903911	0.00018336	0.003748534	down	507	586	484	839	466	251	402	287	318	176
Itgb5	Itgb5	15796.91857	-0.348362979	0.093142169	-3.74012096	0.000183932	0.003755576	down	21177	21197	12656	17389	16438	14280	13655	12076	9963	11015
Thsd7a	Thsd7a	72.97116833	-1.834442749	0.490689363	-3.738501153	0.000185121	0.00377518	down	162	190	61	53	26	20	71	12	4	19
Plin3	Plin3	6238.189241	0.464089472	0.124268474	3.734571252	0.000188035	0.003829883	up	4067	3805	5561	8421	7530	4370	3978	10258	9000	9053
Flt3l	Flt3l	361.3149691	0.482920687	0.129358903	3.733184785	0.000189074	0.003846287	up	180	184	417	491	477	235	194	634	572	532
Cldn15	Cldn15	1037.61067	0.484642894	0.129995677	3.728146231	0.000192893	0.003914337	up	327	307	1169	1872	1607	381	331	2051	2120	1769
Eml2	Eml2	2011.368139	0.340409319	0.091302479	3.72836884	0.000192723	0.003914337	up	1018	1156	2192	3321	2763	1386	1238	3148	2717	2813
Itsn1	Itsn1	4256.878488	-0.443986362	0.119147983	-3.726343929	0.000194277	0.003932744	down	4073	4184	4598	7249	6796	2661	3759	3984	3056	3578
Wwc2	Wwc2	1830.356104	-0.77449959	0.207840712	-3.726409434	0.000194227	0.003932744	down	2755	2898	1665	2406	2021	764	1494	1315	1139	1262
Adam9	Adam9	6585.941014	-0.518742668	0.139234342	-3.725680475	0.000194789	0.003933451	down	8319	8685	6442	9021	7316	3887	6529	5091	4138	4842
Tcerg1	Tcerg1	2632.138831	-0.48897715	0.131237943	-3.725882455	0.000194633	0.003933451	down	2564	2575	3709	4415	3517	1390	2104	2317	2557	2116
Hp	Hp	38910.78055	1.1817694	0.317481277	3.72232785	0.000197394	0.00397633	up	2459	2353	57242	79441	71367	13781	10558	73982	71919	79747
Mis18a	Mis18a	1173.356105	0.38722836	0.104027487	3.722365804	0.000197365	0.00397633	up	424	383	1378	2132	2122	530	549	2194	1736	1919
Fam220a	Fam220a	1254.168663	0.931991503	0.250497917	3.720555902	0.000198785	0.00399458	up	604	598	978	1206	1196	656	610	2947	1859	2879
Gm43197	Gm43197	204.7119615	-0.880687609	0.236694483	-3.720777928	0.00019861	0.00399458	down	0	0	505	663	667	0	0	342	267	216
Abca3	Abca3	3611.898923	-0.352113863	0.09469456	-3.718417023	0.000200475	0.004023214	down	4140	4064	3857	5163	3894	2664	3243	2974	2974	2726
Crat	Crat	4208.195532	0.286688996	0.077105548	3.718137053	0.000200697	0.004023214	up	3328	3381	4205	5018	4568	3710	3675	5119	4981	4522
Syf2	Syf2	3937.482266	0.330181988	0.088814572	3.717655564	0.00020108	0.004025996	up	1924	2072	4381	6040	6401	2635	2347	6175	5662	5266
Adcy3	Adcy3	2116.498189	-0.501175889	0.134920024	-3.714614596	0.000203514	0.004067206	down	2752	2807	1897	2196	2274	2069	2367	988	1308	1056
Cdca3	Cdca3	2521.774103	0.366190868	0.098585005	3.714468222	0.000203631	0.004067206	up	763	641	3683	4443	4540	971	831	4811	4420	4056
Cenpl	Cenpl	764.1368582	0.473791407	0.127773439	3.708058669	0.000208854	0.004166479	up	312	287	762	1275	1273	376	368	1410	1144	1373
Fau	Fau	22721.19739	0.580433825	0.156580334	3.706939491	0.000209779	0.004179873	up	9717	9242	25085	34107	33711	19632	12394	34820	35712	31984
Cyhr1	Cyhr1	3309.778268	0.284756488	0.076854725	3.705126624	0.000211285	0.004199738	up	2409	2236	3432	4310	4254	2857	2557	4344	4036	3784
Odr4	Odr4	1542.988157	-0.667041682	0.180027582	-3.705219348	0.000211208	0.004199738	down	1686	1807	1675	2252	2608	1013	1365	927	1408	808
Eif3h	Eif3h	11852.76905	0.32529365	0.087830879	3.703636498	0.000212531	0.004219413	up	6879	6672	12942	17624	16975	8575	7127	17520	17071	15823
Ccdc180	Ccdc180	56.76334858	1.886517802	0.509672665	3.701430217	0.000214388	0.004251162	up	18	16	39	11	50	71	48	50	171	94
Tspan3	Tspan3	2227.611604	-0.497266077	0.134417716	-3.699408776	0.000216102	0.004280019	down	2157	1982	2511	4090	3674	1710	1757	2080	1530	1619
Sh3rf1	Sh3rf1	446.2676346	-0.943247963	0.255027212	-3.698616922	0.000216777	0.004288243	down	853	760	374	506	433	192	274	287	298	232
Tuba4a	Tuba4a	14781.21558	0.375549002	0.101644021	3.694747588	0.000220105	0.00434886	up	9236	9201	15097	20819	18928	13961	11154	20060	18163	17190
Rwdd3	Rwdd3	43.45326111	-1.487674752	0.402815885	-3.693187899	0.00022146	0.004370396	down	72	48	31	74	121	24	20	24	15	23
Rrs1	Rrs1	1670.567226	-0.331289866	0.089724329	-3.692308101	0.000222228	0.004380308	down	1545	1533	2233	2339	2520	1106	1249	1736	1520	1472
Hcfc1	Hcfc1	6905.13223	-0.484239731	0.131164262	-3.691857253	0.000222622	0.004382845	down	6916	7462	8919	11099	8885	3721	6162	6099	5625	5594
Cln3	Cln3	4514.45604	0.396212561	0.107340512	3.691174488	0.000223221	0.004389391	up	3507	3457	4322	5142	4289	5091	4399	5073	4452	4828
Arpc4	Arpc4	14493.65891	0.459782624	0.124616576	3.689578378	0.000224626	0.004406516	up	7118	7017	17332	21502	19333	10802	8686	20233	19624	24380
Plekhg5	Plekhg5	179.9228658	-0.805339291	0.218263084	-3.689764088	0.000224462	0.004406516	down	275	265	137	312	168	130	137	106	88	114
Stx11	Stx11	4393.806086	0.440663465	0.119463715	3.688680392	0.00022542	0.004416843	up	1643	1712	5287	6508	6771	1653	1883	8797	7259	8031
Mcoln3	Mcoln3	306.1791903	0.654878759	0.177566664	3.688072663	0.000225959	0.004422151	up	262	280	215	181	179	457	477	256	252	194
Ighv10-3	Ighv10-3	279.8665108	1.06881046	0.28983892	3.687601586	0.000226378	0.00442291	up	0	0	461	374	365	0	0	800	780	602
Igkv9-123	Igkv9-123	43.77643226	1.877174077	0.509115959	3.687124796	0.000226802	0.00442291	up	0	0	29	68	27	0	0	161	123	118
Maml2	Maml2	674.7633909	-0.871153413	0.236263291	-3.687214419	0.000226722	0.00442291	down	1203	1182	478	714	730	316	574	483	259	360
Stxbp1	Stxbp1	637.5507216	-0.634438523	0.17219214	-3.684480165	0.00022917	0.004463807	down	1041	1022	602	579	453	504	622	381	271	324
Gm10259	Gm10259	139.2162068	1.881478075	0.510712594	3.684025214	0.00022958	0.004466513	up	0	0	46	233	127	0	0	495	320	460
Dcbld1	Dcbld1	160.9996542	-0.784722935	0.213063316	-3.683050413	0.00023046	0.004478353	down	142	131	254	328	319	66	83	194	92	157
Prrc1	Prrc1	2462.833981	-0.290369111	0.078851656	-3.682473221	0.000230982	0.004483227	down	2243	2406	2839	3892	3424	1712	1836	2394	2144	2463
Casp3	Casp3	2895.526098	0.28746715	0.078088398	3.681304218	0.000232044	0.004498544	up	1345	1256	3520	4737	4773	1404	1382	4921	4613	4387
Ighv2-9	Ighv2-9	81.32407259	2.231975774	0.606585015	3.679576181	0.000233622	0.004523819	up	0	0	75	19	74	0	0	291	240	253
Pstpip2	Pstpip2	3084.338704	0.41205753	0.112010706	3.678733435	0.000234395	0.00453347	up	1733	1579	3435	4836	3977	2154	2596	5105	4011	3496
Wdr5	Wdr5	4272.594441	0.306884044	0.083459266	3.67705181	0.000235945	0.004558106	up	2630	2354	4545	6737	5810	2664	2696	6770	5926	5937
Pycard	Pycard	4088.889415	0.90441935	0.245997357	3.676540923	0.000236418	0.004561899	up	1082	1018	4676	6638	6083	3880	2751	6092	6457	5963
Rps6ka1	Rps6ka1	12955.1001	0.265352807	0.072252121	3.672595421	0.000240099	0.004627524	up	6120	6325	15660	23298	19113	7017	6711	21156	19170	19018
Fzd6	Fzd6	58.57204644	-1.999324515	0.545008799	-3.668426125	0.000244048	0.004698141	down	77	68	53	142	197	7	23	12	16	57
Vsig8	Vsig8	527.4885826	-1.603941561	0.43767254	-3.664706861	0.000247622	0.004761385	down	1178	1200	99	75	62	709	646	6	6	29
Edn1	Edn1	205.9223588	-1.373119532	0.375274111	-3.658977513	0.000253224	0.00485777	down	379	327	243	208	337	47	65	148	169	121
Gng2	Gng2	5148.800313	0.319919575	0.087432884	3.659030338	0.000253171	0.00485777	up	3155	3178	5586	6897	7428	4046	4242	6940	5868	6677
Rnf166	Rnf166	3519.57513	0.358941599	0.098107276	3.65866442	0.000253533	0.004858059	up	2256	2112	3812	4954	4405	2806	2317	5446	4775	4275
Scand1	Scand1	2493.297535	0.674903426	0.18479511	3.652171459	0.000260032	0.004976811	up	859	1011	2699	3804	3716	2319	1573	3685	3500	3768
Steap4	Steap4	643.8589068	0.916986653	0.251148052	3.65117963	0.000261039	0.004990283	up	42	20	896	1374	1198	76	116	1544	1266	1305
Cd37	Cd37	6786.013362	0.430817598	0.118039752	3.649767057	0.000262478	0.005011997	up	3752	4105	7815	9193	8241	6084	4596	10169	8527	8776
Icosl	Icosl	1504.099564	0.393100255	0.10788131	3.643821653	0.00026862	0.005123336	up	579	657	1600	2553	2489	666	748	2651	2680	2285
Slc2a6	Slc2a6	1644.231847	1.121530655	0.307976267	3.641613895	0.000270934	0.005161516	up	232	203	2110	2783	2916	1087	944	3160	2509	2773
Gm13431	Gm13431	131.5916409	1.018331311	0.27968344	3.641013967	0.000271566	0.005167592	up	0	0	201	200	184	0	0	322	357	329
Aqp9	Aqp9	393.7544172	1.310206197	0.360107641	3.638373769	0.000274365	0.005209802	up	37	10	622	723	473	103	123	820	981	739
Septin11	Septin11	4799.722554	-0.740486252	0.2035239	-3.638325782	0.000274416	0.005209802	down	7514	7843	4231	5380	5381	2288	3431	3237	3422	3286
Mxd3	Mxd3	411.0827319	0.689721538	0.189607099	3.63763563	0.000275152	0.005217773	up	110	93	546	723	557	214	128	958	691	687
Pilrb1	Pilrb1	1527.932239	0.672478822	0.185018213	3.634662827	0.000278344	0.005272246	up	330	244	2226	2845	2618	670	554	2848	3071	2333
Gm13371	Gm13371	38.1955067	1.796414983	0.494642487	3.631744199	0.000281512	0.00532003	up	0	0	20	43	51	0	0	121	96	127
Ndufa6	Ndufa6	2032.240655	0.506511812	0.13946397	3.631847082	0.0002814	0.00532003	up	1165	1190	2288	2628	2262	1964	1493	2577	2537	2957
Rnf130	Rnf130	14744.16917	0.381424325	0.105037774	3.631306231	0.00028199	0.005322971	up	7290	7274	16629	22962	23000	11174	10194	21538	20645	18424
Arg2	Arg2	2324.283721	0.672741028	0.185501802	3.626601047	0.000287176	0.005414671	up	647	585	2989	4138	3842	1497	1334	4020	3746	3353
Gm31814	Gm31814	78.79015354	1.163454741	0.321118831	3.623128353	0.000291061	0.005481654	up	33	34	32	103	81	66	49	197	142	108
Alox5	Alox5	4413.764277	0.532910957	0.147250455	3.619078508	0.000295654	0.005542839	up	1256	1095	5260	7058	6502	1241	1172	10006	8657	8797
Hsd17b11	Hsd17b11	6720.119565	0.241336198	0.066675684	3.619553388	0.000295112	0.005542839	none	4029	4061	7492	10701	9430	4645	4374	9471	9297	8517
Ostf1	Ostf1	14574.94888	0.440672203	0.121741035	3.619750761	0.000294887	0.005542839	up	7632	7542	18903	19005	18735	11093	9271	23872	18349	21191
Rbks	Rbks	510.2584208	0.586965015	0.162184784	3.619112723	0.000295615	0.005542839	up	205	213	481	924	719	379	382	843	760	657
Ighv1-31	Ighv1-31	45.96061351	2.767705888	0.765497868	3.615563156	0.000299695	0.00561223	up	0	0	38	12	10	0	0	125	109	231
Gstt2	Gstt2	430.8935511	0.821406048	0.227309982	3.613594268	0.000301981	0.005647485	up	110	106	446	859	596	314	198	783	663	776
Thbs1	Thbs1	116403.5671	-0.929573153	0.257260538	-3.613353062	0.000302263	0.005647485	down	160710	166886	151331	171725	139197	32170	64956	106952	95654	88771
Tanc2	Tanc2	1631.535353	-0.704610519	0.195026906	-3.612888767	0.000302805	0.005651211	down	2811	2973	1213	1411	1034	1018	1964	843	562	679
Cd53	Cd53	24502.4641	0.276045747	0.076521401	3.607431968	0.000309243	0.005758334	up	16063	15905	25764	32752	35188	15790	19110	34661	33104	30592
Eepd1	Eepd1	2901.909895	0.410992084	0.113926862	3.607508146	0.000309152	0.005758334	up	1698	1577	2970	4115	4125	2490	2562	3685	3832	3358
Zfand2b	Zfand2b	1397.318224	0.494863345	0.137199689	3.606883859	0.000309896	0.005764001	up	703	714	1449	1889	1992	996	729	2062	2339	2211
Nlgn4l	Nlgn4l	142.0339544	-1.840157242	0.51027722	-3.606191245	0.000310724	0.005772891	down	425	432	0	0	0	76	125	0	0	0
Ctse	Ctse	699.5692194	0.558348467	0.154883823	3.60495019	0.000312213	0.005787513	up	238	307	854	1022	892	260	371	1271	1291	1287
Nupr1	Nupr1	828.5259552	-0.566089881	0.157021343	-3.605177941	0.000311939	0.005787513	down	1132	1056	870	1125	805	796	575	656	466	493
Pisd-ps1	Pisd-ps1	1073.0096	0.499759963	0.13869829	3.60321646	0.000314304	0.005819731	up	0	0	1632	2340	2172	0	0	2384	2320	2470
Armcx4	Armcx4	332.5276236	-1.024609581	0.284582958	-3.600389805	0.00031774	0.005876774	down	585	644	317	283	353	117	261	171	153	204
Rps27a	Rps27a	23546.64003	0.559601932	0.155537098	3.597867907	0.000320836	0.005927391	up	12523	10141	24754	34602	31523	22326	15267	31228	35766	31921
Fam3c	Fam3c	2609.006853	-0.227383813	0.063220164	-3.596697629	0.000322283	0.005947451	none	2529	2534	2856	3494	3693	2007	2198	2538	2286	2258
Acap1	Acap1	5269.301764	0.455637138	0.126694467	3.596345993	0.000322718	0.005948838	up	1267	1299	6503	9256	8417	1327	1306	10860	10649	10598
Plcl2	Plcl2	6055.365575	0.355852627	0.099029558	3.593398126	0.000326393	0.006009862	up	2603	2702	7151	9444	9408	2574	2918	10837	9940	10085
Lonp2	Lonp2	3277.175005	0.339322441	0.094439431	3.59301658	0.000326872	0.006011963	up	1635	1647	3720	5731	4518	1891	2065	5037	5413	4214
Ly6c2	Ly6c2	23901.36449	1.231458833	0.342793818	3.592418441	0.000327623	0.006019073	up	1523	1833	32909	45671	46906	10939	8266	49288	44896	39847
Ccdc61	Ccdc61	557.6968838	0.776586364	0.21628826	3.590515557	0.000330025	0.006056446	up	195	184	659	830	740	522	444	947	660	802
Stt3a	Stt3a	11194.88425	-0.249519398	0.069526641	-3.588831475	0.000332163	0.006088925	none	10924	11276	11911	16442	14943	7658	9434	11157	9760	10284
Ano8	Ano8	630.5517198	-0.848423118	0.236563306	-3.586452738	0.000335207	0.006137893	down	889	986	787	660	459	627	577	262	334	202
Slc28a2	Slc28a2	3099.321599	0.553947893	0.154570449	3.583789118	0.000338646	0.006193984	up	497	393	4600	6325	6143	726	954	5907	6043	5336
Emb	Emb	15022.68315	0.503533118	0.140554937	3.582464816	0.000340367	0.006218585	up	8105	7954	14773	20639	20839	14108	15070	19884	16924	17674
Slc39a4	Slc39a4	494.0856288	0.883763943	0.246740935	3.581748379	0.000341302	0.006228769	up	202	228	387	667	521	729	491	684	536	534
Mob3a	Mob3a	6750.357249	0.343005899	0.095796163	3.580580753	0.000342831	0.006249759	up	4026	4042	7006	10529	8483	4407	4216	11029	9398	9294
Serf2	Serf2	12982.23222	0.355383527	0.099308462	3.57858254	0.000345463	0.006290778	up	6941	6509	15062	20268	18869	9863	7892	19737	17971	16981
Gm32687	Gm32687	101.6191444	-0.898075828	0.251017305	-3.577744678	0.000346572	0.006304014	down	43	38	195	272	264	10	16	158	128	109
Gm14703	Gm14703	83.63232364	1.147846383	0.321081935	3.574932935	0.000350318	0.006365133	up	0	0	87	155	116	0	0	224	251	188
Tnrc18	Tnrc18	4587.162823	-0.569964894	0.159597859	-3.571256522	0.000355273	0.006448063	down	5253	5675	5971	6688	4821	2631	4402	3362	3533	3087
Entpd1	Entpd1	6292.510069	0.450427432	0.12616919	3.570027149	0.000356944	0.006464178	up	4135	3915	6023	7926	7427	5911	7404	7631	7146	6100
Gm4739	Gm4739	1074.033672	0.599472056	0.167916716	3.570055863	0.000356905	0.006464178	up	0	0	1518	2123	2262	0	0	2790	2588	2054
Pitx1	Pitx1	93.18568292	-1.857848869	0.520672242	-3.568173449	0.000359479	0.006502935	down	215	252	12	23	23	97	90	0	8	0
Cdk1	Cdk1	3004.337287	0.368348135	0.103282234	3.566423014	0.000361887	0.006539335	up	1417	1344	3494	4747	4651	1732	1463	5027	5197	4155
Cacna1d	Cacna1d	501.4932311	-0.720996444	0.202240262	-3.565048994	0.000363788	0.006566497	down	420	410	752	1024	982	249	426	386	421	314
Cblb	Cblb	1874.168359	-0.650130896	0.182495128	-3.562456169	0.000367401	0.006624466	down	2675	2752	1805	2110	1702	1513	1992	675	1054	1134
Prkag1	Prkag1	4402.767708	0.36434516	0.102308074	3.561255187	0.000369086	0.00664758	up	2198	2168	5002	6711	6688	2828	2273	7385	7005	5941
Mogat2	Mogat2	2856.695629	0.797859906	0.224180553	3.559005883	0.000372261	0.006697454	up	507	609	2697	4317	3341	595	511	7253	6815	6602
Nop53	Nop53	6913.672763	0.372733942	0.104767889	3.557711677	0.0003741	0.006723198	up	3715	3523	7987	10822	9468	5174	3972	10869	9329	9760
Dcaf12	Dcaf12	6556.727083	0.295067272	0.082980406	3.555866823	0.000376735	0.006755839	up	3818	3680	7227	10535	8822	3983	3920	10265	9563	9161
Gabarapl2	Gabarapl2	2867.444302	0.292879824	0.082362927	3.555966695	0.000376592	0.006755839	up	1388	1395	3725	4590	4252	1709	1509	4834	4186	3950
Rad23b	Rad23b	7581.846576	-0.270606315	0.076118643	-3.555059635	0.000377893	0.006769256	down	7272	7171	8726	10878	11096	4837	5613	8237	7389	6967
Pnkp	Pnkp	7418.185053	0.543341254	0.152880527	3.554025263	0.000379383	0.006788565	up	2875	2855	9435	10121	9232	3263	2813	14875	14175	13167
Gm5637	Gm5637	899.3439571	0.415667729	0.11704473	3.551357906	0.000383249	0.006850314	up	327	389	1122	1471	1487	563	509	1447	1379	1275
Msr1	Msr1	11404.17993	-0.378835198	0.106719872	-3.549809325	0.00038551	0.006883277	down	11338	11575	11439	17101	17879	8018	10809	9718	8872	8861
Tgm3	Tgm3	19.16500188	3.808132832	1.073192426	3.548415679	0.000387556	0.006912324	up	0	2	12	0	0	16	11	55	60	46
Ptch1	Ptch1	363.0073128	-0.745428775	0.21009086	-3.548125681	0.000387983	0.006912467	down	407	455	471	521	571	136	274	378	265	249
Sertad3	Sertad3	1059.625918	0.455307008	0.128362381	3.547043951	0.00038958	0.006933424	up	425	496	1201	1695	1594	711	514	1683	1646	1699
Dbnl	Dbnl	8477.445772	0.402568708	0.113545844	3.545428824	0.000391975	0.006953549	up	3745	3828	9953	13536	13802	6097	5344	12471	12055	11724
Mpp1	Mpp1	11956.41959	0.306477301	0.086438166	3.545624756	0.000391684	0.006953549	up	6880	6540	14116	17323	17755	8910	9022	16089	16147	14537
Nfib	Nfib	264.9544445	-0.977372586	0.27563221	-3.545930233	0.00039123	0.006953549	down	625	607	131	132	126	138	235	77	69	88
Capn11	Capn11	22.41198845	5.033670848	1.419888716	3.545116452	0.00039244	0.006954318	up	41	26	0	0	0	7	12	18	34	69
Gm14150	Gm14150	354.4776761	-2.413154854	0.680780212	-3.544690066	0.000393075	0.006958102	down	0	0	2033	221	1668	0	0	211	180	161
Nfkbia	Nfkbia	5925.061589	0.468616326	0.132375218	3.540060855	0.000400035	0.007073712	up	2253	2118	7682	9901	9695	3909	3554	9163	8804	8552
Mest	Mest	282.5176619	-0.789817165	0.223160157	-3.539239152	0.000401282	0.007088172	down	231	291	548	482	438	183	138	266	255	156
Gm20479	Gm20479	14.17940123	-5.946771466	1.681782738	-3.535992689	0.000406246	0.007168177	down	0	0	29	45	126	0	0	0	0	0
Acvr1	Acvr1	715.4067929	-0.689627769	0.19510018	-3.534736705	0.000408182	0.007185457	down	1239	1229	444	890	475	537	645	342	326	392
Foxc1	Foxc1	198.7543106	-1.138540715	0.322081553	-3.534945434	0.000407859	0.007185457	down	546	449	78	106	50	146	126	33	38	53
Otub2	Otub2	394.899422	-0.736152983	0.20827582	-3.534510078	0.000408532	0.007185457	down	154	174	873	1138	897	157	119	412	343	397
Tmem50b	Tmem50b	6731.444168	0.240495292	0.068092371	3.531897731	0.000412589	0.007249086	none	3676	3501	8316	10614	10025	3579	3878	10562	10071	9474
Eef1akmt3	Eef1akmt3	13.9453332	4.542035318	1.286303388	3.531076231	0.000413872	0.007263902	up	13	10	0	0	0	9	13	12	49	27
Abhd17c	Abhd17c	1581.987419	-0.345399325	0.097855176	-3.529699074	0.000416033	0.007270874	down	1498	1579	1779	2553	2282	929	1097	1602	1620	1488
Gm27640	Gm27640	31.2848823	4.654187993	1.318439427	3.530073431	0.000415444	0.007270874	up	0	0	2	2	2	0	0	211	1	147
Slfn2	Slfn2	20311.71259	0.797517908	0.225901271	3.530382555	0.000414959	0.007270874	up	5357	5200	24392	34131	33117	16403	13847	32883	30902	28390
Tcf4	Tcf4	2157.166568	-0.723194563	0.204874125	-3.529945835	0.000415645	0.007270874	down	2195	2266	2994	3646	3538	1084	1847	1701	2094	987
Adgrg3	Adgrg3	4194.204731	0.276620059	0.078470716	3.525137433	0.000423263	0.007389413	up	1150	1119	5957	7888	7498	1097	1244	8142	7496	7437
Smad6	Smad6	256.5183166	-1.312599976	0.372425613	-3.524462143	0.000424343	0.007400442	down	391	402	239	340	324	243	231	147	29	53
Clec4e	Clec4e	4292.338008	1.393929693	0.395585085	3.523716504	0.000425539	0.007413461	up	445	609	4873	6279	6915	3980	4359	6775	6697	5793
Tnfaip8l2	Tnfaip8l2	4494.704724	0.552412333	0.156806588	3.522889834	0.000426869	0.007428777	up	2403	2466	4061	6447	5772	4969	3616	5483	5940	5383
Mmp3	Mmp3	78.9836324	2.11045515	0.599181753	3.522228671	0.000427935	0.007439483	up	2	8	67	93	72	103	116	129	131	89
Aip	Aip	5641.586593	0.39213924	0.111384616	3.520587073	0.000430593	0.007474527	up	3032	2883	6446	9022	7500	4584	3701	8647	7762	6870
Apmap	Apmap	3407.403086	0.286407458	0.081355946	3.52042441	0.000430857	0.007474527	up	1543	1458	4309	5510	5678	1583	1751	6025	5611	4634
Birc5	Birc5	2687.048647	0.44283553	0.125845551	3.518881085	0.000433371	0.007510245	up	806	821	3568	4827	4335	1242	882	4572	4756	4908
Sfrp4	Sfrp4	1412.72211	0.928155989	0.264009953	3.515609845	0.000438745	0.007595403	up	849	710	821	1101	903	2828	2483	974	905	1071
Gm44901	Gm44901	99.11215636	1.214892638	0.345733934	3.513952548	0.000441492	0.007634937	up	0	0	101	174	134	0	0	227	337	230
Atp6v0b	Atp6v0b	14346.18425	0.43113348	0.122746238	3.512396694	0.000444085	0.007649318	up	12128	11885	10310	14636	14151	19701	14114	14928	13627	12497
Gad1-ps	Gad1-ps	176.0153584	1.180565268	0.336048273	3.51308238	0.00044294	0.007649318	up	0	0	221	178	323	0	0	464	437	500
Ndufb11	Ndufb11	3595.473709	0.42652745	0.121436803	3.512340901	0.000444178	0.007649318	up	1707	1553	4414	5302	5555	2613	1972	5522	5619	4945
Plvap	Plvap	629.637411	-0.575540777	0.163848615	-3.512637431	0.000443682	0.007649318	down	601	575	929	1222	868	417	297	654	634	465
Dgat1	Dgat1	4861.813778	0.473481084	0.134837063	3.511505478	0.000445576	0.007665399	up	1668	1599	5212	8277	7912	2105	1577	9767	8829	8562
Ap1s3	Ap1s3	297.1637341	-0.642769136	0.183083677	-3.510794335	0.00044677	0.007677927	down	155	189	555	601	668	71	116	413	376	269
Ccdc171	Ccdc171	131.9255927	-0.789598253	0.225015477	-3.509084195	0.000449653	0.007719425	down	102	108	241	270	246	50	62	132	84	159
Paqr8	Paqr8	196.301461	-1.001910161	0.28559453	-3.508155994	0.000451224	0.007730322	down	134	204	348	369	388	43	46	227	203	230
Tmem176a	Tmem176a	2530.823662	0.591133538	0.168489785	3.508423593	0.000450771	0.007730322	up	1148	1070	2999	3679	3332	2458	1907	3625	3552	3065
Plekhg2	Plekhg2	1031.811183	-0.400148949	0.114085176	-3.50745787	0.00045241	0.007742593	down	906	976	1451	1708	1404	683	817	966	827	935
Sec31a	Sec31a	5612.771194	-0.410860113	0.117258545	-3.503882067	0.000458528	0.007839172	down	7431	7458	5012	6917	5946	3993	4709	4717	3963	4183
Spats2	Spats2	369.1425334	-0.827409972	0.236161598	-3.503575429	0.000459057	0.007840079	down	767	640	270	240	286	293	308	98	176	167
Bgn	Bgn	12446.27161	-0.861357248	0.245912983	-3.502691226	0.000460583	0.007858014	down	32976	33035	2015	2885	1989	10302	9355	1655	1277	1654
Plcg1	Plcg1	978.0637434	-0.763968549	0.218222324	-3.500872571	0.000463738	0.007903659	down	1078	1206	1129	1815	1431	338	664	1126	647	772
Nsun2	Nsun2	4757.641231	-0.262198395	0.074907298	-3.500305055	0.000464726	0.007904175	none	4033	4165	5656	7525	7386	3407	3884	4747	4337	4199
Unc119	Unc119	2452.346089	0.499365437	0.142653976	3.500536421	0.000464323	0.007904175	up	1867	1674	1959	2541	3043	2711	1867	3266	2874	2932
Gm50107	Gm50107	127.3918827	1.0842088	0.309866371	3.498956002	0.000467084	0.007936093	up	0	0	113	215	239	0	0	367	314	316
Atg4b	Atg4b	2335.889434	0.249925758	0.071461392	3.497353637	0.000469898	0.007967508	none	1452	1374	2710	3373	3418	1706	1644	3177	3019	2964
Tbx18	Tbx18	113.2491173	-2.240173393	0.640530714	-3.497370763	0.000469868	0.007967508	down	290	288	57	19	8	81	126	6	4	0
Antxr2	Antxr2	4883.534421	0.355189488	0.101600348	3.495947563	0.000472382	0.008001386	up	3601	3618	4609	5993	5721	3373	4206	7249	6202	5865
Bcar1	Bcar1	568.8926094	-0.805406902	0.230434279	-3.495169673	0.00047376	0.008016513	down	1350	1416	143	183	134	516	492	82	106	107
Bahcc1	Bahcc1	430.4274348	-0.962497766	0.275495409	-3.493698029	0.00047638	0.008033284	down	742	637	529	480	420	177	398	217	165	315
Dclk2	Dclk2	120.3633275	-1.010419864	0.289226968	-3.493518853	0.000476699	0.008033284	down	156	123	174	238	179	68	74	40	102	88
E230014E18Rik	E230014E18Rik	109.752253	1.047605765	0.299835383	3.493936423	0.000475954	0.008033284	up	0	0	135	203	152	0	0	294	332	225
Gm9531	Gm9531	279.0498252	-0.72000107	0.206050896	-3.49428749	0.000475329	0.008033284	down	0	0	665	945	793	0	0	457	425	324
Zfp524	Zfp524	646.8839052	0.600244463	0.17183049	3.493236061	0.000477204	0.008033591	up	349	287	586	959	872	623	448	1148	839	761
Gm5559	Gm5559	10670.91875	1.167786216	0.334608687	3.490005676	0.00048301	0.008123042	up	0	0	9516	18232	17759	0	0	41073	30234	15002
Eid1	Eid1	2741.119692	0.332688105	0.095342667	3.489393723	0.000484118	0.008133372	up	1601	1609	3264	3390	4060	1873	1974	4093	3551	3722
Nnat	Nnat	28.23655527	2.038328981	0.584337759	3.488271893	0.000486153	0.008159267	up	2	3	17	24	13	1	6	121	59	82
Smoc1	Smoc1	307.6518269	-1.004978759	0.288225951	-3.486774026	0.000488884	0.008196761	down	725	744	146	157	102	264	171	98	69	72
Aph1a	Aph1a	4338.299488	0.295460624	0.084750322	3.486247797	0.000489847	0.008199438	up	3124	2836	4556	6285	5032	3725	3442	5718	5028	5186
Fasn	Fasn	4922.629323	-0.731202808	0.209745465	-3.486143582	0.000490038	0.008199438	down	7779	8001	5276	6020	3426	2895	3793	3429	3203	2611
Cxcl1	Cxcl1	275.737719	0.742892046	0.213170767	3.48496211	0.000492207	0.008227383	up	105	77	261	388	479	188	162	611	355	435
Cdca8	Cdca8	2982.575983	0.388733734	0.111566838	3.484312537	0.000493403	0.00823903	up	868	855	4502	5269	5108	1313	1080	4979	5184	5030
Tmco6	Tmco6	514.7710763	0.424200282	0.121912673	3.47954212	0.000502271	0.008378639	up	243	204	581	797	860	312	323	882	688	779
Taldo1	Taldo1	37041.76361	0.431370096	0.123985575	3.479195834	0.000502921	0.008380999	up	23558	23038	36373	48339	46062	39983	30420	47836	44279	39557
Itgax	Itgax	5555.912412	-0.959754049	0.276011394	-3.477226201	0.00050663	0.008434294	down	15178	15836	734	926	522	4015	4140	541	476	417
Ubxn6	Ubxn6	2759.674909	0.437610474	0.125898888	3.47588833	0.000509164	0.008467935	up	2115	1902	2190	3744	2972	2773	2138	3645	3551	3085
Lmo4	Lmo4	3100.649329	0.371557227	0.106944943	3.474285143	0.000512216	0.008510117	up	1381	1392	4003	4343	4987	1611	1682	4784	4621	5380
Fam32a	Fam32a	7790.664703	0.369365119	0.10639155	3.471752401	0.000517073	0.008582163	up	4217	4396	8143	10896	11464	4791	4308	12686	11878	11620
Ddx1	Ddx1	4535.38128	-0.212931864	0.061412439	-3.467243241	0.000525826	0.008718668	none	3868	3694	5465	7057	7091	3205	3317	5067	4325	4308
Ehd1	Ehd1	11121.95588	0.315112873	0.09090047	3.466570335	0.000527144	0.008731745	up	5459	5422	13693	18605	16643	7705	6787	16323	15385	15158
Gnptg	Gnptg	1671.750499	0.406901008	0.117501632	3.462939217	0.000534309	0.008841556	up	906	920	1872	2486	2223	1446	1199	2175	2380	2077
Eva1b	Eva1b	334.6132243	0.618357017	0.178590332	3.46243276	0.000535316	0.008849336	up	266	265	279	258	289	400	390	308	312	433
Ppargc1b	Ppargc1b	214.6568727	-0.775272093	0.224048785	-3.460282519	0.000539609	0.008911379	down	346	334	120	224	267	199	204	106	114	61
Itgad	Itgad	729.4916154	-0.612201277	0.176966111	-3.459426623	0.000541327	0.008930809	down	913	982	679	954	935	542	711	571	288	492
Sec24d	Sec24d	3471.078156	-0.463572921	0.134021344	-3.458948466	0.000542289	0.00893774	down	4141	4095	3593	5143	4195	1976	2991	2832	2677	3044
Arrb1	Arrb1	8127.856963	1.258498143	0.363897012	3.458390976	0.000543412	0.008943819	up	8238	8362	2430	3252	4043	7209	10252	14169	4770	13203
Nfil3	Nfil3	2249.515614	0.4798045	0.13874289	3.458227671	0.000543742	0.008943819	up	839	787	2907	4024	3334	1479	1094	3810	3670	3148
Slc29a3	Slc29a3	7267.405317	-0.353273022	0.102189284	-3.457045662	0.000546132	0.008965264	down	7901	7701	7924	10592	8535	5374	7305	6395	5132	5275
Txnrd3	Txnrd3	306.8966451	-0.786859889	0.227593891	-3.457297936	0.000545621	0.008965264	down	456	422	196	527	405	199	241	195	144	225
Gpx1	Gpx1	30351.92254	0.620202289	0.179498277	3.455199127	0.000549887	0.009017921	up	15011	14860	28180	48754	34753	34230	24068	42480	40675	33575
Prkab2	Prkab2	572.0673826	-0.461272685	0.133539868	-3.454194562	0.000551939	0.009042592	down	640	662	652	801	710	359	555	519	418	378
Rtn4	Rtn4	14677.57013	-0.237754992	0.068883971	-3.451528547	0.000557421	0.009123341	none	19784	19679	10228	14241	13768	13683	16648	9896	8962	9072
Zdhhc8	Zdhhc8	1133.207369	-0.327809703	0.094987678	-3.451076093	0.000558356	0.009129593	down	1350	1330	1088	1361	1229	1126	1051	864	691	786
Pip4p1	Pip4p1	3360.509283	0.291311615	0.084426106	3.450492123	0.000559565	0.009140308	up	2385	2374	3113	4926	4127	2952	2663	4423	3909	3882
Rccd1	Rccd1	184.4462491	-0.85700605	0.248397973	-3.450133027	0.00056031	0.009143423	down	222	256	196	343	227	107	149	87	168	89
Golph3l	Golph3l	1911.012446	1.101159368	0.319318829	3.448463632	0.000563785	0.009181966	up	1727	1734	773	1254	995	1620	2162	1478	3157	3326
Uggt2	Uggt2	158.3500728	-2.148854949	0.623105673	-3.448620421	0.000563458	0.009181966	down	454	501	31	40	90	40	72	30	0	17
Gm26740	Gm26740	538.3006928	0.605164972	0.175577275	3.446715825	0.000567445	0.009225643	up	310	289	388	845	636	316	465	804	808	871
Klhl35	Klhl35	27.75099429	-1.814898766	0.526569082	-3.446648935	0.000567586	0.009225643	down	21	24	51	72	95	6	13	12	4	23
Adipor1	Adipor1	17775.71852	0.356825715	0.103557127	3.445689589	0.000569604	0.009240247	up	11581	11316	17680	24646	22400	11923	11460	28033	25003	24557
Phospho1	Phospho1	1578.930463	0.812857348	0.23589866	3.445790442	0.000569392	0.009240247	up	1414	1568	928	1051	997	1728	1534	2829	1688	1380
Rpl18a	Rpl18a	29089.38787	0.465312234	0.135055137	3.445350121	0.00057032	0.009242772	up	18302	17726	29257	36307	36067	31331	21104	38736	37622	32840
Tyrobp	Tyrobp	35646.18072	0.577108921	0.167551409	3.444369241	0.000572393	0.009267269	up	23698	21824	28826	38755	42891	48357	32113	40528	43126	34220
H2-Ke6	H2-Ke6	1154.250455	0.565830071	0.1644125	3.441527093	0.000578441	0.009337683	up	631	761	962	1575	1355	1168	771	1691	1800	1288
Phlda3	Phlda3	568.2319268	-0.951791657	0.27653189	-3.441887505	0.00057767	0.009337683	down	1369	1271	320	301	210	436	343	181	153	184
Selenok	Selenok	4669.956248	0.394355131	0.114578551	3.44178843	0.000577882	0.009337683	up	3122	3095	4183	5836	6438	4318	3555	5635	6309	5763
Btk	Btk	5217.849839	0.295872047	0.085987808	3.440860429	0.000579868	0.009351569	up	3031	3055	5334	8335	7663	3792	3796	6803	6891	7009
Ech1	Ech1	4762.684415	0.41340629	0.120289711	3.436755208	0.000588727	0.009485181	up	2382	2392	5496	6863	7231	3929	3179	7163	6625	5799
Fam241a	Fam241a	1118.682052	0.427043649	0.124300245	3.435581709	0.000591283	0.009517063	up	404	386	1365	1840	2099	597	638	1895	1746	1606
Smim7	Smim7	4258.201129	0.328012454	0.095485918	3.435191902	0.000592134	0.009521474	up	2452	2153	5053	6547	6036	3174	2835	6085	5380	5950
Gm2237	Gm2237	17.32366331	-3.340312116	0.972897524	-3.433364801	0.000596139	0.009576542	down	27	25	38	6	74	3	0	6	0	7
Rapgefl1	Rapgefl1	168.9650583	-0.973686879	0.283635292	-3.432883373	0.000597199	0.009584229	down	74	99	302	441	533	58	72	132	99	179
Npas4	Npas4	184.1480432	-1.469249639	0.428081941	-3.43216917	0.000598774	0.009600167	down	324	363	224	144	113	76	256	20	42	57
Src	Src	1730.593998	-0.406119234	0.118404809	-3.429921791	0.000603755	0.009670635	down	2367	2364	1613	1963	1380	1591	1671	1127	1099	1011
Cdk13	Cdk13	3170.780677	-0.50723316	0.147916806	-3.429178696	0.000605411	0.009687747	down	2912	3146	4645	5590	4169	1473	2463	2996	2794	2950
Simc1	Simc1	302.836784	-0.814344681	0.237558526	-3.427974971	0.000608102	0.009721375	down	400	476	229	565	320	175	247	176	149	231
Ppp2cb	Ppp2cb	6575.071016	0.216253077	0.063103176	3.426976128	0.000610343	0.009747758	none	3518	3540	7764	10606	10654	3915	3978	9379	9354	9071
Ube2c	Ube2c	3290.527906	0.348680311	0.1017654	3.426314939	0.000611831	0.00976207	up	985	885	4549	6212	5965	1327	1063	5935	5883	5285
Tpt1	Tpt1	80690.19125	0.413112883	0.120625087	3.424767547	0.000615326	0.00980835	up	49932	47990	79265	110166	108380	80195	59431	105445	103674	94502
Cdsn	Cdsn	22.60759774	-3.708567833	1.083933685	-3.421397345	0.000623002	0.009921133	down	56	88	4	12	0	13	3	0	0	0
Prune2	Prune2	804.5751563	-1.019495759	0.29836958	-3.416889077	0.000633411	0.010077157	down	647	658	1204	1759	1625	107	198	1068	962	915
Card19	Card19	4252.362658	0.452047802	0.132312924	3.41650526	0.000634304	0.010081651	up	2493	2551	3719	6196	5747	4152	3163	5332	5425	5587
Cystm1	Cystm1	280.273692	0.997048123	0.291977387	3.41481282	0.000638259	0.01012499	up	113	95	236	294	233	95	107	631	650	644
Smarca4	Smarca4	9788.875275	-0.454456056	0.133082945	-3.414833173	0.000638211	0.01012499	down	7310	7890	15624	18905	15084	6097	7252	9766	8304	8082
Irs1	Irs1	231.3349231	-1.726579846	0.505840023	-3.413292281	0.000641831	0.010171875	down	650	713	31	78	163	50	87	49	50	34
Nfe2l1	Nfe2l1	5961.182727	-0.986255572	0.289003825	-3.412603864	0.000643454	0.010187816	down	8530	8573	7557	9426	3005	5250	6346	2360	1899	2549
Dhrs7	Dhrs7	4921.383809	0.570885666	0.167370662	3.410906414	0.000647473	0.010241622	up	2187	2087	5256	6559	6273	2427	1949	10655	8289	8845
Creb3l1	Creb3l1	927.7203455	-1.017128294	0.298294287	-3.40981487	0.00065007	0.010272848	down	2248	2372	345	490	394	558	540	372	236	197
Hlx	Hlx	1535.625697	0.5490126	0.161031954	3.409339493	0.000651204	0.01028092	up	705	705	1801	2451	1844	1428	1195	2317	1942	1911
Cct6a	Cct6a	8163.248802	-0.188208277	0.055215229	-3.408629837	0.0006529	0.010288009	none	7259	6936	9724	12432	11473	6079	6473	8539	7717	7539
Zbtb45	Zbtb45	776.4470795	0.382272834	0.112145584	3.408719446	0.000652686	0.010288009	up	693	565	688	822	753	865	877	852	777	676
Gpi1	Gpi1	42401.91739	0.417185309	0.12245049	3.406971325	0.00065688	0.01034085	up	18160	17890	51493	65613	61414	22417	17549	69168	74084	73533
Fcer1g	Fcer1g	24708.34921	0.565126749	0.165974294	3.404905277	0.00066187	0.010409469	up	14524	13896	22298	31341	30366	31158	20905	29584	29723	26956
Il1r2	Il1r2	1724.10493	1.206784429	0.354524279	3.403954254	0.000664179	0.01043583	up	53	56	2624	4025	3243	372	277	3534	3394	3409
Akt2	Akt2	7889.738777	0.255025331	0.074980702	3.401212878	0.000670876	0.010531024	none	4391	4402	8870	12861	11799	5082	4902	12149	9893	11192
Gm31583	Gm31583	58.86555298	1.23787451	0.36424605	3.398456925	0.000677671	0.010627587	up	0	0	82	94	71	0	3	168	158	136
Itga9	Itga9	1147.404304	-0.45148098	0.132897445	-3.397213402	0.000680759	0.010665864	down	773	866	1737	2394	2023	647	803	1094	1068	1053
Gm48768	Gm48768	228.8083773	0.940298882	0.276820415	3.396783011	0.00068183	0.010672517	up	0	0	244	446	399	0	0	765	508	470
Axl	Axl	15891.72574	-0.601395246	0.17709685	-3.395855135	0.000684146	0.01069861	down	17529	17346	17277	23004	20784	14464	18458	8996	8299	8386
Cd2ap	Cd2ap	1741.108329	-0.598395795	0.176258175	-3.394995976	0.000686296	0.010722077	down	1849	1798	2094	2770	2937	644	1221	1872	1542	1549
Fam98a	Fam98a	1803.800643	-0.333272448	0.098206229	-3.393597858	0.000689809	0.010759341	down	1728	1656	2132	2668	2864	1058	1255	2041	1626	1773
Samsn1	Samsn1	2495.195117	0.43877335	0.129297115	3.393527761	0.000689986	0.010759341	up	534	566	2928	4265	5056	562	704	4945	5256	4552
Gmfg-ps	Gmfg-ps	68.16489976	1.186571382	0.349760033	3.392529935	0.000692504	0.010785818	up	1	0	90	115	124	11	8	191	146	140
Rfc5	Rfc5	1866.744687	0.289836806	0.085438679	3.392337167	0.000692991	0.010785818	up	767	785	2411	3538	2878	951	980	3314	2776	2550
Preb	Preb	4388.774752	0.344036035	0.101458708	3.39089705	0.000696643	0.010832432	up	3506	3388	3864	5580	4532	4310	4233	5002	4146	5328
Dbt	Dbt	795.0652895	-0.551326994	0.162618462	-3.390309986	0.000698136	0.010835233	down	669	655	1205	1435	1408	377	661	671	735	650
Lmod1	Lmod1	56.02659754	-2.61816382	0.772205477	-3.390501489	0.000697649	0.010835233	down	189	192	0	0	0	24	13	0	0	0
Eaf2	Eaf2	58.72309498	1.014466028	0.299331063	3.389110432	0.000701198	0.010872518	up	17	10	63	103	51	25	24	150	120	105
Mmp10	Mmp10	14.23034071	4.196524785	1.239749719	3.384977403	0.000711841	0.011027188	up	2	8	0	0	0	46	34	0	15	4
H3f3a	H3f3a	38908.97833	0.435485035	0.128685483	3.384103832	0.00071411	0.011051956	up	12557	12209	48413	59552	80287	18400	18345	63574	65380	63412
Cnppd1	Cnppd1	5310.953452	0.333460591	0.098576859	3.382747184	0.000717647	0.011085893	up	3456	3398	5297	7664	6832	4135	3407	8010	6991	6904
Slc7a7	Slc7a7	3543.075051	-0.397743205	0.117573333	-3.382937226	0.00071715	0.011085893	down	4232	4014	3847	4751	4191	2840	2540	2901	2558	3209
Agpat2	Agpat2	5462.994053	0.464391307	0.137323183	3.381740051	0.000720283	0.011116206	up	2002	1824	6680	8564	7930	2196	1793	11562	10172	9334
Gm45700	Gm45700	68.51109403	1.394423339	0.412633689	3.379324993	0.000726641	0.011203846	up	0	0	64	129	64	0	0	240	162	175
Igfbp3	Igfbp3	442.8872592	0.648088073	0.191864768	3.37783783	0.000730582	0.011248805	up	353	386	225	536	289	589	500	454	471	423
Mthfd1	Mthfd1	1901.706192	-0.338142931	0.100110101	-3.377710436	0.00073092	0.011248805	down	1741	1692	2312	3313	2636	1375	1558	1954	1569	1508
Stmn1	Stmn1	6416.690567	0.482654596	0.142924365	3.376993111	0.000732829	0.011267671	up	1733	1681	8300	12884	10336	2892	2093	10494	12983	10602
Gbf1	Gbf1	3118.086372	-0.4046762	0.119870633	-3.375941118	0.000735637	0.01130031	down	3414	3350	3613	4893	3648	1847	2667	2975	2695	2442
Sertad1	Sertad1	1504.406077	0.437018576	0.129532767	3.373807166	0.000741363	0.011377678	up	828	857	1492	2172	2096	1370	1044	1983	2204	1824
Carns1	Carns1	268.4894691	0.615031403	0.182382653	3.372203406	0.000745694	0.011429381	up	102	137	322	313	366	150	177	554	466	335
Dnajb4	Dnajb4	1721.170808	-0.452214967	0.134106961	-3.372046946	0.000746117	0.011429381	down	1851	1871	1906	2544	2527	907	1261	1910	1399	1504
Nbl1	Nbl1	233.3373854	-1.413654665	0.419488143	-3.369951426	0.000751814	0.011505968	down	604	660	23	162	60	165	115	34	31	36
Prg4	Prg4	631.4284134	-1.352938861	0.402034522	-3.365230563	0.000764797	0.011693813	down	1968	1885	37	89	58	328	361	49	12	40
Eng	Eng	1622.800153	-0.606535293	0.180275196	-3.364496658	0.000766834	0.011714101	down	1767	1756	2015	2958	1690	1521	1368	1043	1027	972
2410022M11Rik	2410022M11Rik	141.2509736	0.724810603	0.215454026	3.364107957	0.000767915	0.011717654	up	62	70	153	158	172	121	71	271	233	199
Entpd4b	Entpd4b	504.3411783	-0.691276779	0.205498466	-3.363902376	0.000768487	0.011717654	down	24	12	1165	1611	1366	13	3	798	661	791
Itga5	Itga5	6341.410858	-0.634124342	0.188546067	-3.363232927	0.000770353	0.011735263	down	12129	11770	3856	5273	4222	4813	5001	3810	2940	2675
Elk3	Elk3	3835.296195	-0.407307671	0.121121328	-3.362807175	0.000771542	0.011742533	down	4778	4415	4211	5136	4247	2595	2958	3333	3441	2891
Ptk2	Ptk2	906.80052	-0.6934676	0.206268824	-3.361960311	0.000773912	0.011767749	down	1419	1536	700	1158	829	480	700	661	552	576
Foxd4	Foxd4	212.6900826	1.05066995	0.312751054	3.359444951	0.000780992	0.011863652	up	1	5	292	312	426	16	8	458	491	567
Ptpn21	Ptpn21	413.6731744	-0.767810525	0.228568809	-3.35920954	0.000781658	0.011863652	down	722	703	340	396	424	212	316	265	208	281
Smap2	Smap2	6540.758926	0.231798156	0.069014762	3.358674993	0.000783171	0.011875697	none	3940	3991	7820	10275	8794	4761	4638	9280	8127	8007
Urb2	Urb2	1067.179782	-0.376697651	0.112186136	-3.357791476	0.000785679	0.011902778	down	1044	985	1382	1703	1490	578	795	1183	1026	921
B4galt5	B4galt5	8365.408434	-0.181219859	0.053980335	-3.357145865	0.000787516	0.011908736	none	8170	8543	8626	11384	10615	6386	7473	7940	7530	7282
Gm46620	Gm46620	353.383607	0.906537328	0.270020008	3.357296873	0.000787086	0.011908736	up	0	0	456	676	558	0	0	1224	649	798
Cct2	Cct2	11200.8018	-0.199681396	0.059487954	-3.356669418	0.000788874	0.011918351	none	9297	9150	13550	18024	16989	8079	7840	12258	11624	10464
Josd1	Josd1	2338.62166	0.461933059	0.137676189	3.355213878	0.000793036	0.011970279	up	1434	1674	2064	2789	2984	1664	1737	4016	3495	2658
Wnt9a	Wnt9a	13.68162637	-3.737550112	1.114933306	-3.352263397	0.000801537	0.012087533	down	19	41	27	4	8	11	7	0	0	0
Best1	Best1	133.8400431	0.794711512	0.23710655	3.351706273	0.000803152	0.01208978	up	131	134	80	93	61	156	157	155	142	135
Cybc1	Cybc1	4906.859789	0.243074805	0.072522042	3.351736922	0.000803063	0.01208978	none	3177	2920	5426	7718	6703	3717	3644	6438	6178	6040
Gabarap	Gabarap	26748.54878	0.499080733	0.148971636	3.350172874	0.000807611	0.012145828	up	15078	14208	26440	37031	35829	28829	20788	36224	33650	29959
Mindy1	Mindy1	6798.30666	0.307724326	0.09191266	3.348008044	0.000813946	0.012229954	up	5919	5911	5304	7176	7714	7192	6794	8222	6614	5980
Pabpc1	Pabpc1	35177.98076	-0.381482988	0.113961625	-3.347468844	0.000815532	0.01224262	down	34775	34925	45609	55561	44946	19361	25147	35582	34953	32767
Cyba	Cyba	39309.15954	0.585228154	0.174902431	3.346026411	0.000819786	0.012295298	up	19893	19428	39863	55326	50092	45582	29496	52504	49173	47173
Mtss2	Mtss2	403.2875693	-1.19281402	0.356521829	-3.345697014	0.00082076	0.012298731	down	818	936	219	189	261	294	412	27	139	84
Gm14391	Gm14391	16.04141529	-1.940890453	0.580400231	-3.344055272	0.000825633	0.012360518	down	16	10	20	78	36	4	6	10	8	4
Tspan32	Tspan32	2065.724794	0.562396524	0.168204724	3.343523951	0.000827216	0.012372984	up	701	694	2518	3148	3662	1405	1115	3210	3798	2716
Setd1a	Setd1a	2915.295295	-0.373363199	0.111676455	-3.343257973	0.000828009	0.012373632	down	3098	3083	3559	4326	3401	1878	2538	2848	2289	2366
Mfap1a	Mfap1a	2399.174574	0.315340233	0.094334343	3.342793549	0.000829396	0.012383142	up	487	469	3845	4826	4014	511	552	4492	4804	4385
Tst	Tst	1493.873082	0.737066767	0.220551842	3.341920702	0.000832008	0.012410915	up	978	990	1075	1489	1475	1079	841	2925	2493	2278
Flnb	Flnb	5091.176311	-1.258044336	0.376484037	-3.341560899	0.000833087	0.012415787	down	13865	14629	1580	2418	1504	1643	2507	1163	1432	1047
Hyal1	Hyal1	459.0926127	-1.000312519	0.299396042	-3.34110135	0.000834468	0.012425132	down	535	545	339	757	1010	303	499	187	267	182
Gem	Gem	93.53403145	-1.04755824	0.31357582	-3.340685642	0.000835718	0.012432528	down	57	62	112	265	278	20	24	145	67	82
Gm30970	Gm30970	40.84876052	-1.882482282	0.563655851	-3.33977245	0.000838471	0.012451024	down	77	79	25	62	29	29	47	2	2	11
Wwtr1	Wwtr1	480.9332388	-0.878953149	0.263158812	-3.340010327	0.000837753	0.012451024	down	848	792	380	594	538	196	291	314	373	295
Pom121	Pom121	2438.722839	-0.459440001	0.137597723	-3.339008737	0.000840779	0.012469897	down	2418	2400	3154	4257	2881	1878	2209	1993	1759	1737
Tarbp1	Tarbp1	574.2101391	-0.940359897	0.281641669	-3.338852165	0.000841253	0.012469897	down	438	440	946	1369	1281	92	341	437	534	598
Ccnd2	Ccnd2	2360.042187	-0.792288099	0.23738915	-3.337507628	0.000845334	0.012519139	down	3431	3664	2473	3253	2524	905	1424	2032	1733	1859
Uprt	Uprt	872.724828	-0.697107071	0.208905298	-3.336952564	0.000847024	0.012532917	down	1604	1549	470	686	775	511	1061	475	312	332
Lrp5	Lrp5	3242.839735	-0.341778751	0.102432108	-3.336636904	0.000847987	0.012535916	down	3399	3597	3587	4596	3720	2443	3254	2806	2296	2389
Serpinb9	Serpinb9	707.8037198	-0.490293671	0.146959864	-3.336242002	0.000849192	0.012542499	down	518	521	1148	1380	1243	458	468	684	651	556
Mertk	Mertk	7071.891634	-0.535005414	0.160470968	-3.333970129	0.000856159	0.012627361	down	9060	9466	6487	8615	7213	4908	9325	4356	3946	3404
Trim44	Trim44	3681.528933	-0.445893946	0.133746673	-3.333869444	0.000856468	0.012627361	down	3583	3623	4214	6373	5591	1709	2832	3758	3350	3495
Pdgfra	Pdgfra	854.0202492	-0.677233152	0.203399748	-3.329567303	0.00086981	0.012812618	down	1610	1699	323	268	276	833	1425	131	125	164
Ighv1-37	Ighv1-37	40.85790575	3.234700554	0.972371736	3.326608987	0.000879096	0.01292632	up	0	0	0	22	17	0	0	131	118	185
Tor1a	Tor1a	2691.677976	0.388783812	0.116866762	3.326727007	0.000878724	0.01292632	up	1327	1470	3022	3930	4075	2213	1751	3950	3534	3555
Tomm6	Tomm6	2617.862778	0.570701132	0.171570034	3.326345037	0.000879929	0.012927047	up	3141	3049	964	977	758	5595	3748	1052	1115	1065
Padi4	Padi4	8935.165877	0.512139996	0.153984819	3.325912251	0.000881297	0.012935616	up	2109	2246	11216	14816	12546	2139	2159	20162	17620	18840
Tmem131	Tmem131	4678.095722	-0.545894696	0.164195332	-3.324666365	0.000885244	0.012982005	down	5037	5090	7073	7002	5304	2400	3805	4341	3957	3564
Ganab	Ganab	9949.278619	-0.231818913	0.069748762	-3.32362765	0.000888547	0.013018878	none	8890	9099	11711	15764	13496	6735	7925	10773	9859	8500
Kifc2	Kifc2	60.39274375	-1.004515993	0.302299103	-3.322920847	0.000890802	0.013032772	down	120	77	47	92	67	40	41	38	37	19
Sh3bgrl3	Sh3bgrl3	19584.73157	0.603393736	0.181590033	3.322835114	0.000891076	0.013032772	up	8318	8193	22033	30268	26749	19910	13322	29583	25881	24674
Gm6209	Gm6209	80.92284088	-1.809648899	0.544651808	-3.322579439	0.000891893	0.013033167	down	223	226	10	38	16	66	42	0	12	4
Lig4	Lig4	600.3416873	-0.527819817	0.158956834	-3.320522965	0.00089849	0.013117949	down	361	353	1085	1322	1181	194	339	777	636	540
Serpinb1a	Serpinb1a	15787.58186	0.393033523	0.118391253	3.319785148	0.000900868	0.013141036	up	2826	2640	20840	29477	30266	3269	2653	34303	33007	28971
Dctd	Dctd	195.8765067	-0.585789878	0.176497449	-3.318970798	0.000903499	0.013167776	down	252	241	167	305	245	163	163	111	119	150
Trex1	Trex1	1196.354166	-1.442395469	0.434758808	-3.317691197	0.000907648	0.013216568	down	0	0	2724	5071	4612	0	0	1826	451	1323
Tm9sf4	Tm9sf4	3953.19782	-0.235672675	0.071070542	-3.316038815	0.000913031	0.013283239	none	4192	4118	4199	5204	4566	3395	3729	3568	3042	2977
Cd300ld2	Cd300ld2	123.1493759	-1.097401996	0.330972167	-3.315692698	0.000914163	0.013287982	down	20	18	333	376	294	2	6	133	175	183
Ankzf1	Ankzf1	1035.155216	0.267094117	0.080563593	3.315320322	0.000915382	0.013293985	up	597	574	1204	1603	1517	694	670	1458	1360	1467
Gm42226	Gm42226	1910.213042	-0.996527192	0.300633138	-3.314761637	0.000917213	0.013308866	down	4811	4819	0	0	0	1798	2733	0	0	0
Plpp3	Plpp3	2161.313746	-0.527628995	0.159268924	-3.312818235	0.00092361	0.013389908	down	3950	3920	1299	1497	1435	1645	2255	1103	962	943
Gm14403	Gm14403	108.6220876	-1.707668913	0.51565422	-3.311655069	0.000927458	0.013433445	down	205	156	42	190	231	45	106	48	8	34
Il6	Il6	166.4441566	0.814765943	0.24604738	3.311418891	0.000928241	0.013433445	up	22	39	153	294	240	37	41	423	429	279
Elovl7	Elovl7	405.9205535	0.633499838	0.191440064	3.309128836	0.000935868	0.013520091	up	234	161	451	544	417	228	240	622	702	776
Lrrc27	Lrrc27	867.6032571	0.610688745	0.18453598	3.309320739	0.000935226	0.013520091	up	984	978	235	519	461	1383	1382	411	621	502
Atn1	Atn1	2681.704095	-0.520847821	0.157575848	-3.305378501	0.000948482	0.013666568	down	3427	3799	2627	3802	2281	2007	2464	2295	1535	1533
Gmip	Gmip	7667.018681	0.273312005	0.0826845	3.305480533	0.000948137	0.013666568	up	5156	5312	7524	10940	10181	5289	5524	11483	10124	9324
Lama1	Lama1	41.82772012	-2.908677562	0.879983973	-3.30537561	0.000948492	0.013666568	down	155	139	0	0	0	6	13	0	0	0
Psat1	Psat1	2993.88427	-0.621453355	0.18805592	-3.304619998	0.000951053	0.013691505	down	3929	3801	2518	4690	4258	1743	1781	2172	2975	2301
A430072P03Rik	A430072P03Rik	72.67829494	1.288127365	0.389978785	3.30307036	0.000956324	0.013744505	up	0	0	56	136	100	0	0	198	228	169
Aldoa	Aldoa	53196.03962	0.367639209	0.111303019	3.303047962	0.0009564	0.013744505	up	45813	45018	41395	60375	48549	68179	52439	56251	48310	48256
Atp5d	Atp5d	5559.181784	0.505235251	0.152992667	3.302349446	0.000958785	0.01376679	up	4140	3844	4544	6324	5732	7518	4859	6618	5161	6040
Prkd2	Prkd2	1753.363979	0.348180251	0.105456412	3.301650828	0.000961176	0.013789121	up	573	595	2646	3276	2714	833	785	3156	2756	2590
Arhgef10	Arhgef10	172.8080777	-1.403419072	0.425144496	-3.301040201	0.000963271	0.013805351	down	312	347	167	153	262	44	96	33	108	117
Ctla2a	Ctla2a	4105.861371	-0.749286035	0.22703253	-3.300346579	0.000965655	0.013805351	down	7262	7025	3238	4202	3976	2716	2142	3179	2597	2181
Edem1	Edem1	17988.39306	0.25956322	0.078641778	3.300576693	0.000964863	0.013805351	none	11810	12288	18990	24932	24461	11375	14436	24985	22690	23607
Nudt12	Nudt12	128.583054	-0.997160431	0.302100424	-3.300758125	0.00096424	0.013805351	down	133	130	194	206	288	39	114	81	106	69
Crim1	Crim1	622.6673937	-1.054863713	0.319777315	-3.298744669	0.000971182	0.013866686	down	1393	1525	290	439	390	226	425	268	204	251
Dazap2	Dazap2	23644.38491	0.232343175	0.070436557	3.298616309	0.000971626	0.013866686	none	12414	11947	30117	39876	36069	14802	15434	34384	32763	29985
Cytip	Cytip	4373.899288	0.568783407	0.172523461	3.296846725	0.000977768	0.013942285	up	634	701	6061	9014	9184	1120	1577	8347	8009	7380
F7	F7	4617.861578	0.387774231	0.117641426	3.296238783	0.000979887	0.013948382	up	4467	4458	2639	3793	3649	7171	6088	3274	3264	3157
Serpine1	Serpine1	17487.80991	-1.11140219	0.337156202	-3.296401438	0.00097932	0.013948382	down	51305	51181	2650	3810	3200	8232	10055	1870	2399	2347
Hpcal1	Hpcal1	5928.452792	0.342182968	0.103880078	3.294019169	0.000987658	0.014046875	up	4528	4213	5716	7379	6533	6478	5390	6900	6394	5914
Ighv1-84	Ighv1-84	140.8935362	4.687252075	1.423382953	3.293036541	0.000991116	0.01408392	up	0	0	0	20	9	0	0	537	566	485
Pum3	Pum3	2684.497995	-0.218589817	0.066398435	-3.292092922	0.000994447	0.01410696	none	2249	2458	3035	4140	4086	1915	2001	2698	2673	2588
Sox11	Sox11	36.46364065	-3.483740194	1.058165248	-3.292245895	0.000993907	0.01410696	down	144	123	0	0	0	4	2	0	0	0
Cul7	Cul7	812.42592	-0.580934841	0.176588728	-3.289761744	0.001002722	0.014212127	down	1259	1403	605	876	668	614	629	596	417	467
Fbxl5	Fbxl5	6237.973989	0.434138714	0.132006349	3.28877147	0.001006257	0.01424998	up	2198	2268	7859	9261	10229	1987	3083	11579	10532	11575
Aebp1	Aebp1	6243.209724	-0.920532873	0.279978127	-3.287874245	0.001009469	0.01428321	down	17137	17578	921	824	633	4604	4687	595	576	468
Ide	Ide	3150.824517	-0.296852258	0.090332375	-3.286222218	0.001015409	0.014354938	down	2762	2807	4056	5105	4474	1881	2565	3291	3082	2780
Gm21969	Gm21969	60.57275071	3.515795992	1.07023251	3.285076802	0.001019546	0.014401084	up	0	0	25	0	11	0	0	350	102	217
Mtss1	Mtss1	2835.794834	-0.414352015	0.126157948	-3.284390885	0.001022031	0.014411506	down	3109	3142	3246	4067	3475	1726	2806	2571	2063	2135
Pkd1l3	Pkd1l3	153.9055477	1.031120952	0.313929396	3.284563234	0.001021406	0.014411506	up	46	45	154	197	196	122	224	230	190	203
Ifngr2	Ifngr2	7138.213637	0.298042343	0.090761155	3.28380949	0.001024141	0.014428935	up	5086	4732	6946	9676	9342	6562	6532	8681	8465	7219
Aldh3a1	Aldh3a1	55.5198274	2.304715247	0.702214404	3.282067746	0.001030488	0.014505971	up	1	17	19	46	34	91	76	121	13	128
Slc1a3	Slc1a3	157.9918986	-0.820400257	0.250075002	-3.280616819	0.001035804	0.014568361	down	178	149	154	366	267	99	135	125	78	100
Dmwd	Dmwd	430.3886123	-0.6261031	0.190929181	-3.279242577	0.001040861	0.014589744	down	604	624	441	497	399	381	365	208	334	193
Fis1	Fis1	5744.018868	0.532239971	0.162301125	3.279336294	0.001040516	0.014589744	up	2805	2557	5939	8659	8440	5635	3940	8297	7520	7359
Hmgn1	Hmgn1	4186.614637	-0.383216967	0.116850491	-3.279549464	0.00103973	0.014589744	down	4729	4647	4119	5208	5960	3955	3213	3018	3103	3292
Nid2	Nid2	200.6863252	-1.050442358	0.320274159	-3.27982239	0.001038725	0.014589744	down	361	414	178	195	88	120	211	103	61	40
Cnksr3	Cnksr3	466.8383036	-0.597261923	0.18218204	-3.278379824	0.001044048	0.014621991	down	473	483	656	620	774	278	438	322	395	306
Pcdhga6	Pcdhga6	50.65092055	8.121618006	2.478616452	3.276673968	0.001050376	0.014698134	up	16	28	0	0	0	0	3	4	81	400
Urm1	Urm1	1707.300391	0.529863196	0.161729141	3.27623823	0.001051998	0.014708356	up	1264	1343	1562	2046	1252	1907	1420	2120	2102	1940
Rab11fip4	Rab11fip4	619.609384	0.729330706	0.222630213	3.275973628	0.001052984	0.014709677	up	115	84	647	1094	930	76	174	1403	1315	1470
Bckdha	Bckdha	2250.132679	0.390308515	0.119259551	3.272765252	0.001065009	0.014864544	up	1542	1550	2058	2900	2813	2131	1621	3141	2489	2964
Slc45a3	Slc45a3	400.5429769	-0.541169073	0.165369647	-3.272481271	0.001066079	0.014864544	down	391	514	516	475	572	336	303	267	307	286
Trub1	Trub1	405.8393602	-0.359804449	0.109954691	-3.2722974	0.001066773	0.014864544	down	395	357	545	628	569	288	294	403	343	365
Pih1d1	Pih1d1	2355.360565	0.373476681	0.114157347	3.271595658	0.001069424	0.014888909	up	1071	1136	2801	3799	3617	1695	1325	3695	3563	3032
Dst	Dst	2708.409195	-0.912659034	0.279085402	-3.270178334	0.001074797	0.014951097	down	4803	5362	1872	3023	2477	895	2175	1743	1282	1574
Septin1	Septin1	2221.540644	0.332286047	0.101647998	3.268987616	0.00107933	0.015001508	up	473	379	3292	4740	4253	594	526	4379	4048	3748
Mthfd1l	Mthfd1l	1379.252052	-0.295440429	0.090406808	-3.267900218	0.001083486	0.015046587	down	1184	1105	1671	2320	2278	982	946	1478	1388	1168
Wdr45	Wdr45	1050.434135	0.315778725	0.096682668	3.266135814	0.001090259	0.015127923	up	697	701	1131	1529	1214	858	780	1424	1407	1221
Mapkbp1	Mapkbp1	676.4959108	-0.498308114	0.152582036	-3.265837366	0.001091409	0.015131149	down	832	843	615	1110	746	469	537	524	603	432
H2-Q5	H2-Q5	451.8002804	-0.651636017	0.199549585	-3.26553431	0.001092578	0.015134632	down	0	0	1015	1561	1257	0	0	633	624	738
Gm8995	Gm8995	5021.568481	-0.419094423	0.128370493	-3.264725507	0.001095702	0.015165178	down	0	0	10203	15536	14146	0	0	8171	8085	8244
AL731706	AL731706	53.33154226	5.733795384	1.756903219	3.26358067	0.001100139	0.015190159	up	0	0	1	1	1	0	0	138	466	3
Ggt1	Ggt1	61.04439348	1.135246855	0.347856745	3.263547048	0.001100269	0.015190159	up	1	5	75	89	78	4	5	128	155	185
Pstpip1	Pstpip1	7428.018889	0.435044633	0.133288564	3.263930682	0.00109878	0.015190159	up	3776	3913	8092	10686	9695	4534	3517	12741	12043	11895
mt-Nd4	mt-Nd4	38075.45616	0.327746184	0.100436232	3.263226595	0.001101514	0.015194632	up	0	0	66949	85329	79811	0	0	82536	80386	79159
Shkbp1	Shkbp1	2896.65021	0.40826605	0.125121826	3.2629483	0.001102596	0.015196854	up	1506	1395	3377	4873	3736	2275	1996	4631	3450	3911
Huwe1	Huwe1	10181.4929	-0.579176604	0.177546026	-3.262120908	0.00110582	0.015218083	down	10672	12067	12882	16856	12830	4242	8802	9065	8290	8433
Klf2	Klf2	1370.079556	0.744119111	0.22811189	3.262079454	0.001105981	0.015218083	up	306	368	1844	2562	2002	1009	732	2137	2283	2101
Gm12854	Gm12854	598.605998	0.610619779	0.187215994	3.261579128	0.001107935	0.01523226	up	432	447	396	808	509	588	452	966	744	746
D830050J10Rik	D830050J10Rik	205.788479	0.774745875	0.237606973	3.260619265	0.001111692	0.015271187	up	187	162	96	155	196	273	179	290	198	245
Grcc10	Grcc10	2551.252507	0.569875667	0.174806474	3.260037535	0.001113975	0.015289813	up	1373	1242	2566	3562	3245	2943	1971	3506	3193	2868
Rrp12	Rrp12	1266.998707	-0.442815217	0.135952073	-3.257142065	0.001125401	0.015433803	down	1807	1581	1205	1567	1293	930	994	1036	851	992
Abitram	Abitram	1031.728573	-0.320649303	0.098456228	-3.256770138	0.001126876	0.015441203	down	910	897	1347	1641	1572	595	745	1177	898	1048
Otud3	Otud3	957.7932458	0.420660353	0.129183707	3.256295738	0.001128761	0.015454192	up	865	940	704	849	875	859	1168	966	1100	899
Efcab11	Efcab11	260.0896322	0.770563882	0.236882917	3.25293142	0.001142211	0.015625365	up	35	49	278	362	408	42	47	621	737	480
Pabpc4	Pabpc4	3308.196734	-0.468132238	0.143948131	-3.252089732	0.001145598	0.015658727	down	4124	4034	3223	4776	4039	2077	2145	3244	2842	2661
Zfp146	Zfp146	1686.761657	-0.436264287	0.134271349	-3.249124192	0.001157609	0.015809799	down	1661	1725	1893	2568	2710	883	1510	1561	1402	1456
Slc12a5	Slc12a5	173.5352033	0.530565138	0.163317558	3.248671749	0.001159452	0.015821867	up	60	46	218	284	280	75	70	332	352	260
Tjp3	Tjp3	429.182668	0.693327534	0.213487876	3.247620184	0.001163745	0.015867327	up	255	216	481	384	475	303	284	559	809	730
Marcksl1	Marcksl1	7969.54146	0.635231728	0.195617946	3.247308044	0.001165022	0.015871624	up	2313	2275	10438	14465	12617	5796	4778	12949	11607	11620
Ptges2	Ptges2	883.2764133	0.44361304	0.13664515	3.246460179	0.001168498	0.015905841	up	454	433	934	1313	1325	754	546	1280	1277	1157
Plcd1	Plcd1	209.9090284	-0.591549381	0.182326722	-3.244446963	0.001176789	0.016005499	down	317	316	202	218	174	195	167	107	117	131
1810059H22Rik	1810059H22Rik	123.5397225	-1.514851785	0.467254925	-3.242024224	0.001186839	0.016128892	down	0	0	362	352	556	0	0	84	185	80
Khsrp	Khsrp	4376.405337	-0.351375998	0.108402954	-3.241387657	0.001189493	0.016151652	down	4554	4384	5345	6513	5172	3304	4030	4122	3159	3305
Ttl	Ttl	676.855743	-0.327813867	0.101155509	-3.240692178	0.001192399	0.016177791	down	764	763	649	844	913	509	619	597	567	468
Trf	Trf	29576.25004	-0.384633495	0.118714377	-3.239990851	0.001195335	0.016204308	down	52827	52522	12223	20122	15472	34750	30856	12028	10473	11091
4833420G17Rik	4833420G17Rik	1627.342074	0.654607506	0.202168668	3.237927573	0.001204014	0.016308554	up	515	615	1888	2432	2679	1089	1497	2794	1995	2232
Acp5	Acp5	8543.394893	-0.393873241	0.121668248	-3.237272241	0.001206782	0.016332645	down	9795	9729	8573	12342	10462	7796	5615	7089	7229	6175
Dnajc8	Dnajc8	5323.479818	0.326638844	0.100915185	3.23676604	0.001208925	0.016348231	up	3677	3675	4929	6964	7236	4728	3931	7709	6153	6241
Ethe1	Ethe1	3431.850152	0.61709256	0.190824517	3.233822201	0.001221455	0.016504144	up	1402	1300	4004	5028	5154	3363	2384	5213	4483	4458
Epha2	Epha2	429.3761263	-1.345891631	0.416265142	-3.233255671	0.00122388	0.016523378	down	831	923	304	416	565	99	133	301	336	176
Urb1	Urb1	683.4493771	-0.394094387	0.121957773	-3.231400318	0.001231853	0.016617423	down	583	619	859	1164	1102	396	589	661	576	600
Alkbh8	Alkbh8	510.4752467	-0.837115919	0.259201003	-3.229601393	0.001239629	0.016703811	down	414	510	790	1118	903	175	414	439	247	488
Dnase1l1	Dnase1l1	5439.394511	0.393699222	0.121909028	3.22945091	0.001240282	0.016703811	up	4351	4041	3969	7226	5502	6321	5872	5845	5290	5187
Ube2b	Ube2b	4902.158023	0.263386601	0.081607571	3.227477508	0.001248869	0.016805737	up	2085	2127	6729	7790	8158	2440	2215	8450	7633	7233
Nphp4	Nphp4	84.80174426	-0.859415704	0.266332499	-3.226852554	0.001251599	0.016828758	down	91	78	165	160	108	33	54	64	77	65
Cttnbp2nl	Cttnbp2nl	4096.129006	-0.424577684	0.131592776	-3.226451306	0.001253356	0.016833318	down	4275	4616	4645	6078	5457	2175	3578	4095	3495	3205
Pts	Pts	1550.033215	0.336706859	0.104362869	3.226308958	0.001253979	0.016833318	up	913	948	1662	2371	1974	1119	980	2201	2034	2314
Dlg5	Dlg5	605.7335069	-0.833242636	0.258424903	-3.22431247	0.001262755	0.016937347	down	1341	1446	252	273	162	375	691	152	118	147
Med8	Med8	2775.424161	0.309578846	0.096062639	3.222676864	0.001269987	0.017020513	up	1689	1689	2838	4167	3939	2283	1907	3761	3463	3631
Bmper	Bmper	25.29453099	-4.05949622	1.259940935	-3.221973433	0.001273109	0.017048506	down	54	73	0	40	12	10	26	0	0	0
Stat6	Stat6	13213.75456	0.202524659	0.062868932	3.22137901	0.001275753	0.017070053	none	8391	8420	14987	20494	18223	8278	9662	19795	16270	16527
Zfand2a	Zfand2a	4357.413417	-0.260108477	0.080765154	-3.220553217	0.001279434	0.017105436	none	4751	4475	4546	5754	5619	3081	3797	3945	3771	3884
Hcar2	Hcar2	1084.189451	0.672816681	0.208929048	3.220311808	0.001280512	0.017105986	up	199	192	1574	2065	2047	475	505	1904	1906	1715
Polg2	Polg2	291.1588919	0.463809667	0.144040943	3.219984941	0.001281973	0.017111647	up	84	82	377	549	455	116	99	518	483	584
Dynlt1f	Dynlt1f	1523.274354	0.619925266	0.192615449	3.21846076	0.001288806	0.017188943	up	519	349	1454	2969	2186	653	482	2575	3230	3041
Emp3	Emp3	10195.75434	0.514197373	0.159806455	3.217625791	0.001292563	0.017225129	up	5819	5870	10335	13587	12093	12030	8220	12326	12775	11268
Mafb	Mafb	11821.92672	-0.302560186	0.094131275	-3.214236567	0.001307919	0.017415692	down	10680	10612	14781	19827	15586	8808	9974	11438	10163	9610
Gm8989	Gm8989	51.76675006	-1.166590331	0.363073674	-3.21309534	0.001313127	0.017470942	down	0	0	142	169	185	0	0	74	52	54
Rab3d	Rab3d	9012.147412	0.48998149	0.152532473	3.212309364	0.001316725	0.017504697	up	2915	2873	9687	15339	12936	2941	2754	19509	17314	17130
Hmga2	Hmga2	334.2011592	-0.541552586	0.16861884	-3.211696792	0.001319536	0.017513836	down	454	461	350	297	420	237	306	241	214	211
Robo4	Robo4	131.0783208	-0.88140373	0.274421494	-3.21186113	0.001318781	0.017513836	down	177	136	157	255	152	108	112	64	94	48
Rmnd5b	Rmnd5b	3086.641931	0.380769992	0.118601426	3.210500952	0.001325038	0.017572735	up	1632	1517	3602	4961	3900	1874	1577	4928	4625	5054
AI413582	AI413582	1576.037119	0.497378472	0.155002248	3.208846818	0.001332685	0.017659946	up	909	884	1537	1795	2353	1657	1299	2063	1967	1813
Agrn	Agrn	852.0780393	-0.543835667	0.169543586	-3.207645176	0.001338265	0.017719659	down	856	797	1229	1469	1124	498	820	633	647	658
Pxdn	Pxdn	522.6474705	-0.918765495	0.286667581	-3.204985695	0.001350692	0.01786986	down	1296	1236	202	294	161	298	421	162	127	143
Colgalt1	Colgalt1	9705.428644	0.370774462	0.115723359	3.203972524	0.001355454	0.017904681	up	11322	11403	5493	7176	6812	10968	11604	8303	7953	7986
Sass6	Sass6	842.1373346	-0.404957148	0.126392541	-3.203963966	0.001355494	0.017904681	down	425	414	1408	1863	1883	280	421	1111	914	951
Uggt1	Uggt1	8773.405911	-0.287956882	0.08993962	-3.201668865	0.00136634	0.018033497	down	8500	8249	10600	13286	11752	5371	7347	8578	8280	8085
Ccna2	Ccna2	4964.72446	0.212406629	0.066361969	3.200728232	0.001370808	0.018074753	none	1505	1466	7019	9706	9153	1415	1663	9134	8541	8260
Hcls1	Hcls1	20796.70577	0.37816295	0.118155621	3.200549811	0.001371657	0.018074753	up	9260	9262	26394	35357	31004	15094	12916	31881	28256	27819
Hck	Hck	12384.45766	0.509099872	0.159104345	3.199786095	0.001375296	0.018099554	up	3642	3874	16965	23354	20181	7466	6900	21044	18916	17255
Spsb2	Spsb2	1783.795039	0.57182449	0.17871221	3.199694585	0.001375733	0.018099554	up	1052	1038	1459	1903	2644	2127	1508	2241	2223	1971
Nhej1	Nhej1	305.9603398	0.685541893	0.214294884	3.199058602	0.001378771	0.018125076	up	197	194	190	447	261	406	288	365	378	321
Cyth1	Cyth1	6867.015796	-0.339404522	0.106142471	-3.197631621	0.001385612	0.018200494	down	6100	5967	8797	11561	10157	3541	4034	8300	7487	6983
Aen	Aen	1520.729515	-0.367884904	0.115088732	-3.196532769	0.0013909	0.018255428	down	1271	1267	1993	2841	2320	904	962	1392	1452	1755
Hes1	Hes1	136.3833634	-1.20256773	0.376391775	-3.194989396	0.00139836	0.018329668	down	217	233	120	197	161	107	91	32	106	25
Orai3	Orai3	2084.733055	0.300041952	0.093915051	3.194822846	0.001399167	0.018329668	up	1552	1505	2022	2718	2473	2084	1766	2382	2363	2294
Spire1	Spire1	839.8922455	-0.627296694	0.196357043	-3.194673773	0.00139989	0.018329668	down	852	979	1058	1528	1114	330	634	944	608	691
Chd9	Chd9	3298.947646	-0.624231706	0.195424097	-3.194241218	0.001401989	0.018340859	down	2252	2252	5441	7460	6110	737	1754	4228	3611	3364
Ttc8	Ttc8	147.5962372	-0.732930436	0.229468162	-3.194039768	0.001402968	0.018340859	down	193	190	118	164	268	129	126	84	80	82
Chst10	Chst10	57.6417536	-1.410010957	0.441492647	-3.193735992	0.001404445	0.018345631	down	33	55	75	177	177	12	23	28	74	21
Mfge8	Mfge8	11539.6893	-0.480685822	0.150561111	-3.192629354	0.001409838	0.018401507	down	27014	25954	934	1047	1051	16682	12395	751	730	637
Nlgn2	Nlgn2	397.991565	-0.803656285	0.251774749	-3.19196539	0.001413083	0.018429279	down	691	652	402	442	327	198	288	317	260	178
Foxq1	Foxq1	14.08538275	3.728169298	1.169164099	3.188747671	0.001428905	0.018620918	up	20	15	0	0	0	19	16	30	12	11
Pkig	Pkig	1502.42721	0.66170721	0.207594338	3.187501241	0.001435078	0.018686601	up	1101	1127	1151	1473	1343	1824	1307	1773	1195	2467
Cxcl5	Cxcl5	382.2507287	0.567422817	0.17806862	3.186540213	0.001439855	0.018734009	up	175	153	439	554	555	241	366	660	516	459
Ptpn14	Ptpn14	550.7313838	-1.117793182	0.350872134	-3.185756502	0.001443761	0.018770025	down	1311	1256	349	353	351	171	339	198	241	250
Fbxl14	Fbxl14	3558.302561	0.270892607	0.085057226	3.184827679	0.001448402	0.018815544	up	1716	1780	4310	5620	5561	1758	1797	5875	5688	5283
Cdkn2aipnl	Cdkn2aipnl	3460.606501	0.387078814	0.121627204	3.182501958	0.001460085	0.018952389	up	1544	1536	3968	5384	5489	2052	1500	5775	5888	5234
Etv5	Etv5	948.6709212	-0.703677403	0.221128084	-3.182216345	0.001461526	0.018956176	down	1228	1496	1077	1214	788	770	785	356	666	584
Aldh18a1	Aldh18a1	1499.599217	-0.571398781	0.179585401	-3.18176632	0.001463799	0.018970739	down	2170	2128	1425	1963	1489	994	944	1373	1045	1052
Zranb3	Zranb3	907.3892285	-0.664456643	0.208974208	-3.179610774	0.00147473	0.019097405	down	1495	1607	590	973	867	632	632	727	450	476
Cybb	Cybb	75801.27914	0.375992081	0.11834832	3.176995514	0.001488093	0.019255345	up	32578	33272	92273	123879	117353	30906	51327	130034	116044	114406
Ube2t	Ube2t	418.1272225	0.529012615	0.166553801	3.176226607	0.001492044	0.019291328	up	151	136	495	553	687	169	140	872	792	743
Gm12057	Gm12057	44.34980422	-1.39771877	0.440288286	-3.174553615	0.001500672	0.01938769	down	0	0	129	186	134	0	0	52	31	52
Cdc42ep2	Cdc42ep2	748.3695826	1.028803633	0.324102354	3.174317065	0.001501895	0.019388317	up	121	194	983	1381	818	728	530	1408	1010	1018
Copg2	Copg2	4038.182383	0.295986177	0.093262088	3.173703094	0.001505076	0.019414181	up	1902	1789	5423	6577	5902	1773	2315	6855	5897	6384
Pidd1	Pidd1	414.8515148	-0.501407352	0.158008005	-3.173303479	0.001507149	0.019425737	down	255	273	761	840	770	234	161	490	399	430
Gm17552	Gm17552	118.0934332	1.214519663	0.382776001	3.172925313	0.001509113	0.019435873	up	0	0	132	223	129	0	0	327	222	399
Tgm2	Tgm2	19089.07969	-0.268169099	0.08454653	-3.171852215	0.001514701	0.019479998	down	18276	18211	22049	28720	26318	12630	12892	21444	17964	18662
Zbed3	Zbed3	410.6350951	-0.503576695	0.15876616	-3.171813795	0.001514901	0.019479998	down	476	453	553	627	417	292	315	372	309	292
Hspb1	Hspb1	234.1729476	-1.367448952	0.431254192	-3.1708653	0.001519856	0.019525889	down	664	601	64	122	90	171	67	73	19	48
Nrp2	Nrp2	9349.591229	-0.482371035	0.152134987	-3.170677865	0.001520837	0.019525889	down	13226	13650	7887	10844	8752	5846	9942	7158	5310	5823
Nat10	Nat10	1308.393094	-0.330342587	0.104220888	-3.169638962	0.001526285	0.019580593	down	1491	1394	1497	1619	1545	1056	1211	1212	959	895
Cavin1	Cavin1	1810.57463	-0.297799447	0.093974213	-3.168948582	0.001529915	0.019611912	down	2761	2552	1045	1605	1525	1999	1935	989	1033	877
Penk	Penk	151.2267116	0.924566665	0.291813774	3.168344844	0.001533096	0.019637431	up	43	48	163	203	210	163	136	277	193	170
Pard6g	Pard6g	142.5739133	-1.084552135	0.342368722	-3.167789769	0.001536026	0.019655693	down	220	197	150	224	221	35	68	91	156	93
Tcf12	Tcf12	3704.123397	-0.551921086	0.174238221	-3.167623512	0.001536904	0.019655693	down	3102	3496	4936	6631	6682	1386	2927	3396	3835	3156
Clstn1	Clstn1	1102.004519	-0.57548425	0.181714577	-3.166967994	0.001540373	0.019669558	down	1733	1903	909	862	880	932	1036	434	584	656
Mir155hg	Mir155hg	13.74693247	3.150192762	0.994637648	3.167176276	0.00153927	0.019669558	up	5	13	0	1	2	10	8	49	23	28
Gm16556	Gm16556	91.17104886	1.05494297	0.333194818	3.166144585	0.00154474	0.019710069	up	0	0	90	189	132	0	0	280	206	225
Sacs	Sacs	1096.836743	-0.892749985	0.282001211	-3.165766497	0.001546749	0.019720452	down	1304	1366	1348	1962	1633	228	626	1056	929	1057
Ice2	Ice2	490.9746233	-0.404340868	0.127744399	-3.165233623	0.001549585	0.019741351	down	468	437	523	845	831	324	394	411	432	443
Ddah1	Ddah1	239.544138	-1.193942353	0.37726494	-3.1647318	0.00155226	0.019744934	down	720	671	35	60	31	120	153	29	21	31
Palm	Palm	4719.242492	0.368946549	0.116577367	3.164821433	0.001551782	0.019744934	up	1486	1513	6479	8750	6839	1762	1461	9553	8214	8176
Gcn1	Gcn1	3041.129862	-0.500482739	0.158188627	-3.163835149	0.00155705	0.019775369	down	3259	3525	4050	4488	3288	1890	2950	2736	2235	1901
Mrc2	Mrc2	866.9805415	-0.893033199	0.282246418	-3.164019605	0.001556063	0.019775369	down	2295	2265	83	228	114	772	708	70	94	92
Sfpq	Sfpq	10852.99817	-0.266005798	0.084091457	-3.163291582	0.00155996	0.019797093	down	10985	10721	12373	15724	13804	7100	9225	11174	9909	9234
Ctps	Ctps	1493.85308	-0.528919813	0.167219084	-3.163034987	0.001561336	0.01979932	down	2145	2031	1377	1651	1840	891	1097	1285	1165	1067
Gm49654	Gm49654	403.369524	0.581409352	0.183857407	3.162284089	0.001565368	0.019835205	up	0	0	668	859	687	0	0	974	982	814
Vars	Vars	3850.120625	-0.402024557	0.127171078	-3.161289205	0.001570725	0.019887809	down	3513	3510	5216	6746	5078	3020	2800	3560	2789	3484
Cd209d	Cd209d	13.8895791	-5.243086121	1.659554727	-3.159333065	0.001581307	0.019991109	down	19	7	27	0	91	2	11	0	0	0
Gprc5c	Gprc5c	160.8317856	-1.332209423	0.421663163	-3.159416191	0.001580856	0.019991109	down	355	393	84	127	112	114	65	96	37	16
Wnt5b	Wnt5b	27.42378834	-2.004210171	0.634443974	-3.159002614	0.001583101	0.019998465	down	48	80	23	31	8	21	13	8	0	4
Gm47815	Gm47815	70.77206886	-1.369819699	0.433680045	-3.158595179	0.001585315	0.020011119	down	143	80	102	106	75	42	47	12	20	54
Ckb	Ckb	4252.986164	-0.548784838	0.173777517	-3.15797376	0.001588699	0.020038493	down	6334	6305	2457	3414	2862	6560	4761	1394	1363	1242
Spg21	Spg21	7121.045403	0.327906949	0.103874088	3.156773305	0.001595253	0.020105795	up	4292	4316	7660	10435	9629	6414	5892	9177	8290	8256
Gm17108	Gm17108	16.3462678	-4.103368186	1.300220703	-3.155901283	0.00160003	0.020150607	down	0	0	65	74	80	0	0	0	4	0
Gm10359	Gm10359	1264.234603	0.449811075	0.142554298	3.155366635	0.001602965	0.020172175	up	0	0	1895	2648	2850	0	0	2991	2800	2568
Fbxo32	Fbxo32	1744.282225	-0.931178508	0.295216149	-3.154226185	0.001609243	0.020235741	down	4565	4500	513	684	550	1064	1083	478	427	351
Adgb	Adgb	249.1496696	-1.312238213	0.416067578	-3.153906435	0.001611007	0.020242497	down	583	533	175	157	221	100	168	180	54	34
Gucd1	Gucd1	2793.524867	0.299192969	0.094989653	3.149742735	0.001634143	0.020517572	up	1556	1524	2807	4593	4239	1635	1761	4197	4361	3733
Rps14	Rps14	30310.31148	0.499186603	0.158796286	3.143565985	0.001669028	0.020939636	up	16828	16141	31539	39870	41305	32741	21388	40450	41317	34203
Gpr27	Gpr27	174.2036849	0.869160559	0.276582935	3.142495247	0.001675144	0.02096581	up	63	85	128	199	213	106	60	401	305	352
Ighv14-1	Ighv14-1	265.5459264	3.695715875	1.176196921	3.142089397	0.001677468	0.02096581	up	0	0	70	63	2	0	0	920	1002	986
Lpp	Lpp	2643.853844	-0.740353401	0.23562071	-3.142140613	0.001677175	0.02096581	down	4639	4928	2015	2746	1900	1239	2377	1660	1244	1512
Serpinb9b	Serpinb9b	155.3365665	-2.58784255	0.823443692	-3.14270736	0.001673931	0.02096581	down	537	493	72	27	8	18	26	23	16	0
Tle5	Tle5	8748.288994	0.392854174	0.125000755	3.142814411	0.001673319	0.02096581	up	9271	9107	4846	7336	6154	13654	9524	7284	6580	5936
B4galt3	B4galt3	1561.129302	0.420535665	0.133866782	3.141448969	0.001681141	0.02099581	up	886	705	1923	2192	2038	1046	811	2773	2229	2322
Vps37b	Vps37b	3001.343861	0.298579884	0.095077817	3.140373793	0.001687324	0.021057088	up	1873	1724	3173	4360	4452	2299	2039	3898	4222	3855
2010016I18Rik	2010016I18Rik	438.8568006	0.934198095	0.297522598	3.139923159	0.001689922	0.021073564	up	37	53	446	571	471	42	37	1486	1097	959
Carmil1	Carmil1	319.5464957	-0.781596468	0.248990631	-3.139059749	0.001694909	0.021103854	down	446	386	355	498	443	116	160	279	320	274
Mrpl33	Mrpl33	2742.020183	0.458069353	0.145915578	3.139276564	0.001693655	0.021103854	up	1039	941	3292	4685	4777	1812	1324	4517	4473	3807
A530032D15Rik	A530032D15Rik	167.8012178	0.89353781	0.284915991	3.136144823	0.001711846	0.021282625	up	35	34	173	279	314	113	109	267	322	242
Gm34084	Gm34084	247.2671739	1.691793201	0.539413338	3.136357745	0.001710604	0.021282625	up	11	25	374	324	285	252	240	341	522	286
Cotl1	Cotl1	44702.79914	0.315494678	0.100647772	3.134641458	0.001720643	0.021375876	up	25002	25224	50590	69342	63436	36095	28382	64257	58568	56877
Slc12a4	Slc12a4	2083.46679	-0.274581711	0.087633935	-3.133280631	0.001728641	0.021459079	down	2761	2960	1627	1889	1756	2141	2233	1262	1171	1296
Osm	Osm	883.9134109	0.392998252	0.125483474	3.131872582	0.001736952	0.021546046	up	382	362	1046	1562	1326	533	430	1405	1579	1201
Gpx3	Gpx3	7462.279416	0.42413588	0.135443585	3.131457868	0.001739407	0.021560288	up	8945	8323	3695	4727	3480	12914	9504	5064	3939	4229
Mcoln2	Mcoln2	1383.604812	0.852573941	0.272345813	3.130483008	0.001745191	0.021615736	up	550	508	1218	1716	1794	1752	1889	1539	1485	1489
Efnb1	Efnb1	498.2533396	-0.901730171	0.288121161	-3.129690887	0.001749903	0.021657844	down	1144	1142	309	199	216	317	382	150	162	163
Acvrl1	Acvrl1	2449.102901	0.658141769	0.210326025	3.129150421	0.001753125	0.021681456	up	2078	2195	1537	2304	1939	2403	1983	3044	4114	2542
Cdk5rap1	Cdk5rap1	486.5098164	0.397740666	0.127141964	3.128319347	0.00175809	0.02169431	up	403	426	391	522	503	417	437	660	564	547
Gm36738	Gm36738	61.12715405	1.400074785	0.447549006	3.128316153	0.00175811	0.02169431	up	43	37	30	49	19	90	45	117	41	121
Trpm2	Trpm2	2879.331749	0.746143508	0.238486827	3.128657112	0.001756071	0.02169431	up	1293	1473	2357	3346	3017	1041	1513	6120	5368	5955
Mgam	Mgam	1273.40405	0.58318446	0.186471042	3.127480029	0.001763118	0.021739851	up	140	202	1991	2366	2151	176	363	2516	2597	2621
Polr3d	Polr3d	880.0525339	-0.588164112	0.188195667	-3.125279769	0.00177636	0.021886775	down	1255	1105	689	1065	1356	640	618	635	787	490
Vipr1	Vipr1	129.9256601	0.90784036	0.290533845	3.124731854	0.001779672	0.021911217	up	79	94	71	177	74	93	153	230	165	181
Ncf1	Ncf1	47449.57749	0.487647095	0.156073323	3.124474345	0.001781231	0.02191405	up	17118	17632	51833	73049	66365	16563	16563	99127	91933	87703
Emc10	Emc10	2943.662147	0.598462417	0.191565055	3.124068836	0.001783687	0.021927922	up	1998	2044	2274	3188	2806	4259	3085	2689	2373	3768
Alox15	Alox15	2639.708726	0.565899471	0.181281397	3.121663231	0.001798325	0.022050301	up	45	38	4583	6349	5405	96	93	6129	5230	4900
Dynlt1c	Dynlt1c	1775.826451	0.382795377	0.122629718	3.121554731	0.001798988	0.022050301	up	102	126	2757	3528	4244	159	165	3672	3585	3458
Rps16	Rps16	24960.04935	0.50191629	0.16078828	3.121597485	0.001798727	0.022050301	up	9786	9097	30207	40778	40771	19189	12570	38797	39301	34999
Slc7a3	Slc7a3	41.95155285	2.392312795	0.766365007	3.121636261	0.00179849	0.022050301	up	15	38	16	4	3	33	29	44	102	127
Acot8	Acot8	899.3185435	0.513959428	0.164689535	3.120777709	0.001803741	0.022092149	up	422	390	870	1593	1261	749	554	1526	1334	1074
Dnajc28	Dnajc28	173.9280145	-0.441270355	0.141430249	-3.120056405	0.001808164	0.02212989	down	177	159	193	299	276	110	130	179	144	142
Rps12	Rps12	13107.7239	0.431149254	0.138242269	3.118794681	0.001815925	0.022208394	up	9832	8961	11286	14534	16489	14809	10036	16234	16317	13833
Cd99l2	Cd99l2	1114.765865	-0.296424598	0.095091439	-3.117258527	0.001825414	0.022288149	down	1371	1282	944	1426	1336	870	1015	907	913	834
Rfxap	Rfxap	689.8885854	0.408399592	0.131017942	3.117127207	0.001826228	0.022288149	up	445	463	742	875	782	573	591	1156	799	716
Vill	Vill	2515.011636	0.586936779	0.188296783	3.117083416	0.001826499	0.022288149	up	704	569	3269	5033	4226	1494	1104	4201	4250	3872
Hectd4	Hectd4	3500.598657	-0.533359202	0.171135045	-3.116598378	0.001829506	0.022308348	down	3731	3843	4363	5762	4607	1502	2821	3547	2640	3244
Stat5b	Stat5b	5595.345319	0.287546044	0.092292874	3.115582277	0.001835821	0.022368818	up	2454	2585	6872	10445	8196	2483	3341	9220	8492	8308
Gm19705	Gm19705	66.69260363	1.412361812	0.45335626	3.115346445	0.00183729	0.02237019	up	30	17	21	73	69	52	34	149	64	208
Arpc3	Arpc3	18031.88918	0.434229415	0.13946431	3.113552242	0.001848498	0.022490057	up	9235	9251	21293	27193	23848	16636	12225	24427	25033	22114
Hsd17b14	Hsd17b14	23.36792643	-2.355367479	0.756628302	-3.112978293	0.001852096	0.022517234	down	45	42	17	25	25	30	17	4	0	0
Adgra2	Adgra2	776.6341019	-0.597558279	0.192041442	-3.111611075	0.001860695	0.022580748	down	1679	1576	230	361	315	596	1045	205	222	159
C130050O18Rik	C130050O18Rik	1058.225836	0.412318997	0.132514758	3.111494931	0.001861427	0.022580748	up	360	419	1388	2030	1523	604	528	1871	1761	1400
Miip	Miip	1251.324968	0.469874136	0.151004566	3.111655155	0.001860417	0.022580748	up	531	466	1792	2045	1650	871	737	1886	1767	1953
B230208H11Rik	B230208H11Rik	491.2325606	0.528389397	0.169900295	3.109996928	0.001870893	0.022636911	up	86	100	597	824	873	104	95	944	1190	974
Mid2	Mid2	87.66819413	-1.506499082	0.484375715	-3.110187059	0.001869689	0.022636911	down	174	213	109	55	57	48	26	38	50	12
Morc2a	Morc2a	2091.663648	-0.319627766	0.102777704	-3.109894017	0.001871545	0.022636911	down	2152	2104	2413	3142	2648	1305	1829	2070	1718	1863
Sbk1	Sbk1	1482.664151	-0.612605122	0.196979661	-3.109991755	0.001870926	0.022636911	down	656	608	2993	4041	3524	584	661	1433	1438	1409
Vps26c	Vps26c	4768.354997	0.227130939	0.073045796	3.109432061	0.001874474	0.022655729	none	3509	3215	4822	6950	6162	4063	3970	5796	5613	5245
Igkv8-18	Igkv8-18	31.64423868	1.870465028	0.601695745	3.108655901	0.001879405	0.022698695	up	0	0	19	27	41	0	0	85	144	61
Gm35657	Gm35657	16.41411924	3.262302308	1.049896923	3.107259614	0.001888305	0.022789506	up	22	14	0	0	0	34	31	6	19	4
Arhgef40	Arhgef40	344.9064712	-0.781372642	0.251655635	-3.104928057	0.001903253	0.022942754	down	739	670	235	222	210	230	258	136	155	162
Wdr59	Wdr59	682.7984864	-0.418525874	0.134797647	-3.10484555	0.001903784	0.022942754	down	632	670	952	1160	846	414	552	623	652	542
Ffar2	Ffar2	1553.951219	0.657890979	0.211918467	3.104453275	0.00190631	0.022956429	up	336	307	1729	2362	2049	352	260	3647	3783	3281
Ccdc80	Ccdc80	587.1573906	-1.354123651	0.436265416	-3.103898686	0.001909887	0.022967611	down	1527	1578	338	273	258	157	278	232	89	231
Ltbp4	Ltbp4	33.7195768	-2.298544819	0.740539771	-3.103877616	0.001910023	0.022967611	down	38	102	27	84	31	5	12	16	0	16
Ighv1-20	Ighv1-20	100.2789885	9.393122998	3.027136417	3.102973142	0.00191587	0.023021142	up	0	0	0	0	0	0	0	390	339	415
Cops9	Cops9	2984.511402	0.525143991	0.169291283	3.102014357	0.001922086	0.023079025	up	2058	2038	2502	3006	3702	3753	2432	3198	4000	3087
Slc6a8	Slc6a8	4960.620841	-0.619235288	0.199714424	-3.100603728	0.001931266	0.023172378	down	9610	9465	1738	3292	2594	5411	5305	999	1377	1912
Slc13a5	Slc13a5	31.35411992	-2.207735282	0.712214621	-3.09981741	0.0019364	0.023217095	down	75	64	38	40	30	9	8	0	6	21
Lmna	Lmna	7148.378917	-0.329501862	0.106340732	-3.098548008	0.001944715	0.023299856	down	10515	10644	4162	6368	5291	9139	7233	3658	3570	3044
1700001J03Rik	1700001J03Rik	19.80014942	-3.253608794	1.050586056	-3.096946486	0.001955252	0.023375175	down	42	32	17	11	18	32	14	0	0	0
Bend3	Bend3	509.1131075	-0.70307341	0.227015611	-3.097026713	0.001954723	0.023375175	down	516	546	862	946	549	212	297	496	365	541
Piezo2	Piezo2	113.1984886	-1.400006348	0.452055013	-3.096982245	0.001955016	0.023375175	down	241	272	59	139	91	31	42	58	31	73
Abce1	Abce1	5362.590206	-0.375046348	0.12111807	-3.096535046	0.001957967	0.02339069	down	5117	5218	6106	7938	8832	2755	3840	6121	4990	5103
Cox7a2l	Cox7a2l	7585.623268	0.595311123	0.192340261	3.095093662	0.001967508	0.023487655	up	3797	3888	8365	7864	11106	7166	4692	12934	12574	7762
Ano10	Ano10	2830.508666	0.441371359	0.142627741	3.094568812	0.001970992	0.02351224	up	1362	1287	3425	4063	3535	1350	1278	5324	4910	4700
AU020206	AU020206	2438.005755	-0.505472368	0.163385673	-3.093737405	0.001976523	0.023558335	down	2668	2377	2792	4322	3466	1534	1226	2110	2167	2725
Vwa1	Vwa1	71.45476041	-1.020550122	0.329895151	-3.093559021	0.001977712	0.023558335	down	84	78	133	119	102	51	19	51	44	60
Gvin3	Gvin3	369.5463555	1.919451338	0.620772847	3.092034946	0.001987894	0.023662542	up	217	290	0	0	0	480	1736	0	0	0
Mterf4	Mterf4	500.636901	0.486823203	0.157531998	3.090313126	0.001999456	0.023765866	up	237	271	605	540	768	340	344	808	649	794
Rnaseh2c	Rnaseh2c	2162.968256	0.575065304	0.186086266	3.090315669	0.001999439	0.023765866	up	881	919	2671	2836	3331	2004	1316	3022	3455	2779
Six1	Six1	139.7941085	-1.023992414	0.331418499	-3.089726181	0.002003411	0.023795734	down	304	377	49	72	25	105	121	23	31	25
Cuedc2	Cuedc2	4089.583489	0.499396698	0.161736978	3.087708853	0.00201706	0.023871917	up	2241	2250	4116	5412	5559	4494	3230	6026	4871	4229
Eprs	Eprs	6727.460913	-0.408488066	0.132268791	-3.088317819	0.002012931	0.023871917	down	7409	7345	6999	10656	8757	3575	5164	6651	6110	6058
Gadd45b	Gadd45b	3291.478371	0.567657747	0.18382939	3.087959705	0.002015358	0.023871917	up	1489	1510	3877	4437	4568	3394	2697	4589	4487	3526
Ighv2-4	Ighv2-4	97.12745338	9.347205741	3.027166958	3.087773443	0.002016621	0.023871917	up	0	0	0	0	0	0	0	407	413	294
Lgals4	Lgals4	152.3215038	0.624060239	0.202060868	3.088476481	0.002011856	0.023871917	up	63	48	131	289	215	88	75	294	262	243
Smim4	Smim4	721.5532514	0.462443332	0.149937428	3.084242123	0.002040714	0.024134556	up	212	235	913	1241	1343	409	312	1229	1207	1089
Timp3	Timp3	7886.695121	-0.671216859	0.217713743	-3.083024751	0.002049081	0.024216146	down	15980	16508	3883	5610	4597	5003	6836	3619	3548	3081
Dlx5	Dlx5	65.88468693	-2.113671864	0.6857654	-3.082208381	0.002054709	0.02426528	down	150	160	38	23	24	53	71	0	0	10
Arpc2	Arpc2	33589.99691	0.261048849	0.084804703	3.078235531	0.002082303	0.024560764	none	19767	19483	37439	54208	48073	26057	24157	45815	43183	39836
Cox14	Cox14	1820.967572	0.556024479	0.180634308	3.078177594	0.002082708	0.024560764	up	759	776	2069	2629	2854	1740	1256	2560	2520	2337
Gm26782	Gm26782	360.0740032	1.26739559	0.411778811	3.077855287	0.002084961	0.02456978	up	44	65	327	549	635	327	421	530	528	473
Gm39321	Gm39321	213.5314495	0.783443952	0.254576889	3.07743548	0.0020879	0.024586852	up	45	72	168	380	273	53	88	457	491	426
Cers4	Cers4	234.2367576	-0.597671956	0.194230577	-3.07712599	0.002090069	0.02459484	down	298	213	213	365	416	180	200	188	144	153
Cd300lf	Cd300lf	8418.112389	0.4290562	0.139620741	3.07301191	0.0021191	0.024918686	up	3495	3564	9307	12821	12197	3437	3411	17595	14797	13928
Slc35c2	Slc35c2	3978.5846	0.345102919	0.112309891	3.072774041	0.00212079	0.024920794	up	2081	1922	4950	6530	5436	2970	2365	6166	5198	5455
Tesk2	Tesk2	1895.903969	0.415553428	0.13528107	3.071778087	0.002127879	0.024986292	up	471	432	2625	3107	3107	439	454	4309	3863	3369
Pakap	Pakap	1354.745708	-1.04847755	0.34144846	-3.070675876	0.002135749	0.025060868	down	2687	3062	1008	1139	1034	387	801	935	648	625
Epb41l1	Epb41l1	2258.252212	-0.562861696	0.183386068	-3.069271847	0.002145812	0.025149881	down	3238	3284	1980	1930	2210	2091	2628	799	1051	1360
Katna1	Katna1	1575.347285	0.278145686	0.090625042	3.06919237	0.002146383	0.025149881	up	939	979	1705	2303	2298	1196	1155	2085	2228	1809
Chmp2a	Chmp2a	5076.25927	0.439350353	0.143264096	3.066716391	0.002164241	0.025341126	up	2882	2666	5071	7631	7006	5063	3787	6715	6055	6400
Prmt5	Prmt5	1808.65355	-0.331326894	0.108058239	-3.06618817	0.002168068	0.025367936	down	1636	1432	2350	2823	2973	1343	1402	1802	1588	1475
S1pr1	S1pr1	2785.768626	-0.353110014	0.115180998	-3.065696773	0.002171634	0.025391653	down	3542	3671	2457	3106	3204	2070	2376	2190	2144	2169
Sec24a	Sec24a	1113.802278	-0.681941655	0.222477106	-3.065221712	0.002175087	0.025414011	down	1395	1520	1395	1343	1429	427	1037	926	727	833
2610301B20Rik	2610301B20Rik	419.697311	-0.487463425	0.159067698	-3.06450292	0.00218032	0.025457132	down	483	497	406	726	501	300	256	372	364	342
Aurkaip1	Aurkaip1	3278.646953	0.49044926	0.160054916	3.064256152	0.00218212	0.025460123	up	1655	1556	3877	4887	4249	3229	2256	4414	4348	4193
Gpr141	Gpr141	2795.310385	0.513021268	0.167479248	3.063193038	0.002189887	0.025514663	up	804	705	3545	4580	5393	810	1548	5058	4822	4865
Uba52	Uba52	16149.29776	0.434140355	0.141721563	3.063333097	0.002188863	0.025514663	up	12329	11952	13732	18200	16751	21338	14466	17147	17956	14761
Zc3h13	Zc3h13	2632.025718	-0.461758114	0.150755948	-3.062951216	0.002191658	0.02551727	down	2411	2598	3556	4370	3846	1119	2050	2802	2517	2343
Zfp414	Zfp414	1379.928656	0.397867312	0.129919589	3.062412025	0.00219561	0.025545257	up	804	792	1506	1817	1899	1066	781	2313	1788	1956
Uqcrh	Uqcrh	5182.963595	0.512066085	0.16722333	3.06216892	0.002197394	0.025547997	up	3349	3047	4989	5721	6794	5923	3984	5911	7499	5593
Mfhas1	Mfhas1	1905.234934	-0.445501656	0.145548096	-3.060855273	0.002207057	0.025642278	down	2565	2726	1329	1742	1784	1795	2679	999	724	905
Dtna	Dtna	51.4472137	-1.59526327	0.521323322	-3.060026671	0.002213173	0.02568418	down	114	83	16	37	109	46	29	8	11	18
Pfn1	Pfn1	63096.00898	0.466357196	0.15240706	3.059944833	0.002213778	0.02568418	up	28954	29228	74041	101410	88351	56675	38376	93056	87558	81262
Sparc	Sparc	18167.12676	-1.016958471	0.332619344	-3.057424318	0.00223248	0.025882963	down	52658	51983	3233	3665	3614	10378	9381	2878	2419	2551
Slc35e1	Slc35e1	7852.319728	0.249819578	0.081721137	3.05697629	0.00223582	0.025903477	none	4127	4147	9505	12218	11867	3863	4473	12860	11957	11245
Npc1	Npc1	15138.05896	-0.353742912	0.115739231	-3.05637864	0.002240282	0.025918769	down	20241	20399	13209	17047	12229	12532	17541	10082	9131	8918
Rpl37a	Rpl37a	16199.6941	0.471230645	0.154172436	3.056516818	0.002239249	0.025918769	up	10602	10524	14672	18917	20320	20070	12969	19302	19080	16965
Cop1	Cop1	3811.334595	0.257709456	0.084336522	3.055727805	0.00224515	0.025956889	none	2491	2643	4020	5489	4983	2518	3162	4755	4999	4942
Zfp13	Zfp13	38.32385971	-1.613137841	0.528022071	-3.055057598	0.002250173	0.025996747	down	48	57	92	52	49	12	25	19	4	28
Camk2d	Camk2d	2078.421395	-0.420830143	0.137795245	-3.054025146	0.002257932	0.026068128	down	1823	1902	2483	3350	3603	1349	1904	1900	1499	1741
Rhoa	Rhoa	30879.68362	0.256261244	0.083923257	3.053518811	0.002261745	0.026093899	none	17043	16937	37902	48519	45903	22603	20659	43671	40780	37974
Bcr	Bcr	1786.573407	-0.400289314	0.13111358	-3.052996588	0.002265685	0.026102845	down	1450	1392	2756	3626	2358	1005	1201	2025	1731	1564
Zfp618	Zfp618	87.03926636	-1.231980935	0.403524643	-3.053050063	0.002265281	0.026102845	down	184	227	18	50	29	41	123	19	8	8
Arvcf	Arvcf	205.7998998	-0.933238411	0.305751618	-3.052276282	0.00227113	0.02614731	down	95	82	462	571	580	76	99	130	170	161
4921531C22Rik	4921531C22Rik	120.3279074	0.67057447	0.219787286	3.05101575	0.002280686	0.026239023	up	48	63	89	210	148	80	95	199	169	199
Cdkn2c	Cdkn2c	1809.079879	0.383938986	0.125882703	3.049974103	0.002288611	0.02631185	up	599	620	2162	3259	2820	679	569	3604	3185	3252
S1pr2	S1pr2	4622.010564	0.299237057	0.098119152	3.049731394	0.002290461	0.026314783	up	4035	3929	3588	5005	4734	5522	5429	4658	3912	3716
Atp8b2	Atp8b2	1589.906737	-0.426537383	0.139870725	-3.049511484	0.002292139	0.02631573	down	1832	1976	1438	2249	2065	917	1497	1339	1316	1178
Map1lc3a	Map1lc3a	1073.978612	0.508379999	0.166721466	3.049277406	0.002293926	0.02631793	up	831	771	888	1149	1175	1068	693	1582	1348	1422
Prrx2	Prrx2	44.39606604	-3.195794867	1.04819526	-3.048854531	0.002297157	0.026322424	down	179	108	8	0	0	18	21	0	0	0
Pwwp2b	Pwwp2b	1464.846388	0.360179301	0.118137722	3.048808583	0.002297508	0.026322424	up	1074	1176	1177	1781	1607	1733	1565	1514	1390	1394
Pkm	Pkm	120493.9592	0.279530279	0.091695058	3.048477047	0.002300045	0.026333199	up	96733	95313	113605	157609	127416	116474	98704	139831	137221	133350
H2-Ab1	H2-Ab1	16983.94943	1.568036555	0.514548965	3.047400078	0.002308303	0.026409415	up	1668	1571	19917	26185	24305	18146	13268	30834	22984	26907
Ccdc6	Ccdc6	1978.700139	-0.41812731	0.137248029	-3.046508666	0.002315158	0.0264155	down	2414	2606	2025	2601	1908	1446	1785	1859	1262	1306
Gm10182	Gm10182	1045.801131	1.24716125	0.40937535	3.046498156	0.002315239	0.0264155	up	0	0	615	2640	1128	0	0	3166	3039	2318
Phlpp1	Phlpp1	770.3670936	-0.509339948	0.167156784	-3.047079132	0.002310769	0.0264155	down	740	698	1078	1313	1099	469	765	643	562	552
Tnfrsf22	Tnfrsf22	273.1227521	-0.707496194	0.232205776	-3.046850113	0.00231253	0.0264155	down	354	418	185	427	358	204	199	247	165	115
Cox6a2	Cox6a2	58.78567282	1.118919817	0.367386778	3.045618091	0.002322026	0.02645634	up	8	12	63	93	74	40	13	148	93	126
Prickle3	Prickle3	632.0675395	0.488831659	0.160502532	3.045632074	0.002321918	0.02645634	up	341	323	568	935	834	345	321	1192	1053	996
Heatr1	Heatr1	4014.699314	-0.304355934	0.09997756	-3.044242463	0.002332671	0.026559281	down	3311	3179	5252	7403	5983	1990	2794	4483	4392	4115
Trim11	Trim11	2885.564467	0.200565377	0.065888596	3.044007463	0.002334493	0.026561706	none	1149	1249	3924	5571	4665	1313	1379	4732	4297	4307
Rabac1	Rabac1	4973.36184	0.414894218	0.136333529	3.043229494	0.002340538	0.026612123	up	3447	3460	4467	5793	6374	5521	3704	6174	6113	5481
Slc25a20	Slc25a20	1753.491823	0.426880749	0.140307507	3.042465498	0.002346487	0.026661395	up	926	955	1865	2427	2612	1643	1272	2642	2080	2102
Rab8a	Rab8a	8344.719603	0.313323153	0.102995638	3.04210118	0.002349329	0.026675314	up	4833	4592	10322	12285	11285	6464	5542	10955	10927	11604
Edf1	Edf1	4404.940224	0.496674601	0.163318589	3.041139439	0.002356847	0.026742266	up	3281	3224	3587	5080	4085	6283	4026	5411	3975	4032
Adgrg1	Adgrg1	1732.511592	-0.47451456	0.156141124	-3.039010782	0.002373564	0.026913438	down	1579	1666	2450	3166	2115	1452	1250	1614	1264	1234
Vmn2r97	Vmn2r97	132.7956888	0.897548265	0.295417555	3.038236047	0.002379675	0.026964199	up	0	0	184	223	225	0	0	423	246	329
Szt2	Szt2	1709.901545	-0.456759791	0.150408931	-3.036786371	0.002391149	0.027075613	down	1392	1452	2556	3352	2449	716	1186	2120	1649	1511
Tstd3	Tstd3	532.8756314	-0.415337067	0.136813391	-3.0357925	0.002399044	0.027146384	down	610	564	522	759	725	481	451	360	460	339
Arf1	Arf1	32022.98623	0.189253333	0.062351761	3.0352524	0.002403345	0.027176409	none	19172	19106	37031	50837	48696	22327	21642	44216	42105	38480
Tusc1	Tusc1	1106.183788	0.484854289	0.159837936	3.03341184	0.002418054	0.027324005	up	851	935	999	1046	917	1404	1174	1050	1350	911
Ddb1	Ddb1	16679.86091	-0.276153232	0.091063741	-3.032526753	0.002425156	0.027369865	down	19290	19091	16190	22610	18174	12549	14075	15506	13754	13460
Rps20	Rps20	15601.09994	0.427599073	0.141005806	3.032492663	0.00242543	0.027369865	up	8419	8041	19621	21428	20067	13615	9101	23380	21927	20352
Mtmr14	Mtmr14	2399.620318	0.339127811	0.111856672	3.031806716	0.002430948	0.02739466	up	1307	1344	2612	3613	3601	2002	1805	3463	2903	2856
Tm9sf1	Tm9sf1	3060.943635	0.386546151	0.127488318	3.032012334	0.002429293	0.02739466	up	2674	2779	2546	2736	3195	2825	3056	3217	3251	3736
Fhl1	Fhl1	720.1767187	-0.444046583	0.146509949	-3.030828857	0.002438834	0.027464772	down	792	764	951	1019	848	504	600	504	577	646
Smim5	Smim5	655.7008915	0.444034011	0.146516545	3.030606619	0.00244063	0.027466244	up	149	159	1009	1287	893	204	169	1320	1331	1120
Gm45137	Gm45137	159.5842555	0.803650814	0.265233135	3.029978945	0.002445708	0.027499726	up	0	0	240	240	309	0	0	369	414	377
Rftn2	Rftn2	205.022365	-0.847873875	0.279842343	-3.029826959	0.002446939	0.027499726	down	377	317	137	191	300	124	126	147	144	84
Itpr1	Itpr1	2232.796917	-0.538309721	0.177703373	-3.029260008	0.002451536	0.027515343	down	1562	1677	3472	5041	3836	767	1576	2687	2151	1883
Sash1	Sash1	9313.600418	-0.512791639	0.169280389	-3.029244216	0.002451664	0.027515343	down	11878	12457	9836	11700	10239	4729	9285	7172	6929	6679
Cyb561d1	Cyb561d1	1659.376864	0.307252814	0.101436151	3.029026748	0.00245343	0.027516439	up	772	863	1718	2879	2628	862	935	2795	2392	2520
Rbbp4	Rbbp4	13105.52401	0.189808694	0.062689444	3.02776164	0.002463723	0.027613117	none	6001	6297	16685	24079	21490	6988	6842	20724	19429	17544
Rhou	Rhou	3915.721359	0.42150303	0.13933381	3.025131016	0.002485254	0.027835525	up	772	804	4904	7233	6412	753	762	8842	7871	7945
Mmd	Mmd	2502.705294	-0.38062282	0.125857652	-3.024232648	0.002492647	0.02789938	down	2895	2917	2646	3392	3062	1696	1710	2621	2074	2093
Extl3	Extl3	3336.069979	-0.452285509	0.149619031	-3.022914297	0.002503531	0.027967246	down	4494	4413	3091	3934	3913	2082	2582	3156	2484	2472
Ifitm1	Ifitm1	4870.732981	1.780175406	0.588890296	3.022932143	0.002503384	0.027967246	up	233	226	6158	8296	7761	3862	2586	9617	8986	7697
Ttc32	Ttc32	379.4157061	0.375992938	0.12438226	3.022882335	0.002503796	0.027967246	up	168	144	461	616	639	224	188	665	548	574
Wtip	Wtip	249.8631696	-0.799381864	0.26446408	-3.022648159	0.002505734	0.027969958	down	445	357	298	212	192	261	156	121	101	136
Eif3k	Eif3k	6951.860012	0.481142859	0.159320371	3.019970752	0.002527991	0.02819932	up	3572	3441	7624	10001	9788	7001	4544	10040	9179	8366
Trim12a	Trim12a	1719.403284	1.344736316	0.445332104	3.019625811	0.002530872	0.028212378	up	143	118	2628	3507	2569	1150	1265	2846	2462	2863
Gm36551	Gm36551	87.18748774	0.851949048	0.282296581	3.017921952	0.002545144	0.028352325	up	86	107	43	37	39	103	125	95	68	78
Ermard	Ermard	535.4173998	0.432873588	0.143558163	3.015318522	0.002567095	0.028577554	up	438	446	500	503	526	525	476	608	594	683
Zfp791	Zfp791	148.2321711	-1.463372567	0.485382331	-3.014886355	0.002570756	0.028599006	down	415	432	55	53	65	52	38	54	30	31
Gm4925	Gm4925	13.12351684	2.676978208	0.888358471	3.01339864	0.002583393	0.028707492	up	1	1	3	16	2	9	1	22	65	26
Sys1	Sys1	1859.10522	0.524162893	0.173948122	3.013328846	0.002583988	0.028707492	up	835	901	1807	2832	2879	1835	1295	2548	2489	2380
Cry2	Cry2	628.084467	-0.364295212	0.120960232	-3.011694061	0.002597943	0.02884311	down	480	553	803	1069	1105	367	372	815	549	612
Plin5	Plin5	17.72804549	2.061396319	0.68465353	3.010860574	0.002605084	0.028902947	up	4	0	4	16	19	4	8	68	58	23
Mpc1	Mpc1	1670.644429	0.354609937	0.117842221	3.009192576	0.00261943	0.029042581	up	1603	1612	1089	1723	1271	2122	2106	1700	1188	1242
Pdxdc1	Pdxdc1	4382.332961	-0.229177329	0.076182431	-3.008270087	0.002627395	0.029091789	none	4644	4467	4486	6104	5500	3154	3561	4301	4103	3813
Treml4	Treml4	831.5023702	0.476631736	0.158437599	3.008324661	0.002626923	0.029091789	up	432	473	883	1004	1219	812	773	1130	924	968
Lrig3	Lrig3	172.1019084	-1.475336581	0.49060888	-3.007154257	0.002637059	0.029162088	down	427	522	53	43	118	52	95	22	65	23
Mus81	Mus81	865.3477717	0.360929669	0.120024676	3.007128864	0.002637279	0.029162088	up	531	533	746	1276	1288	705	642	1252	1063	1106
Map3k11	Map3k11	4716.588909	0.350340005	0.116530836	3.006414596	0.002643483	0.029211107	up	3035	2939	4736	6696	6110	4319	4349	5421	5019	6024
Acss2	Acss2	930.6493205	0.384302436	0.127840732	3.006103215	0.002646192	0.029221465	up	582	541	913	1494	1097	548	710	1470	1434	1157
Orai2	Orai2	5005.765908	0.3079485	0.102455848	3.005670322	0.002649961	0.02924352	up	2227	2258	5903	7993	8110	2167	2410	9126	7369	8434
Gm19696	Gm19696	33.8855464	1.315647966	0.437814825	3.005032926	0.002655521	0.029285285	up	5	1	30	35	59	9	6	64	84	101
Pdcd11	Pdcd11	2391.132853	-0.320626438	0.106737549	-3.003876727	0.002665633	0.029377164	down	2373	2485	2970	3510	2885	1503	1961	2343	2110	2157
Zfp90	Zfp90	1011.835601	-0.424906951	0.141478395	-3.003334543	0.002670387	0.029409911	down	1004	975	1304	1444	1404	903	902	807	747	652
Il27	Il27	84.94659924	1.318729478	0.439201139	3.002563886	0.002677158	0.029418725	up	19	24	27	171	85	56	78	214	181	84
Phpt1	Phpt1	705.0583285	0.511601964	0.170374528	3.002807809	0.002675013	0.029418725	up	467	496	635	764	818	848	525	1055	739	766
Prrc2a	Prrc2a	12788.16312	-0.401699586	0.133791412	-3.002431767	0.00267832	0.029418725	down	13154	13827	15867	20410	13964	8214	11900	11955	9324	10133
Tmem134	Tmem134	2548.413587	0.458818005	0.152805876	3.002620162	0.002676663	0.029418725	up	1449	1425	2491	3749	3352	2566	1744	3096	3690	3123
Napsa	Napsa	7072.851637	0.395341284	0.131715249	3.001484549	0.002686667	0.02949077	up	2414	2391	9573	13018	11901	4144	3072	12258	10609	10591
Ddx18	Ddx18	2185.131727	-0.2972483	0.099060756	-3.000666581	0.002693894	0.029550436	down	1881	2073	2261	3832	3320	1631	1599	2322	1967	1826
Gm34589	Gm34589	87.0945067	1.421188973	0.473902274	2.998907268	0.002709498	0.029701855	up	5	14	90	58	74	4	19	291	220	232
Amdhd2	Amdhd2	4159.654251	0.569546482	0.18995399	2.998339126	0.002714554	0.029728538	up	2091	1955	4484	5983	5162	4842	3590	5463	4682	4798
Gm16534	Gm16534	51.35531661	-1.159715007	0.386800013	-2.998228978	0.002715536	0.029728538	down	0	0	153	189	148	0	0	52	69	56
Med17	Med17	3152.817816	0.243247062	0.081166622	2.996885379	0.002727532	0.029820299	none	1690	1584	3894	5175	4884	1917	2002	4290	4771	4162
Riok2	Riok2	1191.215047	-0.336075607	0.112138322	-2.996973741	0.002726742	0.029820299	down	982	830	1707	2145	1935	561	715	1427	1177	1410
Def6	Def6	3388.122776	0.343465119	0.114615812	2.996664357	0.002729511	0.029822162	up	1200	1286	4547	5849	5338	1593	1207	6604	5308	5521
Mlst8	Mlst8	3410.30239	0.70515599	0.235448862	2.994943295	0.002744959	0.029971097	up	1102	1253	3314	3009	5701	1207	1223	8295	6213	7046
Nlrx1	Nlrx1	2207.635204	0.291945893	0.097549948	2.992783688	0.002764456	0.030164019	up	1049	1070	2697	3942	3051	1158	1130	3488	3685	3169
Glce	Glce	1481.017436	-0.54834546	0.183288807	-2.991701842	0.002774271	0.030251103	down	1829	1817	1584	2059	1980	652	1087	1315	1362	1279
Sec63	Sec63	5197.510742	-0.271235271	0.090707341	-2.990224025	0.002787729	0.030377777	down	4982	5201	5277	7739	7650	3553	4201	5170	4284	5094
Zfp831	Zfp831	419.1804216	0.553851983	0.185283033	2.989221271	0.002796895	0.030457541	up	43	35	716	922	626	50	81	983	857	746
Gtf2i	Gtf2i	4814.413353	-0.219845336	0.073558523	-2.988713302	0.002801549	0.030488094	none	5152	4984	4870	6796	5582	3646	4255	4726	4098	3957
Gm8979	Gm8979	85.7738786	-1.845181947	0.61750504	-2.988124513	0.002806952	0.030526757	down	0	0	312	358	266	0	0	118	19	62
Adcy5	Adcy5	254.5423642	-0.657166871	0.219953962	-2.987747374	0.002810418	0.030544314	down	296	303	336	259	377	207	249	162	117	170
Cd38	Cd38	4623.708957	0.934290961	0.312838686	2.986494325	0.002821961	0.030589165	up	771	771	6371	8183	8303	2938	3670	7222	7470	6376
Gbe1	Gbe1	2368.301706	0.343982626	0.115176371	2.986572869	0.002821236	0.030589165	up	1043	910	2937	3915	3884	908	1403	4134	3914	3519
Kitl	Kitl	583.8317998	-0.78523861	0.262927745	-2.986518631	0.002821736	0.030589165	down	526	506	753	1065	1374	210	560	384	420	459
Ssr4	Ssr4	4732.034503	0.420817586	0.140889162	2.986869823	0.002818497	0.030589165	up	3149	3095	4416	6012	5881	5380	3611	5876	5852	4959
Prpf8	Prpf8	14053.1923	-0.3712903	0.124335803	-2.986189745	0.002824773	0.030599545	down	14009	14202	17825	22615	16959	7804	11562	14404	12215	12597
Lrrfip2	Lrrfip2	3703.711907	0.268605449	0.089985232	2.984994785	0.002835832	0.030699179	up	2846	2833	3789	4572	4349	3177	2838	5046	4237	4245
Gm32059	Gm32059	109.0761706	1.584593051	0.531073945	2.9837522	0.002847373	0.030783719	up	100	90	0	0	0	365	232	0	0	0
Mapk7	Mapk7	2849.412525	0.355682063	0.119202934	2.983836471	0.002846589	0.030783719	up	2462	2590	2378	3016	2811	2661	2419	3739	3042	3194
H2az1	H2az1	22592.36491	0.388457213	0.130223642	2.983000688	0.002854374	0.030798858	up	8312	7585	32647	33667	34062	8890	8131	38009	42459	41611
Lrrc8b	Lrrc8b	1428.022197	-0.52429474	0.175757437	-2.983058629	0.002853833	0.030798858	down	1395	1376	1816	2513	2200	516	1035	1547	1428	1286
Smarcal1	Smarcal1	1857.549985	0.244867072	0.082081984	2.983201192	0.002852504	0.030798858	none	1094	981	2240	2845	2724	1006	1129	3001	2645	2559
Slbp	Slbp	2585.381771	0.243540063	0.081656336	2.982500517	0.002859042	0.030829065	none	1415	1445	2835	4138	4137	1519	1696	3869	3868	3207
Otud1	Otud1	292.0755483	-0.489256906	0.164100862	-2.981440201	0.002868961	0.030915816	down	213	184	448	577	606	128	186	353	238	297
Irf1	Irf1	3987.980583	0.690468932	0.231629304	2.980922186	0.002873818	0.030947944	up	1811	1824	2241	6712	6116	3848	3567	5681	5894	4631
Idh3a	Idh3a	2540.361614	-0.279904483	0.093911718	-2.980506477	0.002877722	0.030969765	down	2098	2041	3369	3895	4253	1325	1717	2995	2750	2577
Ccdc116	Ccdc116	37.7468096	-1.150306578	0.386022969	-2.979891537	0.002883505	0.03099157	down	57	54	45	49	67	12	17	33	34	16
Nupr1l	Nupr1l	20.65192824	2.220696954	0.745216182	2.979936571	0.002883081	0.03099157	up	1	1	13	17	26	15	7	104	9	43
Pif1	Pif1	468.2724734	0.390604908	0.131098823	2.979469217	0.002887482	0.031014118	up	191	161	539	795	760	189	179	941	786	783
Lat2	Lat2	6249.150796	0.360384231	0.120964748	2.979250055	0.002889549	0.031016118	up	6622	6117	4037	4161	5164	9303	7821	4784	4328	4399
Pisd-ps2	Pisd-ps2	190.4255667	0.790530669	0.265502158	2.977492442	0.002906168	0.031174227	up	0	0	210	390	372	0	0	447	514	421
Rbbp6	Rbbp6	3954.177576	-0.344936186	0.115873788	-2.976826715	0.002912486	0.031221696	down	3603	3589	4951	6424	5876	1953	2695	4149	4172	4206
Dag1	Dag1	2612.940569	-0.428304042	0.143921207	-2.975961995	0.002920711	0.031269229	down	3884	3906	2112	2720	2118	1947	2684	1794	1772	1327
Pik3r6	Pik3r6	1424.562295	0.387427149	0.130178087	2.976131839	0.002919093	0.031269229	up	721	832	1553	2217	1933	1083	1131	2400	1526	1792
Vps37c	Vps37c	2368.395881	0.258008886	0.086718026	2.975262443	0.00292738	0.031320307	none	1517	1493	2770	3302	3216	1913	1792	3366	2853	2650
Vamp8	Vamp8	10564.60202	0.54412578	0.182905313	2.974904184	0.002930801	0.031336585	up	4881	4518	12274	15247	15306	10764	7411	14876	14772	12139
Arl6	Arl6	171.9818079	-0.595677732	0.200349082	-2.973199202	0.002947131	0.031480073	down	198	158	189	270	307	149	104	130	115	141
Creld2	Creld2	2638.574522	0.385689704	0.129726235	2.973104884	0.002948037	0.031480073	up	1343	1343	3041	4123	3808	2229	1741	3428	3648	3528
Muc1	Muc1	125.0541375	1.110142791	0.373473371	2.972481781	0.002954027	0.031523638	up	11	21	124	186	276	73	76	253	201	212
Hspa1a	Hspa1a	82.6989105	-0.974931074	0.32804249	-2.971965837	0.002958996	0.031535864	down	57	84	151	199	142	58	34	39	78	54
Nek1	Nek1	495.2345667	-0.565035153	0.190117995	-2.972023517	0.00295844	0.031535864	down	437	427	612	855	999	167	266	505	525	590
Anxa6	Anxa6	8893.799487	-0.242115395	0.081486186	-2.97124465	0.002965954	0.031577127	none	9790	10058	8145	11459	10170	8781	7724	7549	6899	6056
Timm17b	Timm17b	1486.34613	0.39085804	0.131550305	2.971167866	0.002966696	0.031577127	up	615	697	1755	2582	2217	1025	766	2171	2431	2099
Mrps24	Mrps24	1247.485974	0.618738839	0.208266874	2.970894151	0.002969341	0.031584905	up	715	792	1099	1293	1544	1631	1007	1135	1629	1651
Tasp1	Tasp1	324.5615004	-0.347620687	0.117028472	-2.970394144	0.002974179	0.031615981	down	278	319	406	512	493	190	219	367	298	315
Mdn1	Mdn1	2072.002437	-0.561736829	0.189132926	-2.970063655	0.00297738	0.031629635	down	1932	2146	2640	3635	3285	724	1601	2137	1726	2041
Maged2	Maged2	1014.777033	-0.431609554	0.14535751	-2.969296556	0.002984824	0.031688304	down	1577	1602	630	966	905	942	907	519	585	637
Fkbpl	Fkbpl	555.4102008	0.531952765	0.179193422	2.968595383	0.002991642	0.031740268	up	311	352	445	770	690	677	464	698	625	630
Gm45014	Gm45014	37.48556992	1.658683091	0.55909665	2.96671978	0.003009952	0.031913997	up	0	0	44	23	46	0	0	98	98	133
Mid1	Mid1	150.8834601	-1.336838951	0.450850432	-2.965149538	0.003025358	0.032056751	down	153	254	307	243	174	34	77	206	72	40
Utp15	Utp15	1763.839712	-0.232990313	0.078626206	-2.963265349	0.00304394	0.032232946	none	1346	1452	2330	2950	2686	1015	1297	2024	1804	1786
AI504432	AI504432	1568.192771	-0.71278164	0.24063068	-2.962139485	0.003055093	0.032330297	down	1296	1505	2204	2519	3186	380	659	2032	1465	1947
Nudt21	Nudt21	3197.446132	0.297991485	0.100630824	2.961234671	0.003064084	0.03240465	up	1271	1270	4562	5380	5089	1677	1346	5696	4883	4757
Tmem181b-ps	Tmem181b-ps	506.1377168	0.490406041	0.165620343	2.961025389	0.003066167	0.032405905	up	0	0	829	986	1072	0	0	1257	1014	1117
Rgs8	Rgs8	34.26697603	-2.634563181	0.889908394	-2.960488066	0.00307152	0.032441703	down	41	36	133	61	46	2	4	0	8	41
Coq4	Coq4	433.9509076	0.454103202	0.153417454	2.959918776	0.003077202	0.032480916	up	262	256	348	576	660	303	301	676	688	553
Polr1b	Polr1b	1013.476514	-0.249492284	0.08430037	-2.959563335	0.003080754	0.032497618	none	1031	904	1182	1420	1417	733	799	982	987	884
Ppp1r35	Ppp1r35	783.5273427	0.651149071	0.220103289	2.958379565	0.003092611	0.032601847	up	352	339	747	1084	1147	933	629	1119	866	969
C2	C2	133.0031479	-1.147335513	0.388163473	-2.955804944	0.003118542	0.032753712	down	118	114	262	204	284	128	99	50	66	51
Ggt5	Ggt5	522.455695	0.51922077	0.175656974	2.955879052	0.003117793	0.032753712	up	302	312	371	790	710	472	420	632	813	645
Hoxc8	Hoxc8	22.75922859	3.675796569	1.24328964	2.956508644	0.003111435	0.032753712	up	55	41	0	0	0	16	20	14	16	26
Igfbp5	Igfbp5	3383.802149	-0.627554418	0.212307433	-2.955875865	0.003117825	0.032753712	down	5323	5659	3028	3882	2683	1853	2582	2610	2343	1987
Nfic	Nfic	4632.978982	-0.340122381	0.115078473	-2.955569126	0.003120928	0.032753712	down	5981	6011	4445	5600	4060	3711	4370	3610	3360	3123
Nol6	Nol6	2074.601124	-0.375932684	0.127199209	-2.955464017	0.003121991	0.032753712	down	2249	2202	2404	3151	2213	1703	1948	1880	1362	1442
Nup214	Nup214	2616.192328	-0.402304916	0.136098122	-2.955991667	0.003116655	0.032753712	down	2360	2697	3491	4388	3081	1918	2337	2267	2198	1841
Tbc1d8	Tbc1d8	5024.216646	0.437683473	0.148097475	2.955374319	0.003122899	0.032753712	up	2003	2002	6614	8122	6012	1782	2341	9880	8591	9002
Tmem185b	Tmem185b	2036.139391	0.237100776	0.080234914	2.955082322	0.003125856	0.032763899	none	1338	1279	2447	2976	2583	1359	1452	2831	2609	2695
Sec61a2	Sec61a2	631.1457142	-0.633071226	0.214292039	-2.954245194	0.003134349	0.032832054	down	970	884	606	885	573	318	495	515	505	378
Tmem9b	Tmem9b	4342.355195	0.336626162	0.113973807	2.953539677	0.003141522	0.032886316	up	2903	2666	4603	5362	6161	4074	3328	5704	5335	4886
Cd300a	Cd300a	11274.23471	0.50222204	0.17008627	2.952748864	0.003149581	0.032949768	up	7220	7028	9649	13510	12759	14864	13035	11953	10494	10564
Hyls1	Hyls1	501.1415762	0.369101554	0.125015636	2.952443123	0.003152701	0.032961514	up	149	187	638	830	877	190	174	990	836	871
Isoc2b	Isoc2b	237.0065369	0.596036617	0.201923469	2.951794658	0.00315933	0.032997239	up	119	117	203	348	324	201	127	450	288	374
Nme6	Nme6	672.7944387	0.543538506	0.18414313	2.951717534	0.003160119	0.032997239	up	341	363	540	1160	815	554	357	1088	1020	1007
Parvb	Parvb	6882.753455	-0.310122698	0.105088018	-2.951075715	0.003166693	0.03304497	down	9341	9804	4988	6933	5166	7696	7390	4433	3217	3682
Narf	Narf	3269.061805	0.326644891	0.110702777	2.950647678	0.003171084	0.033069877	up	1757	1751	3618	4883	4687	1601	1863	5531	5347	4739
Rfc2	Rfc2	4601.178515	0.372049226	0.126108645	2.950227761	0.003175397	0.033093941	up	2125	2160	5812	7595	6707	3555	2767	6801	6225	6229
Tmem50a	Tmem50a	12171.96039	0.404029037	0.136985194	2.949435826	0.003183547	0.033157926	up	7087	6828	13276	16755	16506	12224	9784	14853	15509	13708
Egln2	Egln2	3730.258292	0.334499613	0.113450877	2.948409229	0.003194139	0.033247262	up	2405	2391	3717	4936	5293	3472	2637	4929	4699	4399
Mdfi	Mdfi	108.2326637	-0.811430479	0.275273838	-2.947721021	0.003201258	0.033300352	down	229	169	71	113	91	79	68	72	58	41
Atg16l2	Atg16l2	1126.498797	0.443060407	0.150344686	2.946964192	0.003209104	0.033360927	up	515	636	1258	1696	1347	601	572	2099	1676	1914
Card9	Card9	4098.28031	0.394869142	0.13405381	2.945601781	0.003223271	0.033487104	up	1951	1940	4661	5828	5989	2069	1770	7442	6847	6816
Ipo5	Ipo5	10044.46199	-0.229605024	0.077954418	-2.945375371	0.003225631	0.033490532	none	11539	11305	9427	12853	11013	7748	9736	8609	8311	7768
Htr2b	Htr2b	37.10910212	-2.340103363	0.794633277	-2.94488468	0.003230751	0.033502997	down	109	138	0	0	0	14	16	0	0	0
Tm2d2	Tm2d2	2630.999441	0.378954486	0.128682879	2.944871065	0.003230893	0.033502997	up	2027	2111	2627	2714	2614	3088	2372	3133	2571	2666
Zkscan3	Zkscan3	2145.441965	-0.298987699	0.101551064	-2.944210412	0.003237798	0.033553511	down	1330	1440	3126	3962	4196	1033	1351	2739	2331	2119
Arhgap5	Arhgap5	865.797611	-1.042245905	0.354057508	-2.943719254	0.00324294	0.033573053	down	1372	1234	948	887	1565	155	619	741	468	676
Sptlc2	Sptlc2	10508.20356	0.235277008	0.079927191	2.943641637	0.003243754	0.033573053	none	6886	7049	10880	16050	13958	6664	7542	14764	13619	14165
Adam33	Adam33	47.39941596	-1.497555938	0.508845259	-2.943047835	0.003249982	0.033595365	down	105	106	20	33	20	42	48	14	4	0
Spta1	Spta1	175.8671625	-0.878796601	0.298597697	-2.943078962	0.003249655	0.033595365	down	55	62	338	500	534	16	48	310	170	133
Xxylt1	Xxylt1	922.6781834	-0.310646392	0.105571945	-2.942508941	0.003255644	0.033632819	down	968	849	1021	1384	1297	594	826	949	766	758
Gm42047	Gm42047	2247.452781	0.431279537	0.146590917	2.942061802	0.003260349	0.033660344	up	0	0	3880	4959	4296	0	0	5712	4271	4822
Nom1	Nom1	1883.823381	-0.203978791	0.069340499	-2.941697781	0.003264183	0.033678859	none	1527	1482	2355	3273	2746	1148	1312	2173	2071	1866
Arntl2	Arntl2	27.15823204	-2.246167288	0.76377466	-2.940876945	0.003272845	0.033726047	down	63	64	19	55	12	4	15	15	4	0
Spatc1	Spatc1	30.00604694	1.633647659	0.555474273	2.940996081	0.003271587	0.033726047	up	1	0	26	31	62	10	4	92	53	77
Ascc2	Ascc2	3079.697124	-0.21078301	0.071723847	-2.938813513	0.003294712	0.033919422	none	3121	3069	3322	4301	3638	2568	2822	2825	2452	2569
Usp14	Usp14	3798.038285	-0.268153793	0.091248547	-2.938718492	0.003295723	0.033919422	down	3720	3694	4257	5395	5297	2643	3248	4017	2921	3447
Dbr1	Dbr1	1065.68491	0.272025883	0.092600309	2.937634734	0.003307264	0.034016986	up	492	462	1507	1745	1613	556	554	1884	1565	1464
Mical2	Mical2	1607.808111	-1.113137274	0.379017577	-2.936901454	0.003315094	0.034057268	down	4338	4455	506	718	520	510	914	443	428	412
Nvl	Nvl	2228.88281	-0.294105652	0.100142163	-2.936881348	0.003315309	0.034057268	down	1701	1535	3098	4096	3726	1001	1382	2931	2529	2279
Mrpl45	Mrpl45	2094.777681	0.279983696	0.095358649	2.936112224	0.003323541	0.034099361	up	1158	1214	2526	3144	3019	1610	1368	2918	2847	2587
Tfe3	Tfe3	6262.184796	0.253736557	0.086416864	2.936192624	0.003322679	0.034099361	none	5204	5082	6365	7601	6303	6054	5803	7163	6751	6190
Arf5	Arf5	5336.842247	0.476567082	0.162369698	2.935074018	0.003334681	0.034190034	up	2802	2613	5483	8436	7240	5447	3756	7278	6504	6801
Rpl26	Rpl26	20124.54821	0.721590537	0.245865233	2.934902704	0.003336523	0.034190034	up	7653	7127	22972	28670	28274	24540	16331	26672	25401	23550
Xpo5	Xpo5	2915.208067	-0.251586157	0.08575689	-2.933713634	0.003349331	0.034299974	none	2612	2475	3611	4716	4154	1674	2192	3356	2918	2822
Gm46224	Gm46224	170.4447205	0.79395155	0.270690918	2.93305574	0.003356436	0.034351418	up	76	54	190	219	218	194	144	192	270	220
Pdgfrl	Pdgfrl	22.35285399	-2.803309166	0.95607013	-2.932116669	0.003366602	0.034434103	down	58	83	8	5	15	3	3	8	0	0
2510022D24Rik	2510022D24Rik	178.491032	1.529141081	0.521737397	2.930863475	0.003380213	0.034487788	up	183	139	0	0	0	622	342	0	0	0
Auts2	Auts2	78.56234145	-1.876847268	0.64029633	-2.931216655	0.003376372	0.034487788	down	136	130	98	73	57	60	110	17	0	12
Crlf3	Crlf3	5067.787697	0.261186831	0.089110879	2.931031904	0.003378381	0.034487788	none	2885	2666	5649	7984	7909	2635	3480	8200	7243	6612
Pcyt1b	Pcyt1b	283.2468428	-0.503400419	0.171744932	-2.931093298	0.003377713	0.034487788	down	324	348	329	376	314	203	301	215	206	145
Vav1	Vav1	13665.41461	0.302063354	0.103084312	2.930255319	0.003386836	0.034534005	up	7597	7191	16426	21401	19884	10604	10317	19120	17379	16044
Scrg1	Scrg1	101.6130193	1.386019153	0.473075204	2.929807229	0.003391723	0.034544231	up	6	17	172	125	112	91	60	185	129	217
Vsig10	Vsig10	232.8409412	0.710411787	0.242479612	2.929779458	0.003392027	0.034544231	up	130	100	195	259	301	118	127	589	327	394
Echdc1	Echdc1	623.385732	-0.47803926	0.163229483	-2.92863305	0.003404561	0.034650491	down	785	740	611	818	820	382	571	495	583	358
Surf1	Surf1	1208.967463	0.320388776	0.109427519	2.927862926	0.003413005	0.034715014	up	906	903	1012	1569	1521	1209	1031	1447	1462	1211
Naa15	Naa15	3742.508446	-0.342877894	0.117127706	-2.927385047	0.003418254	0.034746983	down	3315	3671	4352	6072	5670	1899	2856	4153	3788	3392
Them4	Them4	177.4294323	-0.571166539	0.195139886	-2.92695948	0.003422935	0.034773139	down	177	197	285	225	238	119	139	155	136	121
Ptpdc1	Ptpdc1	101.4633649	-0.92007956	0.314401768	-2.92644525	0.003428598	0.034809242	down	105	141	134	183	149	35	41	140	78	64
Ndnf	Ndnf	111.2247564	-1.798984136	0.614879588	-2.925750292	0.003436266	0.034865635	down	300	235	40	120	24	65	106	23	0	16
Gm42742	Gm42742	464.7648682	0.937899286	0.320761645	2.923975795	0.003455916	0.035021932	up	0	0	453	631	1118	0	0	1148	1181	1172
Slc9a5	Slc9a5	118.4803803	-0.942561099	0.32235234	-2.924008857	0.003455549	0.035021932	down	236	201	111	134	60	68	105	41	72	44
Vmn2r96	Vmn2r96	20.26917212	-4.407828114	1.507830096	-2.923292302	0.003463512	0.035077362	down	52	81	16	0	0	7	1	0	0	0
Bzw2	Bzw2	1512.279301	-0.359228116	0.122947242	-2.92180703	0.003480071	0.035186256	down	1426	1318	1695	2432	2547	1142	1058	1484	1539	1084
H2-DMb1	H2-DMb1	3311.315177	0.535998097	0.183450791	2.921754076	0.003480663	0.035186256	up	1370	1308	3576	5054	5667	2872	2436	5397	4006	4174
Tmem120a	Tmem120a	2614.807003	0.480716851	0.16452634	2.921823046	0.003479892	0.035186256	up	1370	1326	2638	3897	3692	2689	1891	3447	3652	2922
2610008E11Rik	2610008E11Rik	422.0362664	-0.549874098	0.188251066	-2.920961401	0.003489531	0.035248677	down	397	440	516	626	777	163	265	475	377	431
Tarm1	Tarm1	723.7082778	1.283843269	0.439548859	2.920820388	0.00349111	0.035248677	up	77	29	1066	1474	1218	385	420	1189	1299	1219
Gm16740	Gm16740	76.22671919	0.89079966	0.305004764	2.920609006	0.00349348	0.035251025	up	24	25	90	61	103	33	27	186	139	161
Gtf3c1	Gtf3c1	3305.993023	-0.362540425	0.124221531	-2.918499091	0.003517209	0.035437984	down	3675	3715	3463	4880	4016	1946	2653	3050	3149	2808
Hexim1	Hexim1	4055.963914	0.218967078	0.075023582	2.918643324	0.003515582	0.035437984	none	2765	2843	4004	6109	5513	3224	2998	5347	5027	4672
Nrg4	Nrg4	197.7294379	0.834543478	0.285960334	2.918388942	0.003518452	0.035437984	up	9	13	196	431	438	34	27	442	486	342
Nol8	Nol8	902.1507603	-0.527283168	0.180729171	-2.917532151	0.003528133	0.035492155	down	936	942	906	1399	1656	445	648	1048	616	824
Rrp8	Rrp8	1173.005783	-0.298579823	0.102336651	-2.917623548	0.003527099	0.035492155	down	1233	1343	1237	1554	1416	964	942	1024	1097	829
Denn2b	Denn2b	330.5518208	-0.844999847	0.289775494	-2.916050067	0.003544936	0.035639461	down	560	668	162	357	262	284	265	67	144	180
Ighg3	Ighg3	331.6442194	-0.794899509	0.272732801	-2.914572459	0.003561761	0.035786806	down	0	0	869	1030	995	0	0	626	452	315
Gsdmd	Gsdmd	5128.140723	0.418886131	0.143747099	2.914049279	0.003567736	0.035825019	up	2246	2360	5972	8600	7881	4095	3690	7565	6262	6841
Rps4x	Rps4x	41078.49407	0.327954393	0.112559363	2.913612744	0.003572728	0.035853325	up	26436	25431	42328	58447	55359	37770	27628	54818	52669	49237
Gm6750	Gm6750	115.8402098	1.113974178	0.382431497	2.912872467	0.003581208	0.03591658	up	15	14	72	271	120	40	16	259	341	221
Ndrg1	Ndrg1	2515.418894	0.253906531	0.087235168	2.910598293	0.003607375	0.036157029	none	1769	1721	2659	3651	3081	1775	1867	3776	3263	2858
Tars	Tars	3595.79713	-0.331341984	0.113906052	-2.908905873	0.00362696	0.036331265	down	3801	3862	3634	5221	4989	2208	2651	3901	3420	3001
Grk6	Grk6	8004.395187	0.319948192	0.110014727	2.908230575	0.003634802	0.036387724	up	3731	3702	8808	12970	12818	3749	3814	13262	12364	13912
Fam171a1	Fam171a1	189.1239125	-0.7988796	0.274778118	-2.90736252	0.003644905	0.036466735	down	287	319	157	208	246	106	113	89	165	127
Serpinf1	Serpinf1	1888.315662	-1.016613207	0.349745733	-2.90672083	0.00365239	0.036519473	down	5637	5577	174	291	250	1200	906	185	183	165
Adamts6	Adamts6	245.736631	-1.416101396	0.487216704	-2.906512408	0.003654824	0.036521676	down	584	530	140	189	296	47	91	215	61	111
Rgs4	Rgs4	212.877395	-1.577903148	0.543386541	-2.903831855	0.003686261	0.036813517	down	445	457	97	282	287	25	50	199	80	133
Dkc1	Dkc1	1547.586433	-0.38527928	0.132708129	-2.90320783	0.003693614	0.03686464	down	1409	1395	2056	2487	2345	692	1064	1740	1657	1509
Antxr1	Antxr1	840.3837636	-0.531355217	0.183090032	-2.902152623	0.003706079	0.036922039	down	1563	1589	381	634	492	680	917	360	409	269
Lypd6b	Lypd6b	16.98436597	2.193943404	0.75590485	2.902406836	0.003703073	0.036922039	up	8	2	8	4	6	3	10	79	38	29
Thap12	Thap12	2116.552132	-0.379727744	0.130842228	-2.902180358	0.003705751	0.036922039	down	2079	2158	2491	3573	2726	1176	1514	1908	2289	1976
Qtrt2	Qtrt2	438.5853584	-0.488445512	0.168333222	-2.901658431	0.00371193	0.036958012	down	471	476	481	658	682	221	305	457	466	314
Ap3m2	Ap3m2	827.2644213	-0.328500836	0.113296089	-2.899489629	0.003737707	0.037192215	down	695	696	1031	1367	1361	596	655	854	657	729
Mcee	Mcee	1178.189426	0.47216518	0.162939452	2.897795305	0.003757958	0.037348666	up	628	569	1349	1644	1631	1113	684	1734	1514	1661
Riox1	Riox1	1294.252033	0.451381464	0.155767033	2.897798437	0.00375792	0.037348666	up	723	652	1692	1591	1627	989	779	1847	2230	1643
Hilpda	Hilpda	542.8725838	-0.431713743	0.149027992	-2.89686346	0.003769138	0.037392202	down	608	608	548	690	710	573	486	343	323	375
Mpdz	Mpdz	377.8833157	-1.102729071	0.3806456	-2.896996759	0.003767536	0.037392202	down	831	994	202	288	131	113	290	163	105	123
Strada	Strada	1101.391524	0.256476302	0.088534235	2.896916691	0.003768498	0.037392202	none	925	880	973	1478	1175	1043	977	1314	1188	1132
Nol10	Nol10	921.5628078	-0.296141459	0.102285387	-2.895246997	0.003788603	0.037540163	down	895	900	965	1411	1341	630	783	843	746	898
Proser1	Proser1	1086.566812	-0.457576293	0.158038034	-2.895355507	0.003787293	0.037540163	down	1041	981	1614	1761	1480	615	948	1062	754	980
Crlf1	Crlf1	364.4976037	-2.318562032	0.800904867	-2.894928135	0.003792453	0.037555761	down	1219	1164	65	28	30	154	89	27	0	8
Arhgap35	Arhgap35	1453.120048	-0.62204682	0.215003524	-2.893193607	0.003813462	0.037741145	down	2258	2577	1150	1494	1324	772	1160	1053	844	995
1700047M11Rik	1700047M11Rik	539.314981	0.823076879	0.284639602	2.891645696	0.003832299	0.037904833	up	63	74	664	950	411	73	64	1389	1355	1303
Atp2a2	Atp2a2	13757.20155	-0.406427631	0.140588216	-2.890908235	0.003841303	0.037971127	down	14660	15297	17025	19764	16633	7227	11153	14222	12099	11634
Padi2	Padi2	915.9189072	-0.435333672	0.150609554	-2.890478463	0.003846559	0.038000316	down	990	934	1059	1445	1265	479	583	846	889	981
Gna11	Gna11	1336.254175	-0.344318528	0.119163209	-2.889470074	0.003858917	0.038099592	down	1515	1569	1197	1935	1656	1015	1038	1216	954	1203
AI429214	AI429214	83.95441876	-0.774032338	0.267984363	-2.888348888	0.003872701	0.038189967	down	75	59	140	187	156	61	29	73	64	72
Akna	Akna	6691.151517	0.280772849	0.097204144	2.888486396	0.003871008	0.038189967	up	2626	2789	9392	12222	9769	2608	3540	11823	10737	9886
Dpy19l3	Dpy19l3	584.8108411	-0.525390609	0.181971337	-2.887216291	0.003886669	0.038304823	down	347	425	939	1245	1053	147	258	780	652	749
Usp49	Usp49	347.2875268	-0.776234514	0.268989651	-2.88574118	0.003904931	0.038461826	down	470	438	566	351	387	156	346	220	250	199
Ep400	Ep400	5128.182298	-0.4119729	0.142801171	-2.884940629	0.003914875	0.038535953	down	4371	4666	6853	9519	7350	2398	4267	5383	4955	4363
Irak3	Irak3	3174.111086	0.255137032	0.088454596	2.884384127	0.003921801	0.038535953	none	1251	1226	4604	5126	5761	1481	1586	5062	4993	4642
Tspan9	Tspan9	1070.182697	-0.415582368	0.144068105	-2.884624389	0.003918809	0.038535953	down	1449	1432	985	1195	1165	862	781	850	902	687
Usp36	Usp36	1198.624339	-0.389675378	0.135090968	-2.884540564	0.003919853	0.038535953	down	1329	1245	1493	1777	1393	746	907	1056	1224	970
Pim3	Pim3	968.6719066	-0.369363514	0.128105119	-2.883284587	0.003935517	0.038647715	down	880	868	1232	1537	1500	813	615	829	905	834
Slc35a2	Slc35a2	1041.894573	0.648611919	0.224977439	2.883008718	0.003938965	0.038658567	up	1137	895	548	801	880	1108	838	1341	1188	1333
5031425F14Rik	5031425F14Rik	99.68462057	0.771499393	0.267695658	2.882001889	0.003951574	0.038740139	up	43	69	113	77	103	78	84	156	180	125
Gm11827	Gm11827	31.40134171	1.525304364	0.529291914	2.881782857	0.003954321	0.038740139	up	1	4	18	50	53	9	20	45	78	83
Rpl28	Rpl28	20009.94694	0.415068043	0.144023861	2.881939432	0.003952357	0.038740139	up	10539	10581	21556	32624	26073	17676	11301	29180	28463	26210
Tasl	Tasl	241.1920539	0.940381791	0.326341948	2.881584168	0.003956815	0.038741567	up	282	330	0	0	0	559	589	0	0	0
Arhgap45	Arhgap45	21982.89882	0.194342323	0.067455353	2.88105117	0.003963513	0.038768542	none	11842	11623	27108	36806	33099	11663	11863	34400	31779	31528
Hs6st1	Hs6st1	2390.692734	-0.318500283	0.110552337	-2.880990951	0.00396427	0.038768542	down	2376	2365	2315	3698	3378	2009	2299	2002	1886	1669
Prrc2c	Prrc2c	6651.788167	-0.760572651	0.264031247	-2.880616065	0.003968988	0.038791684	down	8457	9156	9366	10241	5599	2447	6841	4591	3896	4835
Mapk3	Mapk3	12814.56341	0.382953055	0.132975662	2.879873279	0.00397835	0.038860169	up	9447	9202	11217	16151	15184	9912	8390	19263	17234	17260
Cep170b	Cep170b	575.5973708	-0.793165013	0.275439267	-2.879636667	0.003981337	0.038862113	down	1309	1217	220	323	403	344	484	251	150	242
Pcdhgc5	Pcdhgc5	15.03630059	-1.767395928	0.613789035	-2.87948436	0.003983261	0.038862113	down	22	32	12	22	23	15	5	7	1	3
Hoxb4	Hoxb4	390.2195658	0.536792541	0.186472487	2.878668851	0.003993574	0.03893971	up	248	264	300	414	545	261	305	736	541	482
Tmem164	Tmem164	10791.92179	0.366105543	0.127193739	2.878329917	0.003997868	0.03895855	up	6846	7057	13343	12419	12745	6863	8547	15784	14015	15384
1700007L15Rik	1700007L15Rik	56.16930737	1.03213725	0.358635476	2.877956366	0.004002605	0.038980518	up	23	26	32	99	38	67	47	77	99	73
Lgalsl	Lgalsl	1146.810205	-0.412746398	0.143425296	-2.87777965	0.004004848	0.038980518	down	1526	1571	959	1215	1414	787	976	928	822	871
Dxo	Dxo	716.7326781	0.364204046	0.126604757	2.876701114	0.00401856	0.039090924	up	458	406	793	1073	861	656	519	956	888	890
Cdpf1	Cdpf1	374.9089814	0.489957166	0.170470068	2.874153643	0.004051118	0.039384414	up	315	205	303	477	411	417	334	425	480	406
1110008P14Rik	1110008P14Rik	1189.306867	0.449155453	0.15637613	2.872276312	0.004075265	0.039531662	up	669	724	1193	1664	1527	1202	734	1660	1658	1423
2310022B05Rik	2310022B05Rik	1017.897757	-0.463512109	0.16136537	-2.872438541	0.004073173	0.039531662	down	1698	1804	605	662	837	998	910	550	537	419
Heatr3	Heatr3	1623.816941	-0.301089839	0.104827863	-2.872231006	0.004075849	0.039531662	down	1610	1684	1589	2341	2409	1168	1403	1309	1447	1468
Scap	Scap	2544.581269	-0.299974957	0.104423625	-2.872673282	0.004070148	0.039531662	down	2361	2389	3128	3707	3559	2156	2068	2216	2322	1913
Hoxa6	Hoxa6	25.7450922	-3.414018214	1.188957161	-2.871439212	0.004086074	0.039583922	down	65	75	17	0	4	9	30	0	0	0
Ndufa4l2	Ndufa4l2	25.22380637	3.745384395	1.304325301	2.871510958	0.004085146	0.039583922	up	37	24	0	0	0	56	45	0	21	12
Vstm4	Vstm4	74.00334773	-0.931108301	0.324285995	-2.871256587	0.004088435	0.039583922	down	20	30	207	203	182	15	26	67	83	55
Setbp1	Setbp1	71.0308674	-1.679866201	0.585169313	-2.870735299	0.004095183	0.039625998	down	159	183	60	35	76	13	20	19	57	16
Ybx3	Ybx3	4841.828278	-0.380958866	0.132737435	-2.870018295	0.004104481	0.039692684	down	5138	4950	4176	8029	7318	3847	3654	4928	3440	3819
Coro6	Coro6	21.70432225	-3.290726223	1.147388533	-2.868013866	0.004130574	0.039921626	down	77	65	0	0	8	6	10	0	0	0
Tsc22d3	Tsc22d3	2935.388351	0.22145408	0.077220184	2.867826392	0.004133023	0.0399219	none	2101	2201	2914	4050	3848	2185	2170	4027	3654	3459
Mcl1	Mcl1	34116.05993	0.247845515	0.086442573	2.86716955	0.004141611	0.039981447	none	20719	20706	39244	49734	50101	26122	28405	45049	40213	39593
Cadm1	Cadm1	2022.201706	-0.504679166	0.176037588	-2.866882987	0.004145362	0.039994263	down	3190	3407	1055	1598	2092	1691	2193	1327	810	907
Srp54c	Srp54c	2157.415937	-0.335726954	0.117118695	-2.866553077	0.004149686	0.040012574	down	947	933	3139	4564	5392	626	716	3487	2742	2701
Rinl	Rinl	3846.565839	0.345763462	0.120645679	2.865941528	0.00415771	0.040066533	up	1617	1626	4946	6145	5602	1775	1511	7162	6054	6675
Bach2os	Bach2os	106.4322739	-1.024550243	0.357636497	-2.864781004	0.004172977	0.040166732	down	125	126	118	190	202	63	90	31	101	40
Cep104	Cep104	1391.559744	-0.329263837	0.114929322	-2.864924565	0.004171086	0.040166732	down	1413	1272	1510	2310	2000	786	979	1475	1302	1441
Renbp	Renbp	6233.467626	0.396544182	0.138472934	2.863694517	0.004187316	0.040272226	up	5469	5034	4371	6696	5624	9098	6878	5417	5306	5206
Xylt2	Xylt2	3666.832891	-0.181423957	0.063355626	-2.863580833	0.004188819	0.040272226	none	4465	4349	2907	3909	3604	3739	4124	2647	2514	2205
Chst15	Chst15	2357.846391	0.329759967	0.115171475	2.863208679	0.004193743	0.040296078	up	606	721	3397	4418	3930	599	906	4572	4278	3957
Mtmr10	Mtmr10	1601.984037	-0.353137741	0.123349557	-2.862902395	0.004197799	0.040311572	down	1658	1613	1714	2602	2171	892	1105	1724	1572	1519
2810001G20Rik	2810001G20Rik	187.1490931	0.86043091	0.300702907	2.861398711	0.004217763	0.040479724	up	83	37	135	283	303	104	122	227	416	359
Depp1	Depp1	40.18248062	1.344333787	0.469898014	2.860905448	0.00422433	0.040519186	up	4	8	43	57	40	22	14	169	45	60
Armc6	Armc6	439.8602267	-0.462989021	0.161871279	-2.860229584	0.004233344	0.040582052	down	499	485	559	628	487	352	353	288	316	389
Cenpa	Cenpa	3106.593433	0.379910066	0.132896792	2.858684996	0.00425401	0.040717015	up	1230	965	3595	5439	5494	1485	1110	5484	5232	5329
Gask1b	Gask1b	775.9299516	-0.585996683	0.20497085	-2.858926931	0.004250767	0.040717015	down	1541	1578	376	491	419	620	704	315	272	354
Mrpl34	Mrpl34	987.8236808	0.552727359	0.193354336	2.858624065	0.004254827	0.040717015	up	524	517	983	1439	1173	1176	803	1225	1350	992
Chd5	Chd5	15.2118167	-3.68509445	1.289369768	-2.858058675	0.004262416	0.040765991	down	27	53	19	0	4	7	12	0	0	0
Ahnak2	Ahnak2	1545.910402	-0.739198245	0.258770335	-2.856580312	0.004282317	0.040891031	down	3092	3119	502	516	220	1807	2348	234	204	136
Ccng1	Ccng1	6163.750555	-0.594432379	0.208091537	-2.856590848	0.004282174	0.040891031	down	7752	7543	6562	8352	8819	2524	3562	6190	6052	5583
Cd1d1	Cd1d1	704.3867147	-0.345948665	0.12110779	-2.856535188	0.004282925	0.040891031	down	406	434	1107	1418	1401	400	337	851	796	693
Proser3	Proser3	147.0432393	0.518669496	0.181642645	2.855439022	0.004297737	0.041008718	up	85	94	144	160	198	111	123	187	243	186
Adssl1	Adssl1	6836.754246	0.22377982	0.078401647	2.854274495	0.004313524	0.041088062	none	3315	3365	8924	11328	10777	3878	3447	11518	9929	9145
Cdc42se1	Cdc42se1	11781.09664	0.548674286	0.192218178	2.854434958	0.004311346	0.041088062	up	5716	5825	7216	20095	18996	8382	7960	18534	18034	17342
Ighv1-63	Ighv1-63	287.8462841	4.447449081	1.558002599	2.854583865	0.004309325	0.041088062	up	0	0	0	31	36	0	0	1278	1043	934
Arhgef17	Arhgef17	550.8374412	-0.843059525	0.295388355	-2.854071629	0.00431628	0.041090585	down	1180	1438	255	187	197	307	532	136	171	128
Gm5596	Gm5596	28.14011619	1.614416012	0.56571224	2.853775997	0.004320298	0.041105121	up	0	0	14	45	34	0	0	102	74	73
Gm15427	Gm15427	2653.722766	0.41536251	0.145612074	2.852527951	0.0043373	0.041243096	up	0	0	4487	5741	5401	0	0	6297	6287	4807
Atp5j	Atp5j	4023.059508	0.386173265	0.135408742	2.851907922	0.004345769	0.041243641	up	2717	2596	3628	4752	5878	4107	3170	4865	5095	4505
Gm10051	Gm10051	74.2281009	1.417748937	0.497051414	2.852318484	0.004340159	0.041243641	up	0	0	40	115	122	0	0	221	269	139
Gse1	Gse1	2615.106466	-0.450664335	0.158017835	-2.851983983	0.004344729	0.041243641	down	3313	3551	2247	3050	3039	1936	2700	2474	1430	1361
Pnrc1	Pnrc1	2588.360577	0.287492106	0.100811044	2.851791781	0.004347357	0.041243641	up	1664	1710	3008	3776	3022	2078	1827	3807	3283	2983
Elob	Elob	3698.331243	0.475743058	0.166880961	2.850792886	0.004361037	0.041343194	up	2643	2521	2927	4211	4475	4963	3054	4013	4212	3732
Gpihbp1	Gpihbp1	39.16890434	1.974426565	0.692620904	2.850659794	0.004362862	0.041343194	up	32	37	8	0	0	113	71	18	12	10
C130046K22Rik	C130046K22Rik	39.33760563	1.883364246	0.660898241	2.849703826	0.004375996	0.041420067	up	11	3	29	12	26	80	88	18	57	27
Nap1l1	Nap1l1	10166.86859	-0.163089403	0.05722737	-2.849849703	0.004373989	0.041420067	none	8725	8685	11947	15184	14872	6743	7479	11154	10916	10126
Ipcef1	Ipcef1	2869.128033	0.514414358	0.180575948	2.848742391	0.00438924	0.04152161	up	458	402	3816	5108	4087	334	493	7310	6021	6088
Nox4	Nox4	14.99819866	-3.948702516	1.386340458	-2.848292058	0.004395457	0.041556587	down	52	47	0	0	12	2	5	0	0	0
Ttc39b	Ttc39b	2376.645084	-0.552535323	0.194040932	-2.847519419	0.004406141	0.041633739	down	2445	2427	3034	3677	3735	816	1443	2607	2381	2494
Khk	Khk	899.0570274	0.511840446	0.17979697	2.846769025	0.004416539	0.041708109	up	405	417	982	1311	1374	851	507	1320	1332	1158
Dedd	Dedd	1374.836559	0.327589051	0.115126122	2.845479775	0.004434458	0.041853364	up	1093	1141	1150	1616	1505	1493	1315	1543	1189	1567
Vcam1	Vcam1	15310.57627	-0.358636535	0.126057902	-2.845014313	0.004440943	0.041890608	down	6710	6961	25415	35598	35587	5263	7338	18726	17969	17704
Rab5if	Rab5if	7153.216175	0.387916214	0.1363665	2.844659157	0.004445897	0.041913375	up	4473	4164	7124	10660	9143	7332	5334	9127	9107	7903
Rps7	Rps7	20615.32073	0.366460505	0.128875066	2.843533026	0.004461639	0.042037757	up	10536	10356	23798	31899	31272	17244	12820	28649	29328	25693
Ccndbp1	Ccndbp1	2774.069256	0.248414461	0.087392622	2.842510686	0.004475973	0.042138201	none	1448	1248	3589	4418	4526	1669	1499	4254	4036	3841
Slfn10-ps	Slfn10-ps	255.3798499	-0.842636356	0.296451527	-2.842408558	0.004477407	0.042138201	down	0	0	503	947	859	0	0	270	391	367
Tmem156	Tmem156	362.8839186	0.54468637	0.191674263	2.841729303	0.004486957	0.042204002	up	173	148	452	396	600	227	314	628	485	480
Gm16201	Gm16201	125.9068528	0.772862772	0.272100125	2.840361691	0.004506241	0.042361232	up	84	87	111	107	105	90	81	253	208	176
B3gnt7	B3gnt7	631.2354801	-0.520518652	0.183284613	-2.839947351	0.004512098	0.042392137	down	1262	1326	165	150	164	756	862	89	133	75
Apobr	Apobr	7872.780353	0.413672599	0.145737926	2.838469093	0.004533051	0.04256321	up	4276	4436	9629	10471	9100	4306	4478	15008	12793	10618
Ckap2l	Ckap2l	2546.431757	0.263980312	0.093006517	2.838299078	0.004535466	0.04256321	up	1047	986	3221	4553	4528	1030	1371	4136	3781	4118
Hacd2	Hacd2	1921.399786	0.299665653	0.105593001	2.837931021	0.004540699	0.042588095	up	975	1009	2255	2801	3005	1070	966	3245	3052	2716
Fxyd5	Fxyd5	16094.88383	0.416397472	0.146765625	2.837159407	0.004551688	0.042666903	up	9788	9532	15684	25164	19156	15956	10706	20194	22571	19530
1700096K18Rik	1700096K18Rik	95.18738523	0.575295754	0.202818986	2.836498519	0.004561119	0.042682553	up	35	45	90	163	130	55	54	156	151	171
Gm7993	Gm7993	28.54693122	-1.349843658	0.475849146	-2.836705013	0.00455817	0.042682553	down	0	0	84	94	107	0	0	37	24	28
Sox12	Sox12	157.2842052	-0.760677807	0.268161434	-2.83664133	0.00455908	0.042682553	down	279	177	163	239	121	148	109	78	72	105
Plpp1	Plpp1	318.3954766	-0.448777415	0.158226406	-2.836299118	0.004563968	0.042685002	down	451	418	270	360	311	293	306	150	214	212
Ikbke	Ikbke	7085.7123	0.405336686	0.142937975	2.835752259	0.004571789	0.042733928	up	3298	3401	8847	11351	10068	5358	6066	10217	8367	8948
Lamtor1	Lamtor1	8420.42652	0.524636023	0.185131732	2.833852513	0.004599055	0.042945041	up	4541	4524	8542	11176	10811	10391	7187	10654	10001	8382
Ovgp1	Ovgp1	95.69268775	0.923807049	0.325994015	2.833815984	0.004599581	0.042945041	up	31	26	93	82	130	32	27	288	171	203
Peg10	Peg10	286.0626468	-0.927159443	0.327220383	-2.833440372	0.00460499	0.042971223	down	613	603	74	280	145	166	327	87	106	53
Gm47754	Gm47754	93.73868541	0.926777078	0.327124626	2.833100919	0.004609883	0.042992566	up	34	26	119	88	132	90	59	139	208	106
Zfp217	Zfp217	4314.300088	0.34330116	0.121192004	2.832704709	0.0046156	0.043021566	up	1996	2016	5271	7077	6589	1950	3151	7549	5915	6064
Eif2b4	Eif2b4	1133.095779	0.381232565	0.134633788	2.831626223	0.004631195	0.04314255	up	649	758	1248	1486	1433	1123	814	1467	1398	1367
Cacna2d1	Cacna2d1	206.5475683	-0.883688536	0.312125677	-2.831194613	0.004637449	0.043176434	down	303	303	287	239	231	69	153	119	121	199
Il15	Il15	524.0906786	0.427818087	0.151183221	2.829798731	0.004657729	0.04334079	up	371	380	482	612	606	497	442	532	780	613
Nmt2	Nmt2	1253.809173	-0.423222986	0.149669349	-2.827719826	0.004688082	0.043598631	down	1514	1430	1331	1593	1702	681	959	1177	1114	1108
Havcr2	Havcr2	1248.812107	-0.803850024	0.284320854	-2.827263677	0.004694765	0.043636191	down	2173	2265	962	1242	1333	506	711	894	813	940
Sec16a	Sec16a	4324.478053	-0.438955827	0.15529334	-2.826623641	0.004704158	0.043698873	down	4629	4957	5129	6630	4848	2634	4156	3679	2726	3846
Megf8	Megf8	1408.373855	-0.521948669	0.184727408	-2.825507454	0.004720579	0.043826737	down	2101	2200	1222	1601	796	1172	1559	774	709	708
4833407H14Rik	4833407H14Rik	175.5945103	0.938771659	0.332377403	2.824414805	0.004736704	0.043929924	up	48	25	218	393	170	118	121	303	275	295
Tmem205	Tmem205	1298.064082	0.490645445	0.173717099	2.824393504	0.004737019	0.043929924	up	773	816	1402	1674	1361	1539	1001	1880	1400	1380
Comtd1	Comtd1	888.7868103	0.588737294	0.20850849	2.823565096	0.004749278	0.04401887	up	479	560	743	1077	994	1210	1032	827	819	1016
Epas1	Epas1	2032.624413	-0.580822234	0.205748728	-2.82296877	0.004758121	0.044026626	down	4460	4011	882	830	650	1778	2475	580	624	391
Tbc1d10b	Tbc1d10b	6557.246172	0.262018662	0.092814193	2.823045187	0.004756987	0.044026626	none	3774	4078	7514	11143	8158	4829	4867	9276	8307	7846
Ubqln2	Ubqln2	1690.840407	-0.467612549	0.165635393	-2.823143891	0.004755522	0.044026626	down	2235	2348	1738	1937	1660	983	1687	1264	1299	1097
Cd86	Cd86	1850.701379	0.740211583	0.262323959	2.821746007	0.004776299	0.044170056	up	420	405	2120	3233	3842	1228	1236	2655	2910	2839
Ercc6l2	Ercc6l2	824.7158858	-0.437359544	0.155033776	-2.821059751	0.004786529	0.044215089	down	728	835	1083	1339	1237	359	595	812	907	770
Lst1	Lst1	2724.885002	0.956787998	0.339149166	2.821142122	0.0047853	0.044215089	up	664	646	3400	3672	4176	3555	2295	3800	3508	3084
Hspa4	Hspa4	12209.36277	-0.173150845	0.061386056	-2.820686921	0.004792095	0.044222366	none	11101	10960	13243	17744	17595	8874	10376	12979	10874	11362
Numb	Numb	3109.39866	0.390554566	0.138462714	2.820647911	0.004792677	0.044222366	up	2500	2398	2833	3772	3056	2111	2682	4311	4131	4011
Prelp	Prelp	110.1997522	-0.762362844	0.270340776	-2.820006865	0.004802262	0.044286038	down	120	170	106	227	97	88	75	79	69	60
Fbxl22	Fbxl22	44.68342435	1.246347974	0.442153506	2.818812828	0.004820162	0.044416063	up	9	13	18	50	63	14	16	168	76	86
Slamf8	Slamf8	2008.257504	0.672234734	0.238490435	2.81870732	0.004821746	0.044416063	up	946	850	1980	2924	2309	2530	2304	2461	1992	2116
Rps10-ps2	Rps10-ps2	4661.830999	0.384113401	0.13633958	2.817328619	0.004842495	0.044582301	up	0	0	8017	9796	9951	0	0	11025	10695	8544
Ap1m1	Ap1m1	5430.550668	0.222616491	0.0790253	2.817028127	0.004847028	0.044599146	none	3242	3112	6461	8570	7742	3552	3295	8761	6953	6954
LOC118568331	LOC118568331	87.14186562	1.411632532	0.501180667	2.816614099	0.00485328	0.044631781	up	78	91	0	0	0	197	270	0	0	0
Mrtfb	Mrtfb	1959.923991	-0.483122328	0.171652828	-2.814531712	0.004884836	0.044826766	down	2779	2870	1740	2091	1596	1321	2433	998	1195	1134
Trim66	Trim66	23.56903032	-1.900991276	0.675428235	-2.814497792	0.004885351	0.044826766	down	49	50	35	4	38	6	11	8	12	4
Ubqln1	Ubqln1	6063.782222	-0.204949157	0.072811491	-2.814791376	0.004880891	0.044826766	none	5066	5123	7512	9647	8818	3624	4457	6546	6582	6234
Yipf2	Yipf2	794.8980517	0.40229245	0.142913695	2.814932821	0.004878743	0.044826766	up	359	326	1192	1164	1108	528	483	1176	1173	1154
Gna12	Gna12	8426.90663	-0.412279452	0.14651683	-2.813870959	0.004894887	0.044864362	down	6855	6765	12303	14552	13579	3076	4951	10457	9141	9565
Inpp5k	Inpp5k	2569.70613	0.293973974	0.104471049	2.813927649	0.004894024	0.044864362	up	2086	2051	1981	3483	2873	2672	2451	2809	2782	2492
Vdac2	Vdac2	12275.12013	0.217906482	0.077467002	2.812894201	0.00490978	0.044975877	none	11101	10985	10303	14410	13034	13096	11295	12988	12091	11459
Mgl2	Mgl2	575.6252534	0.785117205	0.279171461	2.812311837	0.004918679	0.045032392	up	58	77	828	1224	1124	230	189	1148	1194	757
Cops2	Cops2	3220.800709	-0.308041396	0.109612688	-2.810271355	0.004949975	0.045293778	down	3010	3315	3840	4549	4591	1874	2278	3314	3261	3187
Nradd	Nradd	276.4964337	0.662121807	0.235698018	2.809195475	0.004966548	0.045395075	up	325	231	152	207	180	346	284	216	357	280
Rab11fip3	Rab11fip3	416.1684136	-0.503362973	0.179178821	-2.809277185	0.004965288	0.045395075	down	621	631	325	501	355	262	414	281	280	246
Sec23ip	Sec23ip	3187.582378	-0.301622245	0.107443478	-2.807264353	0.004996422	0.045642841	down	2838	2967	4115	5228	4196	1829	2544	3169	3021	3184
Slc25a38	Slc25a38	846.1921389	0.467590003	0.166609032	2.806510525	0.005008128	0.045724455	up	561	532	856	793	1195	599	640	1119	1334	1187
2900093K20Rik	2900093K20Rik	46.29377513	0.919214854	0.327780117	2.804364286	0.005041591	0.046004515	up	22	26	25	63	48	40	47	93	76	42
Crocc	Crocc	262.9620688	-0.982778703	0.350497254	-2.803955502	0.005047987	0.04603742	down	269	254	504	445	286	225	291	145	98	95
Ccdc28b	Ccdc28b	559.717638	0.566452853	0.202052234	2.803497106	0.005055169	0.046063735	up	229	253	735	622	877	484	382	820	923	654
Mtr	Mtr	2435.853245	-0.430728418	0.15364419	-2.803414941	0.005056457	0.046063735	down	1433	1467	3869	5408	4531	690	1225	3387	2464	3131
Gm41724	Gm41724	27.42969164	-2.430636402	0.867175156	-2.802935931	0.005063973	0.046106746	down	91	80	0	4	0	20	11	0	0	0
Chsy3	Chsy3	107.5297053	-1.139107276	0.406500024	-2.80223176	0.00507504	0.046156566	down	183	217	124	52	149	39	56	59	72	58
Hivep2	Hivep2	729.0553165	-0.637003398	0.227311757	-2.802333701	0.005073437	0.046156566	down	517	558	1254	1345	1503	181	490	837	789	596
Hmgcl	Hmgcl	3758.032327	0.374073106	0.133508806	2.80186093	0.005080877	0.046158761	up	2521	2565	3710	4412	4800	4222	3390	4749	3904	3687
Nectin1	Nectin1	210.5918416	-0.880476652	0.314245507	-2.801875067	0.005080654	0.046158761	down	400	421	144	102	232	131	168	141	74	69
Ttll5	Ttll5	638.2237631	-0.442012586	0.157802203	-2.801054601	0.00509359	0.046248788	down	491	485	1000	1240	967	262	308	662	714	836
Ing4	Ing4	2536.864192	0.363636412	0.129844774	2.800547154	0.005101605	0.046296086	up	1951	2038	1735	3191	3126	2752	2303	2888	2823	2577
Afap1	Afap1	814.4102618	-0.81001052	0.289285743	-2.800036083	0.005109689	0.046343956	down	1027	1088	941	1264	1086	217	372	803	820	798
Tmub2	Tmub2	2676.205822	0.282501651	0.100899065	2.799844101	0.005112729	0.046346048	up	1880	1656	2975	3669	3431	2067	1730	3823	3492	3442
Bhlha15	Bhlha15	102.8364227	1.06336071	0.379822185	2.799627702	0.005116158	0.046351657	up	16	10	152	160	171	74	48	225	153	161
Gm15952	Gm15952	19.61706102	1.358512934	0.4853789	2.798871011	0.005128162	0.04641578	up	4	9	10	13	29	18	10	42	38	37
Nf2	Nf2	3761.690294	-0.247344578	0.088374374	-2.798826923	0.005128862	0.04641578	none	3606	3432	4615	5072	5423	2462	3072	3920	3404	3550
Stk40	Stk40	2726.096434	0.31434763	0.112324446	2.798568275	0.005132972	0.046427503	up	1444	1188	3047	4696	4378	1622	1804	4580	3995	3219
Hjurp	Hjurp	11763.75368	0.314798512	0.112512929	2.797887442	0.005143803	0.046499983	up	3687	3852	15787	21773	19345	3383	4723	19756	21385	21647
Adpgk	Adpgk	24329.75583	0.500107776	0.178859708	2.796089638	0.005172505	0.046733839	up	5432	5590	28243	38438	37122	4833	5058	59248	50637	50102
Rnf185	Rnf185	2401.489119	0.263336881	0.094217503	2.794988948	0.005190149	0.046841946	up	1595	1625	2754	3211	3061	1620	1683	3291	3422	3034
Tsen34	Tsen34	1665.272446	0.554560663	0.198407953	2.795052585	0.005189127	0.046841946	up	1736	1615	934	1102	1388	2286	1760	1087	1797	1682
Pgp	Pgp	3474.507833	0.30924052	0.110648913	2.794790401	0.005193337	0.046845096	up	1519	1537	4422	5774	5661	2134	1622	5251	5528	5095
Rps10	Rps10	12145.97849	0.53619184	0.191902375	2.794086532	0.005204655	0.046921529	up	8111	7615	7513	16061	16516	14669	9085	15565	14877	13880
1110038F14Rik	1110038F14Rik	760.4255682	0.410970044	0.147105879	2.793702376	0.005210841	0.046951643	up	579	587	604	965	818	818	595	824	881	973
Dync1h1	Dync1h1	15327.7022	-0.441237647	0.157987732	-2.792860193	0.005224427	0.047048358	down	17622	18798	17259	22792	15691	8389	14403	13873	11646	11881
Cmtr2	Cmtr2	528.4987622	-0.654774292	0.234617093	-2.790820929	0.005257455	0.047319964	down	439	389	1022	947	900	278	406	479	284	506
Ccdc66	Ccdc66	375.6790434	-0.600691622	0.215531223	-2.78702832	0.005319383	0.047825167	down	510	458	367	543	504	159	266	314	354	312
ND5	ND5	25661.08262	-0.610384488	0.218996483	-2.787188544	0.005316753	0.047825167	down	57191	59526	0	0	0	32328	40510	0	0	0
Pcdhgb5	Pcdhgb5	27.66428635	-1.512614433	0.542872054	-2.786318474	0.005331047	0.047903926	down	43	23	12	74	84	8	14	12	16	19
Sdad1	Sdad1	2317.224039	-0.256048472	0.091937027	-2.785041907	0.005352081	0.048051678	none	1409	1317	3417	4925	4122	1001	1312	2788	2785	2775
Spg20	Spg20	1694.9434	-0.364986054	0.131055784	-2.78496715	0.005353315	0.048051678	down	1932	1934	1729	2302	1969	1321	1642	1713	1081	1048
Zfp948	Zfp948	352.1751012	-0.556957644	0.200015861	-2.784567386	0.005359918	0.048084791	down	458	435	360	428	511	164	289	289	270	310
Gm42031	Gm42031	726.6783991	3.907300382	1.403329527	2.784307112	0.005364222	0.048097244	up	2	2	10	108	36	0	0	2883	2583	2716
D930048N14Rik	D930048N14Rik	387.3001576	0.79886499	0.287018781	2.783319565	0.005380578	0.048191519	up	388	360	231	279	225	308	349	616	433	583
Fgf13	Fgf13	19.3617785	-2.563520128	0.920985744	-2.783452561	0.005378373	0.048191519	down	10	13	69	86	16	11	10	4	0	4
Gm12671	Gm12671	1394.808645	0.363359247	0.130576393	2.782733069	0.005390313	0.048252518	up	0	0	2230	2992	3202	0	0	3161	2952	2865
Vpreb2	Vpreb2	70.31404261	-1.448123777	0.52048356	-2.782266123	0.005398076	0.048295798	down	0	0	212	161	339	0	0	86	38	82
Nelfe	Nelfe	1652.29859	0.352877697	0.126845886	2.781940426	0.005403496	0.048318089	up	1207	1168	1700	1739	2101	1711	1409	1954	2003	1691
Atic	Atic	3868.527669	-0.251980307	0.090619586	-2.780638463	0.005425212	0.048459743	none	3522	3761	4572	5991	4909	3208	2922	3912	3197	3394
Slc12a2	Slc12a2	748.4542924	-0.522572377	0.187931771	-2.780649457	0.005425028	0.048459743	down	650	720	936	1272	1349	261	489	732	739	864
Rpia	Rpia	2699.818874	0.243564072	0.087601381	2.780367951	0.005429734	0.048473889	none	910	1021	3895	5163	4635	1175	1221	4495	4527	3737
Ccdc124	Ccdc124	2905.131881	0.384396001	0.138322241	2.778989099	0.005452835	0.048653802	up	1819	1991	2915	3802	3539	3249	2269	3663	3229	3174
Lrrc51	Lrrc51	27.65812536	-1.303728001	0.469287005	-2.778103776	0.005467715	0.048760198	down	41	43	36	25	58	17	7	18	10	21
Vasn	Vasn	1273.427079	-0.681499788	0.245465476	-2.776356979	0.005497181	0.048996488	down	2282	2222	946	1318	1072	807	695	938	790	805
Krt86	Krt86	36.96825354	1.449375742	0.522216382	2.775431398	0.005512853	0.049109636	up	5	19	39	19	19	18	15	102	68	96
Lrp12	Lrp12	4721.70563	-0.419210624	0.151093778	-2.774506206	0.005528558	0.049203795	down	6668	7404	3179	4670	4681	3204	5386	2923	3070	2658
Sdr39u1	Sdr39u1	114.3153535	-0.618193178	0.222815884	-2.774457397	0.005529388	0.049203795	down	116	127	119	202	193	78	73	130	65	83
Bbip1	Bbip1	1042.678659	0.307920554	0.111088991	2.771836801	0.005574097	0.049548201	up	834	758	963	1214	1281	1116	907	1247	1111	1040
Ndufa3	Ndufa3	2405.174052	0.572589348	0.206572817	2.771852349	0.005573831	0.049548201	up	1432	1417	2109	2760	2727	3648	2385	2583	2267	2337
Aph1c	Aph1c	2956.204649	0.301682383	0.108876063	2.770878876	0.005590522	0.049667437	up	3098	2974	1865	2757	2854	3378	3011	2989	2497	2717
Pbx1	Pbx1	3851.329282	0.446091734	0.161007346	2.770629697	0.005594801	0.049678705	up	1528	1488	4691	5738	5539	1146	1984	7470	6942	6793
Slc20a2	Slc20a2	1425.112847	-0.303931171	0.109712086	-2.770261534	0.00560113	0.049708144	down	1497	1480	1461	2091	1945	942	973	1528	1338	1307
Amot	Amot	332.4424554	-1.38935608	0.501705379	-2.769266859	0.00561826	0.04983336	down	792	857	295	110	203	91	150	208	127	45
Gm43039	Gm43039	43.18840206	1.289863218	0.465867294	2.768735291	0.005627434	0.049887909	up	0	0	51	71	45	0	0	89	122	140
Cpa3	Cpa3	248.7079311	1.276202615	0.461048639	2.768043339	0.005639396	0.049943128	up	12	25	334	557	396	169	129	433	456	364
Igkv19-93	Igkv19-93	3540.503156	-0.352654095	0.127402796	-2.768024777	0.005639717	0.049943128	down	0	0	7889	9989	9429	0	0	6095	6386	5288
Mboat7	Mboat7	3634.730853	-0.220741528	0.079752093	-2.767846189	0.005642808	0.049943694	none	2967	3028	4448	5767	5668	2779	2526	3756	3625	3395
Rab5c	Rab5c	16877.96874	0.315197114	0.113949915	2.76610223	0.005673075	0.050184658	none	11508	11615	15407	25494	20212	17021	14818	20571	18222	17983
Slc2a3	Slc2a3	12893.12447	0.516066264	0.186663646	2.76468544	0.005697771	0.050376113	none	6272	6703	12859	16623	15815	5338	6210	26092	23011	22667
Tcf7l2	Tcf7l2	435.0208466	-0.46389258	0.167994062	-2.761362956	0.005756067	0.050864269	none	649	726	256	261	345	512	537	156	201	131
Gnptab	Gnptab	4092.28299	-0.393624126	0.142770112	-2.757048521	0.00583257	0.051460852	none	4608	4513	4565	5353	5542	2285	3564	3244	3944	3519
Itga2b	Itga2b	12446.30529	-0.282665017	0.102525264	-2.757027928	0.005832937	0.051460852	none	13634	14074	13090	16721	12856	12118	10314	10139	9421	9127
Tmem198	Tmem198	14.76629781	-4.08480169	1.481430915	-2.757335255	0.005827457	0.051460852	none	29	20	12	46	0	18	12	0	0	0
Vgll3	Vgll3	634.7200537	-1.305134194	0.473568488	-2.755956585	0.005852076	0.051602115	none	2037	2079	19	23	40	211	328	16	31	14
Zc3h18	Zc3h18	4161.751116	-0.195241342	0.070864873	-2.755121595	0.005867033	0.05170636	none	3115	2998	5661	7469	6205	2348	2784	5121	4464	4478
Usp6nl	Usp6nl	1589.654943	-0.379077766	0.137644198	-2.754041011	0.005886439	0.051849692	none	1200	1293	2146	2782	2884	727	1242	1840	1462	1504
Rps5	Rps5	25496.45533	0.369971261	0.134350598	2.753774567	0.005891233	0.051864229	none	16251	15073	26740	35552	33483	25372	17052	33221	33324	29766
Trim30b	Trim30b	854.1638321	1.091954429	0.396589882	2.75335927	0.005898712	0.051902378	none	5	1	1266	1886	1934	32	17	1949	2028	1522
Arap2	Arap2	809.3801373	-0.590866606	0.214691664	-2.752163709	0.005920292	0.052064484	none	520	588	1109	1819	1664	173	394	1021	853	1029
Slc19a2	Slc19a2	394.2306295	-0.847527908	0.308063243	-2.751149086	0.005938661	0.052198203	none	521	539	426	658	523	155	274	171	234	467
Dnal1	Dnal1	131.8513574	-0.743848794	0.270446435	-2.750447773	0.005951388	0.052282213	none	212	167	98	194	139	75	169	61	79	55
Plekha3	Plekha3	1393.446636	-0.327918969	0.119231688	-2.750266926	0.005954674	0.052283239	none	1413	1347	1548	2108	2017	773	1108	1530	1384	1151
Phkg2	Phkg2	1676.191519	0.307494255	0.111851605	2.749126881	0.005975425	0.052437533	none	1082	1105	1708	2469	2141	1570	1201	2208	2023	1950
Tmem38a	Tmem38a	373.00983	0.539208064	0.196156555	2.748865896	0.005980185	0.052451402	none	177	211	312	680	409	289	209	588	617	532
Rpain	Rpain	841.9998847	0.51328605	0.186739272	2.748677584	0.005983621	0.052453657	none	578	474	668	1110	1083	951	663	984	1277	829
Tubb4b	Tubb4b	13106.6392	0.321380013	0.116949096	2.748033319	0.005995392	0.052528928	none	5961	5538	16619	23551	20323	8843	6928	20987	18192	17962
Cish	Cish	200.3273876	0.542301739	0.197506086	2.745746986	0.00603733	0.052833525	none	39	62	281	385	306	87	88	439	341	279
Efhd2	Efhd2	30507.1555	0.247779089	0.090241116	2.745744935	0.006037368	0.052833525	none	18759	18620	34170	47459	42462	25269	23044	39375	37149	35537
Klra3	Klra3	123.9753633	-1.472144124	0.536214117	-2.745440819	0.006042967	0.052833525	none	250	277	37	88	41	170	107	20	16	0
Sh3d19	Sh3d19	531.1963963	-0.625930676	0.227980355	-2.745546545	0.00604102	0.052833525	none	924	859	467	501	440	290	439	313	360	342
Wdpcp	Wdpcp	202.1992958	-0.593138475	0.216073176	-2.745081489	0.006049587	0.052863397	none	236	187	213	291	367	155	187	182	110	118
Kcnk12	Kcnk12	180.0519622	0.708053004	0.258042143	2.743943284	0.006070603	0.053018952	none	37	54	276	210	292	105	57	377	317	307
Snrnp200	Snrnp200	8732.004358	-0.274504449	0.10004776	-2.743734095	0.006074472	0.053024677	none	7173	6963	11287	15959	12674	4517	6492	9876	9105	8828
Rps6	Rps6	35043.64016	0.279012508	0.101702136	2.743428196	0.006080134	0.053046038	none	15961	14913	44496	60303	58791	21383	17108	55454	53781	47509
N4bp3	N4bp3	884.992018	0.316915527	0.115527662	2.743200386	0.006084354	0.053054798	none	480	468	1205	1335	1124	596	627	1303	1109	1240
Ankrd50	Ankrd50	1763.367648	-0.502479233	0.18319756	-2.742827098	0.006091275	0.053087086	none	1936	2010	2208	2852	2026	772	1323	1911	1613	1427
Mt1	Mt1	2710.425873	0.465056098	0.169599932	2.742077149	0.0061052	0.053180354	none	1346	1408	2901	4062	3796	2829	1955	3666	3113	3450
Vps28	Vps28	3942.648868	0.415274112	0.151476479	2.741508869	0.006115771	0.053244322	none	2264	2143	3849	5770	5720	3989	2911	5493	5025	4211
Fam89b	Fam89b	2530.342437	0.575945937	0.210257864	2.739236126	0.006158213	0.053585545	none	2746	2834	1308	935	1730	4270	3102	1786	2069	1412
Slc39a8	Slc39a8	310.9568878	-0.586841829	0.214305693	-2.738339895	0.006175022	0.053703485	none	298	324	399	536	500	155	187	283	193	393
Tpp1	Tpp1	12828.65619	-0.23097553	0.084355449	-2.738122223	0.006179111	0.053710731	none	16909	16595	9280	12949	10885	13206	15412	7205	7602	7850
Catspere2	Catspere2	60.53925713	-2.38474715	0.871117007	-2.737573861	0.006189422	0.053772029	none	115	172	0	14	8	68	82	0	0	0
AI837181	AI837181	2020.117379	0.350980606	0.128240158	2.73690091	0.006202097	0.05382546	none	1318	1216	2306	2846	2363	1942	1578	2356	2514	2448
Tmem203	Tmem203	483.2337263	0.560175836	0.20466857	2.736990028	0.006200417	0.05382546	none	272	190	524	808	534	421	313	915	528	676
Rplp0	Rplp0	71133.78456	0.296535509	0.108379659	2.736080856	0.006217575	0.053931413	none	44394	42967	76478	106629	96149	56398	41985	101029	98354	92085
Arhgef15	Arhgef15	39.11845679	-1.522165371	0.55664943	-2.734513483	0.006247254	0.054160374	none	39	19	47	127	128	27	12	33	14	8
Acsbg1	Acsbg1	71.28175984	-1.469118311	0.537409162	-2.733705367	0.006262606	0.054234255	none	208	178	15	65	27	21	32	11	19	27
Atp2b4	Atp2b4	646.2403517	-0.679450342	0.248560057	-2.733545968	0.006265638	0.054234255	none	672	710	827	1115	973	179	355	666	573	776
Scarb2	Scarb2	11421.61309	-0.154241021	0.056425123	-2.73355223	0.006265519	0.054234255	none	12164	12609	9942	14078	13059	10912	11290	9375	9108	8372
AC113595	AC113595	124.5589049	-0.820485664	0.300200433	-2.73312618	0.006273629	0.054241695	none	0	0	334	409	352	0	0	222	129	163
Igflr1	Igflr1	84.07895722	5.044470974	1.845813295	2.732925908	0.006277445	0.054241695	none	159	128	0	0	0	175	108	0	31	36
Matn2	Matn2	185.0313306	-0.775488261	0.283787419	-2.732637914	0.006282936	0.054241695	none	180	134	377	401	232	87	134	187	158	92
Oip5	Oip5	345.9072011	0.427867931	0.156537758	2.733320944	0.00626992	0.054241695	none	92	89	522	552	588	98	121	616	764	555
Tcim	Tcim	62.32122895	-0.86205969	0.315457173	-2.732731298	0.006281155	0.054241695	none	60	50	128	119	89	15	23	68	72	59
Fbxl17	Fbxl17	1503.398459	-0.350232367	0.128188567	-2.732165395	0.006291955	0.054268369	none	1845	1915	1528	1710	1615	1079	1356	1276	1007	1249
Gm10602	Gm10602	46.16847993	-1.054376783	0.385941631	-2.731959186	0.006295894	0.054268369	none	10	11	118	157	133	7	10	28	43	57
Pde3b	Pde3b	1107.225605	-0.501163284	0.18343445	-2.732111029	0.006292993	0.054268369	none	802	762	1877	2012	1980	295	574	1491	1207	1293
Ccdc63	Ccdc63	31.20931463	1.44576282	0.529420307	2.730841263	0.006317289	0.054424353	none	1	1	42	56	29	11	3	77	53	94
Cenpx	Cenpx	1521.878615	0.413689401	0.151507956	2.730479719	0.006324222	0.054455648	none	957	934	1309	2372	1906	1556	1085	1935	2029	1751
Col7a1	Col7a1	120.603893	-2.041451188	0.747725368	-2.730215229	0.006329299	0.05447093	none	392	348	47	65	31	19	15	55	2	22
Slc24a5	Slc24a5	542.9132025	-0.361769335	0.132514164	-2.730042777	0.006332611	0.054471018	none	550	570	581	729	785	460	499	420	476	341
Mrpl57	Mrpl57	1083.205651	0.402985298	0.147633887	2.72962601	0.006340621	0.0545115	none	626	591	1110	1507	1602	1005	677	1444	1538	1357
Gm49759	Gm49759	2192.421197	0.458579203	0.168063154	2.728612382	0.006360141	0.054643183	none	0	0	2936	5301	4666	0	0	5317	4579	4645
Ptpn6	Ptpn6	20497.27047	0.512849546	0.187961156	2.728486866	0.006362562	0.054643183	none	7683	7443	26449	35056	31735	16547	14393	32525	23807	28410
Zfp369	Zfp369	947.6498143	-0.336380323	0.123311041	-2.727901082	0.006373872	0.05471183	none	1013	1202	863	1241	1229	625	820	869	803	749
Gm38561	Gm38561	216.028117	-1.270408339	0.465778967	-2.727491856	0.006381783	0.054722797	none	589	584	0	0	0	149	284	0	0	0
Gm6548	Gm6548	397.4734082	-0.461952509	0.16936322	-2.727584591	0.00637999	0.054722797	none	0	0	830	1182	1179	0	0	627	645	633
Rplp2	Rplp2	14982.5547	0.484056901	0.177501148	2.727063498	0.006390074	0.054765425	none	7711	7513	16214	22417	20077	16423	10293	20503	19299	16892
Bmi1	Bmi1	1750.992398	-0.4390119	0.161002956	-2.726731917	0.006396498	0.054781513	none	1322	1457	2506	3037	3156	607	1175	2120	1895	1736
Gm37416	Gm37416	416.4865645	0.645993068	0.236939276	2.726407705	0.006402786	0.054781513	none	0	0	595	1026	629	0	0	998	886	1023
Pfas	Pfas	942.0335753	-0.45969304	0.168614178	-2.726301219	0.006404852	0.054781513	none	942	1114	1311	1212	1183	509	794	774	793	865
Shtn1	Shtn1	2105.574006	0.299122219	0.109718022	2.726281563	0.006405233	0.054781513	none	2236	2196	1414	1992	1636	2008	2893	2054	1679	1675
Pde4d	Pde4d	564.6727966	-0.455338059	0.167064544	-2.72552182	0.006419993	0.0548793	none	631	809	536	717	680	372	477	567	430	328
Kcnab2	Kcnab2	8411.954361	0.296069373	0.108754524	2.722363737	0.006481676	0.05537788	none	4508	4291	10256	15169	10760	5299	5813	13108	12392	9769
Utp4	Utp4	1507.541453	-0.237475052	0.087240692	-2.722067508	0.006487489	0.055398857	none	1501	1548	1674	2041	1963	1112	1136	1450	1380	1444
Htr7	Htr7	178.1119887	1.356530296	0.49839094	2.721819734	0.006492355	0.055411727	none	5	2	297	481	226	45	35	392	371	307
Ptpn18	Ptpn18	2592.536279	0.741363612	0.272455002	2.721049741	0.006507497	0.055512246	none	649	806	2940	4506	4335	2601	1661	4298	3637	3013
Odc1	Odc1	5402.589991	-0.302495995	0.111177213	-2.720845267	0.006511523	0.055517887	none	4329	4372	6850	10712	7666	3818	3569	5192	5679	5014
P2rx1	P2rx1	2028.279653	0.253306881	0.09310508	2.720655868	0.006515255	0.055521009	none	1178	1177	2309	3140	2921	1318	1146	3256	2902	2598
Atp6v0e	Atp6v0e	9621.029259	0.399367367	0.146855016	2.719466976	0.006538722	0.055692226	none	5880	5791	10557	11906	12954	10073	7129	11680	12838	10543
Igf2r	Igf2r	9790.676515	-0.384463157	0.141384168	-2.719280107	0.006542418	0.055694949	none	12692	13590	9474	11371	8146	6987	10476	7195	6737	6086
Fnta	Fnta	2366.473767	0.268296198	0.098704568	2.718174086	0.006564329	0.055823866	none	2169	1913	1855	2852	2588	2621	2222	2565	2338	2202
Klhl13	Klhl13	42.75801612	-1.729129235	0.636103042	-2.718316249	0.006561509	0.055823866	none	117	90	12	12	4	34	58	0	0	4
Chit1	Chit1	383.9675125	0.598224996	0.220098375	2.717989149	0.006567999	0.055826301	none	16	29	641	699	869	54	48	872	724	725
Ankrd26	Ankrd26	324.12832	-0.746549168	0.274784201	-2.716856232	0.006590523	0.055965292	none	343	342	348	702	523	111	266	407	211	185
Pcdh7	Pcdh7	357.4974823	-0.958821905	0.352919952	-2.716825442	0.006591136	0.055965292	none	608	674	165	561	387	124	264	166	181	282
Atp5h	Atp5h	7301.555637	0.42291588	0.155717461	2.715918163	0.006609225	0.056041567	none	3486	3563	8835	10987	10679	6751	4777	10004	9935	8957
Cic	Cic	8430.160934	-0.459851214	0.169329628	-2.715716201	0.006613258	0.056041567	none	8998	9507	9783	12849	8464	7348	9173	6187	4314	5577
Nfkbil1	Nfkbil1	836.4459079	0.391047812	0.143998334	2.71564123	0.006614756	0.056041567	none	487	477	946	1102	1125	646	445	1428	1181	1103
Nfu1	Nfu1	2528.212082	0.280749102	0.103373798	2.715863285	0.006610321	0.056041567	none	1371	1283	3094	3895	3860	1738	1398	3628	3834	3358
Rilpl1	Rilpl1	378.2760801	-0.524178273	0.193030268	-2.715523729	0.006617103	0.056041567	none	496	509	401	355	395	392	355	211	157	257
Mppe1	Mppe1	3552.606875	0.452281322	0.166583493	2.71504285	0.00662672	0.056065446	none	1295	1114	3972	5380	5549	1171	1078	7145	7470	6406
Oosp1	Oosp1	71.11712876	1.196579394	0.440717629	2.715070414	0.006626168	0.056065446	none	6	9	65	147	98	39	14	108	231	111
Cbx8	Cbx8	358.2388868	0.352238246	0.129753952	2.714662951	0.006634325	0.056086952	none	152	175	391	652	536	200	192	535	564	572
Gdpd5	Gdpd5	211.3518	-0.867601393	0.319608399	-2.714576323	0.006636061	0.056086952	none	321	324	98	352	141	218	261	76	76	52
Cpeb3	Cpeb3	233.6542047	-0.649599376	0.239359976	-2.713901406	0.006649595	0.056172567	none	314	280	275	282	342	92	183	179	179	219
Ajuba	Ajuba	307.7959453	-1.158838953	0.427124313	-2.713118682	0.006665323	0.056276611	none	848	825	53	63	146	213	164	91	41	22
Cdca4	Cdca4	2652.906787	0.213769842	0.078809409	2.712491378	0.006677952	0.05632936	none	1238	1193	3346	4547	4644	1448	1329	4057	3928	3831
Tmem202	Tmem202	121.6613725	1.071595928	0.395062895	2.712469184	0.006678399	0.05632936	none	110	166	44	25	59	204	132	120	64	138
Cnpy2	Cnpy2	2338.021641	0.396976906	0.146400891	2.711574391	0.006696451	0.056452761	none	1641	1411	2305	3053	2820	2630	1994	2574	2921	2390
Bcl6b	Bcl6b	95.552872	0.902905218	0.333159835	2.710126259	0.00672576	0.056641954	none	26	32	104	194	71	65	72	191	106	187
Cd200	Cd200	826.6613456	-0.578695597	0.213524144	-2.710211529	0.006724031	0.056641954	none	1639	1624	456	430	533	582	830	376	368	307
Emc1	Emc1	2326.456643	-0.494241964	0.182418288	-2.709388237	0.006740741	0.056714027	none	4078	4250	1156	2093	1565	2120	1934	1427	1018	1072
Lrch1	Lrch1	1404.912788	-0.308569244	0.113889835	-2.709365982	0.006741193	0.056714027	none	1011	1065	1987	2347	2543	698	980	1544	1650	1322
Gm43031	Gm43031	21.27723312	1.471836398	0.543322625	2.708954733	0.006749555	0.056755431	none	0	0	19	23	32	0	0	62	67	53
Cdca7	Cdca7	2610.319466	0.264840709	0.097889996	2.7054931	0.006820307	0.057238411	none	613	701	3624	4917	4921	653	654	5078	4847	4688
Pum1	Pum1	2717.627691	-0.436259754	0.161237017	-2.705704692	0.006815963	0.057238411	none	2902	2878	3157	4340	3532	1264	2419	2437	2574	2293
Rpgrip1l	Rpgrip1l	408.5540188	-0.789843209	0.291931165	-2.705580297	0.006818516	0.057238411	none	418	365	626	842	611	73	233	478	444	352
Rpl34-ps1	Rpl34-ps1	2954.785179	0.55811321	0.206290998	2.705465654	0.00682087	0.057238411	none	371	365	4889	5536	5943	890	473	5717	6047	5032
Katnal1	Katnal1	415.6595332	-0.566347086	0.209432806	-2.704194715	0.006847015	0.057428602	none	465	460	496	598	646	160	331	331	385	400
Zdhhc7	Zdhhc7	3709.177284	0.236129993	0.087344619	2.703429189	0.006862807	0.057531803	none	2183	2183	4312	5775	5437	2864	2558	5308	4530	4428
Rgs3	Rgs3	900.3123034	0.457107468	0.169107947	2.703051381	0.006870612	0.057567986	none	555	623	808	1114	1083	570	531	1579	1315	1370
Atp6v0d1	Atp6v0d1	12856.89356	0.340939327	0.126175845	2.702096638	0.006890373	0.057590373	none	9425	8830	12325	17198	14244	14630	11608	15359	13472	12249
Fzd4	Fzd4	190.546433	-0.73243483	0.271019047	-2.702521601	0.006881571	0.057590373	none	161	224	213	417	308	75	77	223	129	233
Kmt2b	Kmt2b	2671.449328	-0.336842254	0.124665165	-2.701975764	0.006892879	0.057590373	none	2481	2692	3418	4161	3309	1667	2530	2464	2254	2213
Pcif1	Pcif1	4060.825267	0.151892404	0.056216665	2.701910644	0.006894229	0.057590373	none	1615	1549	5697	7855	7172	1636	1736	7107	5971	6040
Rps21	Rps21	7673.460194	0.449211667	0.16621004	2.702674681	0.006878403	0.057590373	none	4039	3700	9411	10205	10988	7522	4953	10411	10695	9211
Unc50	Unc50	2105.654943	0.290438093	0.107477599	2.702312806	0.006885895	0.057590373	none	1672	1576	1890	2522	2600	2181	1963	2670	2198	1877
Orc1	Orc1	230.0852274	-0.414744647	0.153557666	-2.70090487	0.006915111	0.057735581	none	116	110	385	592	420	75	82	278	323	279
Ighv1-66	Ighv1-66	56.88391016	1.471469712	0.544862527	2.700625642	0.006920919	0.057754842	none	0	0	77	33	80	0	0	143	193	148
Ptpn23	Ptpn23	2416.829542	-0.2908606	0.107717434	-2.700218415	0.006929397	0.057796354	none	2762	2955	2111	3092	2303	2248	2802	1617	1590	1490
Maf1	Maf1	4385.299057	0.328951355	0.12188904	2.698777148	0.006959476	0.058017908	none	3173	2803	4166	5868	5601	4666	3873	5394	4567	4538
Plk3	Plk3	1576.552876	-0.488356033	0.180983754	-2.698341819	0.006968585	0.0580645	none	2268	2085	1496	2107	1467	1158	1055	1112	1428	1098
Slc15a2	Slc15a2	481.9085254	0.500703432	0.18557364	2.69813877	0.006972837	0.058070601	none	203	194	545	711	632	157	230	1088	801	847
Med11	Med11	1377.750517	0.521903611	0.193578112	2.696087934	0.007015914	0.058370426	none	788	709	1380	1486	2170	1507	966	1678	1880	1737
Sphk2	Sphk2	3970.98274	0.428915716	0.159079028	2.696243008	0.007012649	0.058370426	none	3114	2982	4591	3815	3395	4085	3658	5250	4229	4252
F2rl3	F2rl3	798.0390556	0.397147325	0.147340074	2.695446768	0.007029431	0.058421082	none	639	598	538	1061	834	908	911	750	797	807
Nudcd1	Nudcd1	664.7580977	-0.549424277	0.20385142	-2.695219273	0.007034232	0.058421082	none	712	637	550	1286	1223	297	481	591	640	610
Ube2f	Ube2f	2448.805676	0.421459501	0.156378309	2.695127631	0.007036167	0.058421082	none	1895	1805	2089	3014	2540	2605	2144	2151	3300	2925
Wdr36	Wdr36	2432.803002	-0.204976116	0.076050875	-2.695249929	0.007033585	0.058421082	none	1993	2086	2906	3914	3623	1555	1988	2560	2485	2281
Bicra	Bicra	994.2866252	-0.618798311	0.22962413	-2.69483138	0.007042426	0.058443634	none	1000	1027	1317	1740	1131	778	1160	716	564	455
Stk16	Stk16	2457.121177	0.287341596	0.106655347	2.694113355	0.007057616	0.058540244	none	1769	1844	2435	3172	3019	2128	1718	3243	3247	2794
Hdac3	Hdac3	2704.869921	0.205017746	0.076141479	2.692589492	0.007089951	0.058749848	none	1924	2003	2965	3558	3537	2141	2003	3461	3318	3171
L1cam	L1cam	210.5998403	-0.645949553	0.23989925	-2.692586803	0.007090008	0.058749848	none	185	152	355	467	289	59	86	248	277	212
A130010J15Rik	A130010J15Rik	339.9198312	-0.576090315	0.214016262	-2.691806259	0.007106622	0.058828421	none	301	343	462	427	655	253	320	231	247	223
Lrp6	Lrp6	4455.888509	-0.440370766	0.163596473	-2.691810879	0.007106523	0.058828421	none	4710	4932	5204	6538	6093	2050	3805	4867	3553	3819
Ddhd1	Ddhd1	3891.986977	0.421013694	0.156439322	2.691226791	0.007118978	0.058899608	none	2625	2349	3535	5131	4899	3394	4801	5274	4117	3458
Gm7367	Gm7367	278.0558548	0.724907701	0.269375438	2.691068291	0.007122361	0.058899608	none	0	0	493	530	392	0	0	639	760	584
Atg3	Atg3	5024.620328	0.169771917	0.06312827	2.689316817	0.007159843	0.05916952	none	2941	2773	6386	7823	7818	3053	3179	7092	6542	6840
Paqr9	Paqr9	447.2469252	-0.839867447	0.312310309	-2.689208212	0.007162173	0.05916952	none	126	132	1056	1602	1160	146	156	360	348	374
Raph1	Raph1	1603.211989	-0.579446631	0.215510011	-2.68872257	0.0071726	0.059226006	none	2197	2666	1527	1607	1453	787	1855	982	926	1001
Taz	Taz	1338.315916	0.269594586	0.100356982	2.686356043	0.007223607	0.059617342	none	1442	1310	937	1215	1148	1707	1463	1140	1012	1150
[truncated: 14,499 more rows]
