# Supplementary material for: USP26 Combats Age‐Related Declines in Self‐Renewal and Multipotent Differentiation of BMSC by Maintaining Mitochondrial Homeostasis
Source: Adv Sci (Weinh). 2024 Oct 8;11(44):2406428. doi: 10.1002/advs.202406428 (PMC11600297; doi:10.1002/advs.202406428)
Supplement: Supplementary file 3 — Supporting Information file 2 [file ADVS-11-2406428-s005.xlsx]

## Sheet: sheet1
Protein	Protein Name	Gene Name	Function	MolWeight	average cKO	average Ctrl	t test p value
Q61941	NAD(P) transhydrogenase, mitochondrial	Nnt	FUNCTION: The transhydrogenation between NADH and NADP is coupled to respiration and ATP hydrolysis and functions as a proton pump across the membrane (By similarity). May play a role in reactive oxygen species (ROS) detoxification in the adrenal gland (By similarity). {ECO:0000250|UniProtKB:P07001, ECO:0000250|UniProtKB:Q13423}.	113.84	673567	6053.7	0.0273781
Q9D2P4	Ubiquitin-related modifier 1	Urm1	FUNCTION: Acts as a sulfur carrier required for 2-thiolation of mcm(5)S(2)U at tRNA wobble positions of cytosolic tRNA(Lys), tRNA(Glu) and tRNA(Gln). Serves as sulfur donor in tRNA 2-thiolation reaction by being thiocarboxylated (-COSH) at its C-terminus by MOCS3. The sulfur is then transferred to tRNA to form 2-thiolation of mcm(5)S(2)U. Also acts as a ubiquitin-like protein (UBL) that is covale…	11.323	508887	17767	0.000768219
Q7TMF5	Serpin A12	Serpina12	FUNCTION: Adipokine that modulates insulin action by specifically inhibiting its target protease KLK7 in white adipose tissues. {ECO:0000269|PubMed:16030142, ECO:0000269|PubMed:23370777}.	47.634	1748000	71961.7	4.879e-05
Q9EQU3	Toll-like receptor 9	Tlr9	FUNCTION: Key component of innate and adaptive immunity. TLRs (Toll-like receptors) control host immune response against pathogens through recognition of molecular patterns specific to microorganisms. TLR9 is a nucleotide-sensing TLR which is activated by unmethylated cytidine-phosphate-guanosine (CpG) dinucleotides. Acts via MYD88 and TRAF6, leading to NF-kappa-B activation, cytokine secretion a…	116.41	5972200	462680	0.000342648
P34960	Macrophage metalloelastase	Mmp12	FUNCTION: May be involved in tissue injury and remodeling. Has significant elastolytic activity. Can accept large and small amino acids at the P1' site, but has a preference for leucine. Aromatic or hydrophobic residues are preferred at the P1 site, with small hydrophobic residues (preferably alanine) occupying P3 (By similarity). {ECO:0000250}.	54.97	443550	35181	0.00260103
P18524	Ig heavy chain V region RF			12.866	809490	69165.7	0.0393862
Q99LE1	RILP-like protein 2	Rilpl2	FUNCTION: Involved in cell shape and neuronal morphogenesis, positively regulating the establishment and maintenance of dendritic spines (By similarity). Plays a role in cellular protein transport, including protein transport away from primary cilia (PubMed:23264467). May function via activation of RAC1 and PAK1 (By similarity). {ECO:0000250|UniProtKB:Q6AYA0, ECO:0000269|PubMed:23264467}.	22.393	767720	66944.7	0.010159
Q3UV17	Keratin, type II cytoskeletal 2 oral	Krt76	FUNCTION: Probably contributes to terminal cornification. {ECO:0000250|UniProtKB:Q01546}.	62.844	3.75357e+06	335225	2.52596e-07
Q91ZI0	Cadherin EGF LAG seven-pass G-type receptor 3	Celsr3	FUNCTION: Receptor that may have an important role in cell/cell signaling during nervous system formation.	358.47	589507	63660.7	0.000364036
Q9QX11	Cytohesin-1	Cyth1	FUNCTION: Promotes guanine-nucleotide exchange on ARF1, ARF5 and ARF6 (PubMed:18042453, PubMed:20080746). Promotes the activation of ARF factors through replacement of GDP with GTP (PubMed:18042453). Plays an important role in membrane trafficking, during junctional remodeling and epithelial polarization, through regulation of ARF6 activity (PubMed:20080746, PubMed:29420262). {ECO:0000269|PubMed:…	46.273	965490	115838	0.00475339
Q9WUJ8	Origin recognition complex subunit 6	Orc6	FUNCTION: Component of the origin recognition complex (ORC) that binds origins of replication. DNA-binding is ATP-dependent. The specific DNA sequences that define origins of replication have not been identified yet. ORC is required to assemble the pre-replication complex necessary to initiate DNA replication (By similarity). {ECO:0000250}.	29.188	290443	35751	0.0334548
O08585	Clathrin light chain A	Clta	FUNCTION: Clathrin is the major protein of the polyhedral coat of coated pits and vesicles. Acts as component of the TACC3/ch-TOG/clathrin complex proposed to contribute to stabilization of kinetochore fibers of the mitotic spindle by acting as inter-microtubule bridge (By similarity). {ECO:0000250|UniProtKB:P09496}.	25.604	8.37937e+06	1.06337e+06	0.00655408
Q06649	SH3 domain-binding protein 2	Sh3bp2	FUNCTION: Binds differentially to the SH3 domains of certain proteins of signal transduction pathways. Binds to phosphatidylinositols; linking the hemopoietic tyrosine kinase fes to the cytoplasmic membrane in a phosphorylation dependent mechanism (By similarity). {ECO:0000250}.	62.208	246147	33840	0.0042982
Q60648	Ganglioside GM2 activator	Gm2a	FUNCTION: Binds gangliosides and stimulates ganglioside GM2 degradation. It stimulates only the breakdown of ganglioside GM2 and glycolipid GA2 by beta-hexosaminidase A. It extracts single GM2 molecules from membranes and presents them in soluble form to beta-hexosaminidase A for cleavage of N-acetyl-D-galactosamine and conversion to GM3. The large binding pocket can accommodate several single ch…	20.824	1.22443e+07	1.69143e+06	9.22269e-11
Q9R257	Heme-binding protein 1	Hebp1	FUNCTION: May bind free porphyrinogens that may be present in the cell and thus facilitate removal of these potentially toxic compound. Binds with a high affinity to one molecule of heme or porphyrins. It binds metalloporphyrins, free porphyrins and N-methylprotoporphyrin with similar affinities. {ECO:0000269|PubMed:12413491, ECO:0000269|PubMed:16905545}.	21.067	6982400	993310	1.67677e-06
P51880	Fatty acid-binding protein, brain	Fabp7	FUNCTION: B-FABP could be involved in the transport of a so far unknown hydrophobic ligand with potential morphogenic activity during CNS development. It is required for the establishment of the radial glial fiber system in developing brain, a system that is necessary for the migration of immature neurons to establish cortical layers.	14.893	4.26043e+06	633203	1.94393e-06
Q5MJS3	Extracellular serine/threonine protein kinase FAM20C	Fam20c	FUNCTION: Golgi serine/threonine protein kinase that phosphorylates secretory pathway proteins within Ser-x-Glu/pSer motifs and plays a key role in biomineralization of bones and teeth (PubMed:22900076, PubMed:22732358, PubMed:25789606). Constitutes the main protein kinase for extracellular proteins, generating the majority of the extracellular phosphoproteome (By similarity). Mainly phosphorylat…	65.765	65192	10022	0.0137441
Q9R0T8	Inhibitor of nuclear factor kappa-B kinase subunit epsilon	Ikbke	FUNCTION: Serine/threonine kinase that plays an essential role in regulating inflammatory responses to viral infection, through the activation of the type I IFN, NF-kappa-B and STAT signaling. Also involved in TNFA and inflammatory cytokines, like Interleukin-1, signaling. Following activation of viral RNA sensors, such as RIG-I-like receptors, associates with DDX3X and phosphorylates interferon …	80.952	72902	11555.8	0.019308
Q8K4R4	Cytoplasmic phosphatidylinositol transfer protein 1	Pitpnc1	FUNCTION: Phosphatidylinositol transfer proteins mediate the monomeric transport of lipids by shielding a lipid from the aqueous environment and binding the lipid in a hydrophobic cavity. Able to transfer phosphatidylinositol in vitro. Isoform 2 specifically binds to phosphatidylinositol but not to other phospholipids and may play a role in the phosphoinositide-mediated signaling in the neural de…	38.383	437127	77871	0.00709672
Q9QXH4	Integrin alpha-X	Itgax	FUNCTION: Integrin alpha-X/beta-2 is a receptor for fibrinogen. It recognizes the sequence G-P-R in fibrinogen. It mediates cell-cell interaction during inflammatory responses. It is especially important in monocyte adhesion and chemotaxis (By similarity). {ECO:0000250}.	129.15	1.20303e+06	217487	3.76681e-05
Q8BTI7	Serine/threonine-protein phosphatase 6 regulatory ankyrin repeat subunit C	Ankrd52	FUNCTION: Putative regulatory subunit of protein phosphatase 6 (PP6) that may be involved in the recognition of phosphoprotein substrates. {ECO:0000250}.	115.03	189303	34745.3	4.43465e-07
Q9JKP7	DNA polymerase epsilon subunit 3	Pole3	FUNCTION: Accessory component of the DNA polymerase epsilon complex (By similarity). Participates in DNA repair and in chromosomal DNA replication (By similarity). Forms a complex with CHRAC1 and binds naked DNA, which is then incorporated into chromatin, aided by the nucleosome-remodeling activity of ISWI/SNF2H and ACF1 (By similarity). {ECO:0000250|UniProtKB:Q04603, ECO:0000250|UniProtKB:Q9NRF9…	16.629	73272.7	13802.1	0.0231224
O70370	Cathepsin S	Ctss	FUNCTION: Thiol protease. Key protease responsible for the removal of the invariant chain from MHC class II molecules. The bond-specificity of this proteinase is in part similar to the specificities of cathepsin L.	38.474	1.30687e+08	24744000	0.000164862
P59672	Ankyrin repeat and SAM domain-containing protein 1A	Anks1a	FUNCTION: Regulator of different signaling pathways. Regulates EPHA8 receptor tyrosine kinase signaling to control cell migration and neurite retraction. {ECO:0000269|PubMed:17875921}.	125.24	324953	62868	0.00122971
Q8K157	Galactose mutarotase	Galm	FUNCTION: Mutarotase that catalyzes the interconversion of beta-D-galactose and alpha-D-galactose during galactose metabolism. Beta-D-galactose is metabolized in the liver into glucose 1-phosphate, the primary metabolic fuel, by the action of four enzymes that constitute the Leloir pathway: GALM, GALK1 (galactokinase), GALT (galactose-1-phosphate uridylyltransferase) and GALE (UDP-galactose-4'-ep…	37.798	1.30447e+06	258547	0.00278058
Q8BYW1	Rho GTPase-activating protein 25	Arhgap25	FUNCTION: GTPase activator for the Rho-type GTPases by converting them to an inactive GDP-bound state. {ECO:0000250}.	73.382	10105700	2.00827e+06	1.0585e-07
Q8BIE6	FERM domain-containing protein 4A	Frmd4a	FUNCTION: Scaffolding protein that regulates epithelial cell polarity by connecting ARF6 activation with the PAR3 complex (PubMed:20080746). Plays a redundant role with FRMD4B in epithelial polarization (PubMed:20080746). May regulate MAPT secretion by activating ARF6-signaling (By similarity). {ECO:0000250|UniProtKB:Q9P2Q2, ECO:0000269|PubMed:20080746}.	113.88	318450	64796	0.000455787
Q3TYD4	Arylsulfatase G	Arsg	FUNCTION: Displays arylsulfatase activity with pseudosubstrates at acidic pH, such as p-nitrocatechol sulfate. {ECO:0000250|UniProtKB:Q96EG1}.	57.433	262510	53485.7	0.0231842
P21300	Aldo-keto reductase family 1 member B7	Akr1b7	FUNCTION: Reduces a broad range of aliphatic and aromatic aldehydes to the corresponding alcohols. Reduces prostaglandins (PubMed:19010934). May play a role in the metabolism of xenobiotic aromatic aldehydes (By similarity). {ECO:0000250, ECO:0000269|PubMed:19010934}.	35.988	2.14747e+06	441040	0.0284172
Q9Z199	Transcription elongation factor SPT4-B	Supt4h1b	FUNCTION: Component of the DRB sensitivity-inducing factor complex (DSIF complex), which regulates mRNA processing and transcription elongation by RNA polymerase II. DSIF positively regulates mRNA capping by stimulating the mRNA guanylyltransferase activity of RNGTT/CAP1A. DSIF also acts cooperatively with the negative elongation factor complex (NELF complex) to enhance transcriptional pausing at…	13.194	39194.7	8278.9	0.0201014
E9Q4P1	WD repeat and FYVE domain-containing protein 1	Wdfy1	FUNCTION: Positively regulates TLR3- and TLR4-mediated signaling pathways by bridging the interaction between TLR3 or TLR4 and TICAM1. Promotes TLR3/4 ligand-induced activation of transcription factors IRF3 and NF-kappa-B, as well as the production of IFN-beta and inflammatory cytokines (PubMed:25736436). {ECO:0000269|PubMed:25736436}.	46.217	971520	209687	0.00465262
O35744	Chitinase-like protein 3	Chil3	FUNCTION: Lectin that binds saccharides with a free amino group, such as glucosamine or galactosamine. Binding to oligomeric saccharides is much stronger than binding to mono- or disaccharides. Also binds chitin and heparin. Has weak hexosaminidase activity but no chitinase activity. Has chemotactic activity for T-lymphocytes, bone marrow cells and eosinophils. May play a role in inflammation and…	44.458	46956000	10568000	3.66113e-08
Q9WUK2	Eukaryotic translation initiation factor 4H	Eif4h	FUNCTION: Stimulates the RNA helicase activity of EIF4A in the translation initiation complex. Binds weakly mRNA (By similarity). {ECO:0000250}.	27.341	4387900	1.01661e+06	0.000863717
O35711	Liprin-beta-2	Ppfibp2	FUNCTION: May regulate the disassembly of focal adhesions. Did not bind receptor-like tyrosine phosphatases type 2A (By similarity). {ECO:0000250|UniProtKB:Q8ND30}.	98.752	206480	49507.3	0.00150496
O88668	Protein CREG1	Creg1	FUNCTION: May contribute to the transcriptional control of cell growth and differentiation. Antagonizes transcriptional activation and cellular transformation by the adenovirus E1A protein. The transcriptional control activity of cell growth requires interaction with IGF2R (By similarity). {ECO:0000250}.	24.452	9.73983e+06	2.36127e+06	2.56402e-05
Q9QXX4	Electrogenic aspartate/glutamate antiporter SLC25A13, mitochondrial	Slc25a13	FUNCTION: Mitochondrial and calcium-binding carrier that catalyzes the calcium-dependent exchange of cytoplasmic glutamate with mitochondrial aspartate across the mitochondrial inner membrane. May have a function in the urea cycle. {ECO:0000250|UniProtKB:Q9UJS0}.	74.466	741380	183959	0.00395041
Q99KP3	Lambda-crystallin homolog	Cryl1		35.208	4.59493e+06	1.15193e+06	1.20653e-06
Q3UL36	Arginine and glutamate-rich protein 1	Arglu1		32.887	554807	139693	0.00101302
A2ASS6	Titin	Ttn	FUNCTION: Key component in the assembly and functioning of vertebrate striated muscles. By providing connections at the level of individual microfilaments, it contributes to the fine balance of forces between the two halves of the sarcomere. The size and extensibility of the cross-links are the main determinants of sarcomere extensibility properties of muscle. In non-muscle cells, seems to play a…	3906.4	6420800	1.62173e+06	0.0155109
Q9D7V9	N-acylethanolamine-hydrolyzing acid amidase	Naaa	FUNCTION: Degrades bioactive fatty acid amides to their corresponding acids, with the following preference: N-palmitoylethanolamine > N-myristoylethanolamine > N-stearoylethanolamine > N-oleoylethanolamine > N-linoleoylethanolamine > N-arachidonoylethanolamine. {ECO:0000250|UniProtKB:Q5KTC7}.	40.074	3003500	762757	1.83001e-06
P08905	Lysozyme C-2	Lyz2	FUNCTION: Lysozymes have primarily a bacteriolytic function; those in tissues and body fluids are associated with the monocyte-macrophage system and enhance the activity of immunoagents. Lyz2 is active against a range of Gram-positive and Gram-negative bacteria. More effective than Lyz1 in killing Gram-negative bacteria. Lyz1 and Lyz2 are equally effective in killing Gram-positive bacteria. {ECO:…	16.689	5.19867e+07	1.32373e+07	3.80924e-05
P04117	Fatty acid-binding protein, adipocyte	Fabp4	FUNCTION: Lipid transport protein in adipocytes. Binds both long chain fatty acids and retinoic acid. Delivers long-chain fatty acids and retinoic acid to their cognate receptors in the nucleus. {ECO:0000269|PubMed:12077340, ECO:0000269|PubMed:16574478, ECO:0000269|PubMed:17516629}.	14.65	4.48693e+07	11468000	1.43627e-07
Q8BTI9	Phosphatidylinositol 4,5-bisphosphate 3-kinase catalytic subunit beta isoform	Pik3cb	FUNCTION: Phosphoinositide-3-kinase (PI3K) that phosphorylates PtdIns (Phosphatidylinositol), PtdIns4P (Phosphatidylinositol 4-phosphate) and PtdIns(4,5)P2 (Phosphatidylinositol 4,5-bisphosphate) to generate phosphatidylinositol 3,4,5-trisphosphate (PIP3). PIP3 plays a key role by recruiting PH domain-containing proteins to the membrane, including AKT1 and PDPK1, activating signaling cascades inv…	121.71	438553	113123	0.00306598
Q8C3Q9	Caspase-9	Casp9	FUNCTION: Involved in the activation cascade of caspases responsible for apoptosis execution. Binding of caspase-9 to Apaf-1 leads to activation of the protease which then cleaves and activates caspase-3. Promotes DNA damage-induced apoptosis in a ABL1/c-Abl-dependent manner. Proteolytically cleaves poly(ADP-ribose) polymerase (PARP) (By similarity). {ECO:0000250}.	49.979	323597	83534.7	9.19897e-07
O35657	Sialidase-1	Neu1	FUNCTION: Catalyzes the removal of sialic acid (N-acetylneuraminic acid) moieties from glycoproteins and glycolipids. To be active, it is strictly dependent on its presence in the multienzyme complex. Appears to have a preference for alpha 2-3 and alpha 2-6 sialyl linkage. {ECO:0000269|PubMed:9363440, ECO:0000269|PubMed:9384611}.	44.591	1.06974e+06	276820	0.000385308
Q64442	Sorbitol dehydrogenase	Sord	FUNCTION: Polyol dehydrogenase that catalyzes the reversible NAD(+)-dependent oxidation of various sugar alcohols (By similarity). Is active with D-sorbitol (D-glucitol) leading to the C2-oxidized product D-fructose (PubMed:6852349). Is a key enzyme in the polyol pathway that interconverts glucose and fructose via sorbitol, which constitutes an important alternate route for glucose metabolism (By…	38.249	4.27033e+06	1111180	0.000829647
Q8VD58	Protein EVI2B	Evi2b	FUNCTION: Required for granulocyte differentiation and functionality of hematopoietic progenitor cells through the control of cell cycle progression and survival of hematopoietic progenitor cells. {ECO:0000269|PubMed:28186500}.	47.993	113430	29572	0.00167416
Q9D2L1	Arylsulfatase K	Arsk		62.8	137073	36067	0.0132153
Q571E4	N-acetylgalactosamine-6-sulfatase	Galns		57.673	9554500	2541600	0.00022788
Q8VCI0	Phospholipase B-like 1	Plbd1	FUNCTION: Exhibits weak phospholipase activity, acting on various phospholipids, including phosphatidylcholine, phosphatidylinositol, phosphatidylethanolamine and lysophospholipids. However, in view of the small size of the putative binding pocket, it has been proposed that it may act rather as an amidase or a peptidase (By similarity). {ECO:0000250}.	62.998	2.83817e+07	7.61807e+06	2.72354e-06
Q9ESY9	Gamma-interferon-inducible lysosomal thiol reductase	Ifi30	FUNCTION: Lysosomal thiol reductase that can reduce protein disulfide bonds. May facilitate the complete unfolding of proteins destined for lysosomal degradation. Plays an important role in antigen processing. Facilitates the generation of MHC class II-restricted epitodes from disulfide bond-containing antigen by the endocytic reduction of disulfide bonds. Facilitates also MHC class I-restricted …	27.784	1.19253e+07	3.20643e+06	0.000113855
P48441	Alpha-L-iduronidase	Idua		71.253	1.26583e+06	343660	0.00683429
P51569	Alpha-galactosidase A	Gla		47.642	9268900	2525200	2.21537e-06
Q99LJ1	Tissue alpha-L-fucosidase	Fuca1	FUNCTION: Alpha-L-fucosidase is responsible for hydrolyzing the alpha-1,6-linked fucose joined to the reducing-end N-acetylglucosamine of the carbohydrate moieties of glycoproteins. {ECO:0000250}.	52.28	980240	268723	0.00103655
P13707	Glycerol-3-phosphate dehydrogenase [NAD(+)], cytoplasmic	Gpd1	FUNCTION: Has glycerol-3-phosphate dehydrogenase activity. {ECO:0000250|UniProtKB:P21695}.	37.572	6266700	1.73283e+06	1.60382e-07
P54797	Transport and Golgi organization 2 homolog	Tango2		30.947	135970	37643.7	0.0431319
P82343	N-acylglucosamine 2-epimerase	Renbp	FUNCTION: Catalyzes the interconversion of N-acetylglucosamine to N-acetylmannosamine. Binds to renin forming a protein complex called high molecular weight (HMW) renin and inhibits renin activity. Involved in the N-glycolylneuraminic acid (Neu5Gc) degradation pathway. {ECO:0000269|PubMed:22692205}.	48.509	6.18237e+06	1714700	0.00154403
Q99MQ1	Protein bicaudal C homolog 1	Bicc1	FUNCTION: Putative RNA-binding protein. May be involved in regulating gene expression during embryonic development.	105.04	1058720	294460	0.00427198
Q9CQ02	COMM domain-containing protein 4	Commd4	FUNCTION: May modulate activity of cullin-RING E3 ubiquitin ligase (CRL) complexes. Down-regulates activation of NF-kappa-B. {ECO:0000250|UniProtKB:Q9H0A8}.	21.86	658887	183307	0.000165478
P97449	Aminopeptidase N	Anpep	FUNCTION: Broad specificity aminopeptidase which plays a role in the final digestion of peptides generated from hydrolysis of proteins by gastric and pancreatic proteases. Also involved in the processing of various peptides including peptide hormones, such as angiotensin III and IV, neuropeptides, and chemokines (By similarity). May also be involved the cleavage of peptides bound to major histoco…	109.65	6.67477e+06	1.86717e+06	2.1953e-06
Q9CQI6	Coactosin-like protein	Cotl1	FUNCTION: Binds to F-actin in a calcium-independent manner. Has no direct effect on actin depolymerization. Acts as a chaperone for ALOX5 (5LO), influencing both its stability and activity in leukotrienes synthesis (By similarity). {ECO:0000250, ECO:0000269|PubMed:11785969}.	15.944	4.23607e+07	1.18617e+07	3.82282e-07
Q99PM3	Transcription initiation factor IIA subunit 1	Gtf2a1	FUNCTION: TFIIA is a component of the transcription machinery of RNA polymerase II and plays an important role in transcriptional activation. TFIIA in a complex with TBP mediates transcriptional activity (By similarity). {ECO:0000250}.	41.614	153643	43513.5	0.0373928
Q9Z218	Dipeptidyl aminopeptidase-like protein 6	Dpp6	FUNCTION: Promotes cell surface expression of the potassium channel KCND2 (PubMed:22311982). Modulates the activity and gating characteristics of the potassium channel KCND2 (PubMed:22311982). Has no dipeptidyl aminopeptidase activity (By similarity). {ECO:0000250|UniProtKB:P42658, ECO:0000269|PubMed:22311982}.	91.259	1.36447e+06	388407	2.35811e-06
P70423	Cationic amino acid transporter 3	Slc7a3	FUNCTION: Mediates the uptake of the cationic amino acids arginine, lysine and ornithine in a sodium-independent manner. {ECO:0000269|PubMed:9334265}.	67.459	9182000	2623300	0.00085363
Q62426	Cystatin-B	Cstb	FUNCTION: This is an intracellular thiol proteinase inhibitor.	11.045	27939000	8065700	5.3132e-05
P10649	Glutathione S-transferase Mu 1	Gstm1	FUNCTION: Conjugation of reduced glutathione to a wide number of exogenous and endogenous hydrophobic electrophiles. Involved in the formation of glutathione conjugates of both prostaglandin A2 (PGA2) and prostaglandin J2 (PGJ2). Participates in the formation of novel hepoxilin regioisomers. {ECO:0000250|UniProtKB:P09488}.	25.97	5.10563e+07	14829000	3.82071e-06
Q68FL4	Putative adenosylhomocysteinase 3	Ahcyl2	FUNCTION: May regulate the electrogenic sodium/bicarbonate cotransporter SLC4A4 activity and Mg(2+)-sensitivity. On the contrary of its homolog AHCYL1, does not regulate ITPR1 sensitivity to inositol 1,4,5-trisphosphate. {ECO:0000250|UniProtKB:A6QLP2, ECO:0000250|UniProtKB:Q96HN2}.	66.899	609527	177350	1.2924e-05
Q76N33	AMSH-like protease	Stambpl1	FUNCTION: Zinc metalloprotease that specifically cleaves 'Lys-63'-linked polyubiquitin chains. Does not cleave 'Lys-48'-linked polyubiquitin chains (By similarity). {ECO:0000250}.	49.639	105915	30902.7	8.30845e-05
P62878	E3 ubiquitin-protein ligase RBX1	Rbx1	FUNCTION: E3 ubiquitin ligase component of multiple cullin-RING-based E3 ubiquitin-protein ligase (CRLs) complexes which mediate the ubiquitination and subsequent proteasomal degradation of target proteins, including proteins involved in cell cycle progression, signal transduction, transcription and transcription-coupled nucleotide excision repair (PubMed:22118460). CRLs complexes and ARIH1 colla…	12.274	492680	144046	0.0432017
Q9ET22	Dipeptidyl peptidase 2	Dpp7	FUNCTION: Plays an important role in the degradation of some oligopeptides.	56.253	5.50023e+06	1.61143e+06	1.05099e-06
P29595	NEDD8	Nedd8	FUNCTION: Ubiquitin-like protein which plays an important role in cell cycle control and embryogenesis. Covalent attachment to its substrates requires prior activation by the E1 complex UBE1C-APPBP1 and linkage to the E2 enzyme UBE2M. Attachment of NEDD8 to cullins activates their associated E3 ubiquitin ligase activity, and thus promotes polyubiquitination and proteasomal degradation of cyclins …	8.9723	4506000	1.32193e+06	4.72368e-05
P53808	Phosphatidylcholine transfer protein	Pctp	FUNCTION: Catalyzes the transfer of phosphatidylcholine between membranes. Binds a single lipid molecule.	24.785	2.34363e+06	687713	0.00214884
Q9Z0M5	Lysosomal acid lipase/cholesteryl ester hydrolase	Lipa	FUNCTION: Catalyzes the deacylation of triacylglyceryl and cholesteryl ester core lipids of endocytosed low density lipoproteins to generate free fatty acids and cholesterol. {ECO:0000250|UniProtKB:P38571}.	45.325	2.32023e+07	6861900	7.53059e-06
P61804	Dolichyl-diphosphooligosaccharide--protein glycosyltransferase subunit DAD1	Dad1	FUNCTION: Subunit of the oligosaccharyl transferase (OST) complex that catalyzes the initial transfer of a defined glycan (Glc(3)Man(9)GlcNAc(2) in eukaryotes) from the lipid carrier dolichol-pyrophosphate to an asparagine residue within an Asn-X-Ser/Thr consensus motif in nascent polypeptide chains, the first step in protein N-glycosylation. N-glycosylation occurs cotranslationally and the compl…	12.497	2636700	781113	1.12113e-06
Q8BTY1	Kynurenine--oxoglutarate transaminase 1	Kyat1	FUNCTION: Catalyzes the irreversible transamination of the L-tryptophan metabolite L-kynurenine to form kynurenic acid (KA). Metabolizes the cysteine conjugates of certain halogenated alkenes and alkanes to form reactive metabolites. Catalyzes the beta-elimination of S-conjugates and Se-conjugates of L-(seleno)cysteine, resulting in the cleavage of the C-S or C-Se bond (By similarity). {ECO:00002…	47.563	47281	14039.7	0.0032469
Q3UP24	NLR family CARD domain-containing protein 4	Nlrc4	FUNCTION: Key component of inflammasomes that indirectly senses specific proteins from pathogenic bacteria and fungi and responds by assembling an inflammasome complex that promotes caspase-1 activation, cytokine production and macrophage pyroptosis. The NLRC4 inflammasome is activated as part of the innate immune response to a range of intracellular bacteria. It senses pathogenic proteins of the…	116.75	184753	54915.3	0.00500768
A2AQ19	RNA polymerase-associated protein RTF1 homolog	Rtf1	FUNCTION: Component of the PAF1 complex (PAF1C) which has multiple functions during transcription by RNA polymerase II and is implicated in regulation of development and maintenance of embryonic stem cell pluripotency. PAF1C associates with RNA polymerase II through interaction with POLR2A CTD non-phosphorylated and 'Ser-2'- and 'Ser-5'-phosphorylated forms and is involved in transcriptional elon…	80.796	175877	52920.5	0.000141381
O09043	Napsin-A	Napsa	FUNCTION: May be involved in processing of pneumocyte surfactant precursors. {ECO:0000250}.	45.544	1.90963e+06	579000	0.00969574
Q9JM76	Actin-related protein 2/3 complex subunit 3	Arpc3	FUNCTION: Component of the Arp2/3 complex, a multiprotein complex that mediates actin polymerization upon stimulation by nucleation-promoting factor (NPF). The Arp2/3 complex mediates the formation of branched actin networks in the cytoplasm, providing the force for cell motility. In addition to its role in the cytoplasmic cytoskeleton, the Arp2/3 complex also promotes actin polymerization in the…	20.524	19265000	5.86307e+06	0.0262909
Q8K2I4	Beta-mannosidase	Manba	FUNCTION: Exoglycosidase that cleaves the single beta-linked mannose residue from the non-reducing end of all N-linked glycoprotein oligosaccharides. {ECO:0000269|PubMed:16377659}.	100.83	5623800	1.71527e+06	8.61946e-07
P12265	Beta-glucuronidase	Gusb	FUNCTION: Plays an important role in the degradation of dermatan and keratan sulfates.	74.194	5.34077e+07	1.63243e+07	9.20369e-08
Q9CQP2	Trafficking protein particle complex subunit 2	Trappc2	FUNCTION: Prevents ENO1-mediated transcriptional repression and antagonizes ENO1-mediated cell death. May play a role in vesicular transport from endoplasmic reticulum to Golgi (By similarity). {ECO:0000250}.	16.441	166403	51566.3	0.0282678
Q8R1G2	Carboxymethylenebutenolidase homolog	Cmbl	FUNCTION: Cysteine hydrolase. {ECO:0000250}.	27.902	1.45677e+06	453540	1.92082e-07
Q9R0P4	Small acidic protein	Smap		20.046	294010	91670	0.00106425
Q7TN29	Stromal membrane-associated protein 2	Smap2	FUNCTION: GTPase activating protein that acts on ARF1. Can also activate ARF6 (in vitro). May play a role in clathrin-dependent retrograde transport from early endosomes to the trans-Golgi network. {ECO:0000269|PubMed:16571680}.	46.577	1664000	520363	0.00212588
Q61207	Prosaposin	Psap	FUNCTION: [Prosaposin]: Behaves as a myelinotrophic and neurotrophic factor, these effects are mediated by its G-protein-coupled receptors, GPR37 and GPR37L1, undergoing ligand-mediated internalization followed by ERK phosphorylation signaling. {ECO:0000269|PubMed:23690594}.; FUNCTION: Saposin-A and saposin-C stimulate the hydrolysis of glucosylceramide by beta-glucosylceramidase (EC 3.2.1.45) an…	61.422	2.20147e+08	68861000	3.77793e-07
P35700	Peroxiredoxin-1	Prdx1	FUNCTION: Thiol-specific peroxidase that catalyzes the reduction of hydrogen peroxide and organic hydroperoxides to water and alcohols, respectively. Plays a role in cell protection against oxidative stress by detoxifying peroxides and as sensor of hydrogen peroxide-mediated signaling events. Might participate in the signaling cascades of growth factors and tumor necrosis factor-alpha by regulati…	22.176	338270000	1.05967e+08	1.39468e-05
Q8R2K1	Fucose mutarotase	Fuom	FUNCTION: Involved in the interconversion between alpha- and beta-L-fucoses. L-Fucose (6-deoxy-L-galactose) exists as alpha-L-fucose (29.5%) and beta-L-fucose (70.5%), the beta-form is metabolized through the salvage pathway. GDP-L-fucose formed either by the de novo or salvage pathways is transported into the endoplasmic reticulum, where it serves as a substrate for N- and O-glycosylations by fu…	16.805	223127	70075.7	0.00400536
P70429	Ena/VASP-like protein	Evl	FUNCTION: Ena/VASP proteins are actin-associated proteins involved in a range of processes dependent on cytoskeleton remodeling and cell polarity such as axon guidance and lamellipodial and filopodial dynamics in migrating cells. EVL enhances actin nucleation and polymerization. {ECO:0000269|PubMed:10087267, ECO:0000269|PubMed:10945997}.	44.337	6709300	2.10803e+06	1.67675e-05
P08228	Superoxide dismutase [Cu-Zn]	Sod1	FUNCTION: Destroys radicals which are normally produced within the cells and which are toxic to biological systems.	15.942	2.89407e+07	9107400	1.29347e-06
Q8VC60	Beta-galactosidase-1-like protein	Glb1l	FUNCTION: Probable glycosyl hydrolase. {ECO:0000305}.	73.278	448790	141277	0.000274541
P52760	2-iminobutanoate/2-iminopropanoate deaminase	Rida	FUNCTION: Catalyzes the hydrolytic deamination of enamine/imine intermediates that form during the course of normal metabolism. May facilitate the release of ammonia from these potentially toxic reactive metabolites, reducing their impact on cellular components. It may act on enamine/imine intermediates formed by several types of pyridoxal-5'-phosphate-dependent dehydratases including L-threonine…	14.255	1.02579e+06	326310	0.0143435
Q9QUH0	Glutaredoxin-1	Glrx	FUNCTION: Has a glutathione-disulfide oxidoreductase activity in the presence of NADPH and glutathione reductase. Reduces low molecular weight disulfides and proteins.	11.871	6.04743e+06	1924300	3.34173e-06
Q3TW96	UDP-N-acetylhexosamine pyrophosphorylase-like protein 1	Uap1l1		56.613	1.79213e+07	5779700	3.6949e-06
Q61133	Glutathione S-transferase theta-2	Gstt2	FUNCTION: Conjugation of reduced glutathione to a wide number of exogenous and endogenous hydrophobic electrophiles.	27.634	283963	92190	0.000100306
P16675	Lysosomal protective protein	Ctsa	FUNCTION: Protective protein appears to be essential for both the activity of beta-galactosidase and neuraminidase, it associates with these enzymes and exerts a protective function necessary for their stability and activity. This protein is also a carboxypeptidase and can deamidate tachykinins.	53.844	4.91437e+07	16067000	9.12407e-07
Q6URW6	Myosin-14	Myh14	FUNCTION: Cellular myosin that appears to play a role in cytokinesis, cell shape, and specialized functions such as secretion and capping. {ECO:0000250}.	228.58	7.08067e+06	2.32953e+06	4.9893e-05
Q91UZ5	Inositol monophosphatase 2	Impa2	FUNCTION: Can use myo-inositol monophosphates, scylloinositol 1,4-diphosphate, glucose-1-phosphate, beta-glycerophosphate, and 2'-AMP as substrates. Has been implicated as the pharmacological target for lithium Li(+) action in brain (By similarity). {ECO:0000250}.	31.716	1.51063e+06	497690	7.33124e-05
Q91VW3	SH3 domain-binding glutamic acid-rich-like protein 3	Sh3bgrl3	FUNCTION: Could act as a modulator of glutaredoxin biological activity. {ECO:0000250}.	10.477	2.21477e+07	7.32013e+06	2.07964e-05
P70665	Sialate O-acetylesterase	Siae	FUNCTION: Catalyzes the removal of O-acetyl ester groups from position 9 of the parent sialic acid, N-acetylneuraminic acid.	60.775	4.57067e+06	1.51087e+06	1.14624e-07
Q8VE10	N-alpha-acetyltransferase 40	Naa40	FUNCTION: N-alpha-acetyltransferase that specifically mediates the acetylation of the N-terminal residues of histones H4 and H2A (By similarity). In contrast to other N-alpha-acetyltransferase, has a very specific selectivity for histones H4 and H2A N-terminus and specifically recognizes the 'Ser-Gly-Arg-Gly sequence' (By similarity). Acts as a negative regulator of apoptosis (By similarity). May…	27.229	1.54487e+06	514123	0.0112147
P10605	Cathepsin B	Ctsb	FUNCTION: Thiol protease which is believed to participate in intracellular degradation and turnover of proteins (By similarity). Cleaves matrix extracellular phosphoglycoprotein MEPE (By similarity). Involved in the solubilization of cross-linked TG/thyroglobulin in the thyroid follicle lumen (PubMed:12782676). Has also been implicated in tumor invasion and metastasis (By similarity). {ECO:000025…	37.279	1.86953e+08	6.23133e+07	1.35107e-06
Q99P91	Transmembrane glycoprotein NMB	Gpnmb	FUNCTION: Could be a melanogenic enzyme. {ECO:0000250}.	63.675	2.56147e+07	8546800	0.000426756
Q9JII6	Aldo-keto reductase family 1 member A1	Akr1a1	FUNCTION: Catalyzes the NADPH-dependent reduction of a wide variety of carbonyl-containing compounds to their corresponding alcohols. Displays enzymatic activity towards endogenous metabolites such as aromatic and aliphatic aldehydes, ketones, monosaccharides and bile acids, with a preference for negatively charged substrates, such as glucuronate and succinic semialdehyde (By similarity) (PubMed:…	36.586	9.75297e+07	32562000	4.20334e-06
Q9CPW4	Actin-related protein 2/3 complex subunit 5	Arpc5	FUNCTION: Component of the Arp2/3 complex, a multiprotein complex that mediates actin polymerization upon stimulation by nucleation-promoting factor (NPF). The Arp2/3 complex mediates the formation of branched actin networks in the cytoplasm, providing the force for cell motility. In addition to its role in the cytoplasmic cytoskeleton, the Arp2/3 complex also promotes actin polymerization in the…	16.288	2.12517e+07	7098000	3.98667e-07
O35448	Lysosomal thioesterase PPT2	Ppt2	FUNCTION: Removes thioester-linked fatty acyl groups from various substrates including S-palmitoyl-CoA. Has the highest S-thioesterase activity for the acyl groups palmitic and myristic acid followed by other short- and long-chain acyl substrates. However, because of structural constraints, is unable to remove palmitate from peptides or proteins (By similarity). {ECO:0000250}.	34.366	3634500	1.22953e+06	0.00140733
P49935	Pro-cathepsin H	Ctsh	FUNCTION: Important for the overall degradation of proteins in lysosomes.	37.17	24000000	8.14867e+06	1.40654e-06
Q05816	Fatty acid-binding protein 5	Fabp5	FUNCTION: Intracellular carrier for long-chain fatty acids and related active lipids, such as the endocannabinoid, that regulates the metabolism and actions of the ligands they bind (PubMed:8608126, PubMed:12540600). In addition to the cytosolic transport, selectively delivers specific fatty acids from the cytosol to the nucleus, wherein they activate nuclear receptors (By similarity). Delivers r…	15.137	2.03297e+08	6.92187e+07	5.73418e-06
O70172	Phosphatidylinositol 5-phosphate 4-kinase type-2 alpha	Pip4k2a	FUNCTION: Catalyzes the phosphorylation of phosphatidylinositol 5-phosphate (PtdIns5P) on the fourth hydroxyl of the myo-inositol ring, to form phosphatidylinositol 4,5-bisphosphate (PtdIns(4,5)P2). May exert its function by regulating the levels of PtdIns5P, which functions in the cytosol by increasing AKT activity and in the nucleus signals through ING2. May regulate the pool of cytosolic PtdIn…	46.151	2418300	825043	0.0101412
Q8BG94	COMM domain-containing protein 7	Commd7	FUNCTION: May modulate activity of cullin-RING E3 ubiquitin ligase (CRL) complexes. Associates with the NF-kappa-B complex and suppresses its transcriptional activity. {ECO:0000250|UniProtKB:Q86VX2}.	22.652	1.08104e+06	368907	0.00508314
Q9JME5	AP-3 complex subunit beta-2	Ap3b2	FUNCTION: Subunit of non-clathrin- and clathrin-associated adaptor protein complex 3 (AP-3) that plays a role in protein sorting in the late-Golgi/trans-Golgi network (TGN) and/or endosomes. The AP complexes mediate both the recruitment of clathrin to membranes and the recognition of sorting signals within the cytosolic tails of transmembrane cargo molecules. AP-3 appears to be involved in the so…	119.19	143820	49303.7	0.000871524
Q9CQR4	Acyl-coenzyme A thioesterase 13	Acot13	FUNCTION: Acyl-CoA thioesterases are a group of enzymes that catalyze the hydrolysis of acyl-CoAs to the free fatty acid and coenzyme A (CoASH), providing the potential to regulate intracellular levels of acyl-CoAs, free fatty acids and CoASH. Has acyl-CoA thioesterase activity towards medium (C12) and long-chain (C18) fatty acyl-CoA substrates. Can also hydrolyze 3-hydroxyphenylacetyl-CoA (in vi…	15.183	339300	116627	3.97668e-05
Q497L8	Solute carrier family 22 member 16	Slc22a16	FUNCTION: High affinity carnitine transporter; the uptake is partially sodium-ion dependent. Thought to mediate the L-carnitine secretion mechanism from testis epididymal epithelium into the lumen which is involved in the maturation of spermatozoa. Also transports organic cations such as tetraethylammonium (TEA) and doxorubicin. The uptake of TEA is inhibited by various organic cations. The uptak…	73.932	1.59483e+06	550113	1.18521e-05
Q9Z1G3	V-type proton ATPase subunit C 1	Atp6v1c1	FUNCTION: Subunit of the peripheral V1 complex of vacuolar ATPase. Subunit C is necessary for the assembly of the catalytic sector of the enzyme and is likely to have a specific function in its catalytic activity. V-ATPase is responsible for acidifying a variety of intracellular compartments in eukaryotic cells.	43.887	1.10653e+07	3.81717e+06	7.20127e-07
Q921Z5	Tumor necrosis factor alpha-induced protein 8	Tnfaip8	FUNCTION: Acts as a negative mediator of apoptosis. Suppresses the TNF-mediated apoptosis by inhibiting caspase-8 activity but not the processing of procaspase-8, subsequently resulting in inhibition of BID cleavage and caspase-3 activation (By similarity). {ECO:0000250}.	22.96	1686600	582183	0.00390072
Q93092	Transaldolase	Taldo1	FUNCTION: Transaldolase is important for the balance of metabolites in the pentose-phosphate pathway. {ECO:0000250}.	37.387	8.05157e+07	2.79527e+07	2.916e-06
Q8K2Q9	Shootin-1	Shtn1	FUNCTION: Involved in the generation of internal asymmetric signals required for neuronal polarization and neurite outgrowth (PubMed:23864681). Mediates netrin-1-induced F-actin-substrate coupling or 'clutch engagement' within the axon growth cone through activation of CDC42, RAC1 and PAK1-dependent signaling pathway, thereby converting the F-actin retrograde flow into traction forces, concomitan…	71.342	298043	103872	7.7966e-06
Q9D6Y7	Mitochondrial peptide methionine sulfoxide reductase	Msra	FUNCTION: Has an important function as a repair enzyme for proteins that have been inactivated by oxidation. Catalyzes the reversible oxidation-reduction of methionine sulfoxide in proteins to methionine (By similarity). {ECO:0000250}.	25.988	3.02677e+06	1.06398e+06	7.22334e-05
O88844	Isocitrate dehydrogenase [NADP] cytoplasmic	Idh1		46.674	8.28187e+07	2.91857e+07	8.38287e-07
Q9ERL7	Glia maturation factor gamma	Gmfg		16.748	3514000	1.24403e+06	0.000171613
O08997	Copper transport protein ATOX1	Atox1	FUNCTION: Binds and deliver cytosolic copper to the copper ATPase proteins. May be important in cellular antioxidant defense (By similarity). {ECO:0000250}.	7.3384	5.43317e+06	1.93837e+06	6.07973e-06
Q8BG07	5-3 exonuclease PLD4	Pld4	FUNCTION: 5'->3' DNA exonuclease which digests single-stranded DNA (ssDNA) (PubMed:30111894). Regulates inflammatory cytokine responses via the degradation of nucleic acids, by reducing the concentration of ssDNA able to stimulate TLR9, a nucleotide-sensing receptor (PubMed:30111894). Involved in phagocytosis of activated microglia (PubMed:22102906). {ECO:0000269|PubMed:22102906, ECO:0000269|PubM…	56.153	2.26683e+07	8114000	4.92607e-06
P20060	Beta-hexosaminidase subunit beta	Hexb	FUNCTION: Responsible for the degradation of GM2 gangliosides, and a variety of other molecules containing terminal N-acetyl hexosamines, in the brain and other tissues.	61.115	4.43783e+07	15901000	2.28867e-06
O09159	Lysosomal alpha-mannosidase	Man2b1	FUNCTION: Necessary for the catabolism of N-linked carbohydrates released during glycoprotein turnover.	114.65	26587000	9554900	1.69498e-07
Q91V76	Ester hydrolase C11orf54 homolog		FUNCTION: Exhibits ester hydrolase activity on the substrate p-nitrophenyl acetate. {ECO:0000250}.	34.995	5.40457e+06	1943300	4.27496e-05
Q9WVJ3	Carboxypeptidase Q	Cpq	FUNCTION: Carboxypeptidase that may play an important role in the hydrolysis of circulating peptides. Catalyzes the hydrolysis of dipeptides with unsubstituted terminals into amino acids. May play a role in the liberation of thyroxine hormone from its thyroglobulin (Tg) precursor (By similarity). {ECO:0000250}.	51.813	3.58037e+06	1.29073e+06	0.000376159
Q9DCJ9	N-acetylneuraminate lyase	Npl	FUNCTION: Catalyzes the cleavage of N-acetylneuraminic acid (sialic acid) to form pyruvate and N-acetylmannosamine via a Schiff base intermediate. It prevents sialic acids from being recycled and returning to the cell surface. Involved in the N-glycolylneuraminic acid (Neu5Gc) degradation pathway. {ECO:0000269|PubMed:22692205}.	35.13	3808100	1.37603e+06	6.79504e-05
P15105	Glutamine synthetase	Glul	FUNCTION: Glutamine synthetase that catalyzes the ATP-dependent conversion of glutamate and ammonia to glutamine (By similarity). Its role depends on tissue localization: in the brain, it regulates the levels of toxic ammonia and converts neurotoxic glutamate to harmless glutamine, whereas in the liver, it is one of the enzymes responsible for the removal of ammonia (PubMed:25870278). Essential f…	42.119	3798400	1374700	0.000222531
Q9CQ60	6-phosphogluconolactonase	Pgls	FUNCTION: Hydrolysis of 6-phosphogluconolactone to 6-phosphogluconate. {ECO:0000250}.	27.254	15234000	5.53503e+06	1.09698e-05
P50429	Arylsulfatase B	Arsb	FUNCTION: Removes sulfate groups from chondroitin-4-sulfate (C4S) and regulates its degradation (By similarity). Involved in the regulation of cell adhesion, cell migration and invasion in colonic epithelium (By similarity). In the central nervous system, is a regulator of neurite outgrowth and neuronal plasticity, acting through the control of sulfate glycosaminoglycans and neurocan levels (By s…	59.646	4.21017e+06	1.53453e+06	8.94217e-06
Q921I1	Serotransferrin	Tf	FUNCTION: Transferrins are iron binding transport proteins which can bind two Fe(3+) ions in association with the binding of an anion, usually bicarbonate. It is responsible for the transport of iron from sites of absorption and heme degradation to those of storage and utilization. Serum transferrin may also have a further role in stimulating cell proliferation.	76.723	1671000	609077	7.92376e-05
Q6QLQ4	C-type lectin domain family 7 member A	Clec7a	FUNCTION: Lectin that functions as pattern receptor specific for beta-1,3-linked and beta-1,6-linked glucans, such as cell wall constituents from pathogenic bacteria and fungi. Induces phosphorylation of SCIMP after binding beta-glucans (PubMed:27288407). Necessary for the TLR2-mediated inflammatory response and for TLR2-mediated activation of NF-kappa-B. Enhances cytokine production in macrophag…	27.42	304157	111214	0.000200494
Q6QD59	Vesicle transport protein SEC20	Bnip1	FUNCTION: As part of a SNARE complex may be involved in endoplasmic reticulum membranes fusion and be required for the maintenance of endoplasmic reticulum organization. Plays also a role in apoptosis. It is for instance required for endoplasmic reticulum stress-induced apoptosis. As a substrate of RNF185 interacting with SQSTM1, might also be involved in mitochondrial autophagy. {ECO:0000250|Uni…	26.175	390905	143573	0.0102646
Q9JJ11	Transforming acidic coiled-coil-containing protein 3	Tacc3	FUNCTION: Plays a role in the microtubule-dependent coupling of the nucleus and the centrosome. Involved in the processes that regulate centrosome-mediated interkinetic nuclear migration (INM) of neural progenitors (PubMed:17920017). Acts as component of the TACC3/ch-TOG/clathrin complex proposed to contribute to stabilization of kinetochore fibers of the mitotic spindle by acting as inter-microt…	70.626	113007	41625.1	0.0234326
Q7TMQ7	WD repeat-containing protein 91	Wdr91	FUNCTION: Functions as a negative regulator of the PI3 kinase/PI3K activity associated with endosomal membranes via BECN1, a core subunit of the PI3K complex. By modifying the phosphatidylinositol 3-phosphate/PtdInsP3 content of endosomal membranes may regulate endosome fusion, recycling, sorting and early to late endosome transport. It is for instance, required for the delivery of cargos like BS…	83.42	1792100	660267	2.60136e-06
P97425	Eosinophil cationic protein 2	Ear2	FUNCTION: Cytotoxin and helminthotoxin with ribonuclease activity. Selectively chemotactic for dendritic cells. Possesses a wide variety of biological activities.	17.62	3.52027e+06	1.30453e+06	1.77977e-06
Q9WUU7	Cathepsin Z	Ctsz	FUNCTION: Exhibits carboxy-monopeptidase as well as carboxy-dipeptidase activity (By similarity). Capable of producing kinin potentiating peptides (By similarity). {ECO:0000250|UniProtKB:Q9R1T3, ECO:0000250|UniProtKB:Q9UBR2}.	33.996	5.39097e+07	19983000	2.48457e-07
P05063	Fructose-bisphosphate aldolase C	Aldoc		39.394	1.46313e+06	542543	3.09976e-05
Q9QWR8	Alpha-N-acetylgalactosaminidase	Naga	FUNCTION: Removes terminal alpha-N-acetylgalactosamine residues from glycolipids and glycopeptides. Required for the breakdown of glycolipids. {ECO:0000250|UniProtKB:P17050}.	47.234	1.86867e+07	6.94213e+06	5.51508e-06
Q62393	Tumor protein D52	Tpd52		24.313	7.91997e+06	2.94363e+06	1.04596e-05
Q7TMR0	Lysosomal Pro-X carboxypeptidase	Prcp	FUNCTION: Cleaves C-terminal amino acids linked to proline in peptides such as angiotensin II, III and des-Arg9-bradykinin. This cleavage occurs at acidic pH, but enzymatic activity is retained with some substrates at neutral pH (By similarity). {ECO:0000250}.	55.026	7.62197e+06	2.83657e+06	3.14518e-06
P30355	Arachidonate 5-lipoxygenase-activating protein	Alox5ap	FUNCTION: Required for leukotriene biosynthesis by ALOX5 (5-lipoxygenase). Anchors ALOX5 to the membrane. Binds arachidonic acid, and could play an essential role in the transfer of arachidonic acid to ALOX5. Binds to MK-886, a compound that blocks the biosynthesis of leukotrienes (By similarity). {ECO:0000250, ECO:0000269|PubMed:19075240}.	18.136	1807400	672730	0.000290711
Q9D8Z6	Autophagy-related protein 101	Atg101	FUNCTION: Autophagy factor required for autophagosome formation. Stabilizes ATG13, protecting it from proteasomal degradation. {ECO:0000250|UniProtKB:Q9BSB4}.	25.001	65442.7	24386.5	0.015804
Q61490	CD166 antigen	Alcam	FUNCTION: Cell adhesion molecule that mediates both heterotypic cell-cell contacts via its interaction with CD6, as well as homotypic cell-cell contacts. Promotes T-cell activation and proliferation via its interactions with CD6 (By similarity). Contributes to the formation and maturation of the immunological synapse via its interactions with CD6 (By similarity). Mediates homotypic interactions w…	65.091	744160	278163	0.00216174
P16110	Galectin-3	Lgals3	FUNCTION: Galactose-specific lectin which binds IgE. May mediate with the alpha-3, beta-1 integrin the stimulation by CSPG4 of endothelial cells migration. Together with DMBT1, required for terminal differentiation of columnar epithelial cells during early embryogenesis. In the nucleus: acts as a pre-mRNA splicing factor. Involved in acute inflammatory responses including neutrophil activation an…	27.515	1.24833e+08	4.66927e+07	4.27596e-06
P29416	Beta-hexosaminidase subunit alpha	Hexa	FUNCTION: Responsible for the degradation of GM2 gangliosides, and a variety of other molecules containing terminal N-acetyl hexosamines, in the brain and other tissues.	60.612	3.07743e+07	1.15363e+07	7.90238e-07
Q9WV54	Acid ceramidase	Asah1	FUNCTION: Lysosomal ceramidase that hydrolyzes sphingolipid ceramides into sphingosine and free fatty acids at acidic pH (PubMed:9653654, PubMed:11829492). Ceramides, sphingosine, and its phosphorylated form sphingosine-1-phosphate are bioactive lipids that mediate cellular signaling pathways regulating several biological processes including cell proliferation, apoptosis and differentiation (PubM…	44.669	42899000	1.61123e+07	5.49265e-05
Q9JL62	Glycolipid transfer protein	Gltp	FUNCTION: Accelerates the intermembrane transfer of various glycolipids. Catalyzes the transfer of various glycosphingolipids between membranes but does not catalyze the transfer of phospholipids. May be involved in the intracellular translocation of glucosylceramides (By similarity). {ECO:0000250}.	23.689	6.94057e+06	2.61473e+06	0.000227105
P70315	Actin nucleation-promoting factor WAS	Was	FUNCTION: Effector protein for Rho-type GTPases that regulates actin filament reorganization via its interaction with the Arp2/3 complex. Important for efficient actin polymerization. Possible regulator of lymphocyte and platelet function. Mediates actin filament reorganization and the formation of actin pedestals upon infection by pathogenic bacteria. In addition to its role in the cytoplasmic c…	54.191	1250300	471112	0.0345605
Q8VC28	Aldo-keto reductase family 1 member C13	Akr1c13	FUNCTION: Catalyzes the dehydrogenation of 17-beta-hydroxysteroids. May also exhibit significant activity with a variety of cyclic and alicyclic alcohols. Uses both NAD and NADP, but the activity is much greater with NAD than with NADP (By similarity). {ECO:0000250}.	37.057	2053500	774070	0.000214415
Q9D7X8	Gamma-glutamylcyclotransferase	Ggct	FUNCTION: Catalyzes the formation of 5-oxoproline from gamma-glutamyl dipeptides and may play a significant role in glutathione homeostasis. Induces release of cytochrome c from mitochondria with resultant induction of apoptosis. {ECO:0000250}.	21.166	247487	93640	0.0142901
Q9CY64	Biliverdin reductase A	Blvra	FUNCTION: Reduces the gamma-methene bridge of the open tetrapyrrole, biliverdin IX alpha, to bilirubin with the concomitant oxidation of a NADH or NADPH cofactor. {ECO:0000250}.	33.524	42036000	1.59053e+07	7.21447e-07
Q61233	Plastin-2	Lcp1	FUNCTION: Actin-binding protein. Plays a role in the activation of T-cells in response to costimulation through TCR/CD3 and CD2 or CD28. Modulates the cell surface expression of IL2RA/CD25 and CD69. {ECO:0000250|UniProtKB:P13796}.	70.148	3.94407e+08	1.49833e+08	7.05369e-08
P56565	Protein S100-A1	S100a1	FUNCTION: Probably acts as a Ca(2+) signal transducer. In response to an increase in intracellular Ca(2+) levels, binds calcium which triggers a conformational change. This conformational change allows interaction of S1001A with specific target proteins, such as TPR-containing proteins, and the modulation of their activity. {ECO:0000250|UniProtKB:P23297}.	10.505	335700	127807	0.0499619
Q8VEB4	Phospholipase A2 group XV	Pla2g15	FUNCTION: Has dual calcium-independent phospholipase and O-acyltransferase activities with a potential role in glycerophospholipid homeostasis and remodeling of acyl groups of lipophilic alcohols present in acidic cellular compartments (PubMed:16837646, PubMed:17626977, PubMed:11790796, PubMed:16106046, PubMed:16880524, PubMed:19017977, PubMed:20410020). Catalyzes hydrolysis of the ester bond of …	47.307	14449000	5.51357e+06	3.97914e-05
Q3TRM8	Hexokinase-3	Hk3	FUNCTION: Catalyzes the phosphorylation of hexose, such as D-glucose and D-fructose, to hexose 6-phosphate (D-glucose 6-phosphate and D-fructose 6-phosphate, respectively). Mediates the initial step of glycolysis by catalyzing phosphorylation of D-glucose to D-glucose 6-phosphate. {ECO:0000250|UniProtKB:P27926}.	100.1	2.32863e+07	8.90713e+06	1.5295e-05
Q9EPQ7	StAR-related lipid transfer protein 5	Stard5	FUNCTION: May be involved in the intracellular transport of sterols or other lipids. May bind cholesterol or other sterols.	23.922	1.75017e+06	669700	2.90167e-06
Q8BVW0	Neutral alpha-glucosidase C	Ganc	FUNCTION: Has alpha-glucosidase activity. {ECO:0000250}.	102.01	701787	268623	0.00426387
Q9CQM5	Thioredoxin domain-containing protein 17	Txndc17	FUNCTION: Disulfide reductase. May participate in various redox reactions through the reversible oxidation of its active center dithiol to a disulfide and catalyze dithiol-disulfide exchange reactions. Modulates TNF-alpha signaling and NF-kappa-B activation. Has peroxidase activity and may contribute to the elimination of cellular hydrogen peroxide (By similarity). {ECO:0000250}.	14.015	9.40883e+06	3.63417e+06	1.14042e-05
P18242	Cathepsin D	Ctsd	FUNCTION: Acid protease active in intracellular protein breakdown. Plays a role in APP processing following cleavage and activation by ADAM30 which leads to APP degradation. {ECO:0000250|UniProtKB:P07339}.	44.953	3.25063e+08	1.26143e+08	3.39839e-07
P21981	Protein-glutamine gamma-glutamyltransferase 2	Tgm2	FUNCTION: Catalyzes the cross-linking of proteins, such as WDR54, and the conjugation of polyamines to proteins. {ECO:0000250|UniProtKB:P21980}.	77.06	6.47207e+07	25149000	3.38868e-08
Q920A5	Retinoid-inducible serine carboxypeptidase	Scpep1	FUNCTION: May be involved in vascular wall and kidney homeostasis.	50.964	12672000	4.92763e+06	6.68138e-05
P97426	Eosinophil cationic protein 1	Ear1	FUNCTION: Cytotoxin and helminthotoxin with ribonuclease activity. Possesses a wide variety of biological activities (By similarity). {ECO:0000250}.	17.296	1.84623e+06	718777	7.07787e-05
Q9D7N6	39S ribosomal protein L30, mitochondrial	Mrpl30		18.342	145627	56718	0.000286831
P05201	Aspartate aminotransferase, cytoplasmic	Got1	FUNCTION: Biosynthesis of L-glutamate from L-aspartate or L-cysteine. Important regulator of levels of glutamate, the major excitatory neurotransmitter of the vertebrate central nervous system. Acts as a scavenger of glutamate in brain neuroprotection. The aspartate aminotransferase activity is involved in hepatic glucose synthesis during development and in adipocyte glyceroneogenesis. Using L-cy…	46.247	1.63777e+07	6390400	3.96841e-06
P49446	Receptor-type tyrosine-protein phosphatase epsilon	Ptpre	FUNCTION: [Isoform 1]: Acts as a negative regulator of insulin receptor (IR) signaling and is involved in insulin-induced glucose metabolism mainly through direct dephosphorylation and inactivation of IR in hepatocytes and liver (By similarity). Plays a critical role in signaling transduction pathways and phosphoprotein network topology in red blood cells. May play a role in osteoclast formation …	80.687	2258400	881823	4.55004e-07
Q8CCH2	NHL repeat-containing protein 3	Nhlrc3		38.195	1.83003e+06	716520	2.19658e-05
Q91VR8	Protein BRICK1	Brk1	FUNCTION: Involved in regulation of actin and microtubule organization. Part of a WAVE complex that activates the Arp2/3 complex (By similarity). As component of the WAVE1 complex, required for BDNF-NTRK2 endocytic trafficking and signaling from early endosomes (PubMed:27605705). {ECO:0000250|UniProtKB:Q8WUW1, ECO:0000269|PubMed:27605705}.	8.7608	955513	375990	0.0164801
Q99MP8	BRCA1-associated protein	Brap	FUNCTION: Negatively regulates MAP kinase activation by limiting the formation of Raf/MEK complexes probably by inactivation of the KSR1 scaffold protein. Also acts as a Ras responsive E3 ubiquitin ligase that, on activation of Ras, is modified by auto-polyubiquitination resulting in the release of inhibition of Raf/MEK complex formation. May also act as a cytoplasmic retention protein with a rol…	66.99	1055770	415550	0.00392503
Q3TB48	Transmembrane protein 104	Tmem104		55.838	476383	188283	0.0150685
Q8BXK9	Chloride intracellular channel protein 5	Clic5	FUNCTION: Required for normal hearing (By similarity). It is necessary for the formation of stereocilia in the inner ear and normal development of the organ of Corti. Can insert into membranes and form poorly selective ion channels that may also transport chloride ions. May play a role in the regulation of transepithelial ion absorption and secretion. Is required for the development and/or mainte…	28.287	611983	242133	0.00217538
O35405	5-3 exonuclease PLD3	Pld3	FUNCTION: 5'->3' DNA exonuclease which digests single-stranded DNA (ssDNA) (PubMed:30111894). Regulates inflammatory cytokine responses via the degradation of nucleic acids, by reducing the concentration of ssDNA able to stimulate TLR9, a nucleotide-sensing receptor in collaboration with PLD4 (PubMed:30111894). May be important in myotube formation. Plays a role in lysosomal homeostasis. Involved…	54.388	11617000	4.60167e+06	6.20225e-05
P25425	POU domain, class 2, transcription factor 1	Pou2f1	FUNCTION: Transcription factor that binds to the octamer motif (5'-ATTTGCAT-3') and activates the promoters of the genes for some small nuclear RNAs (snRNA) and of genes such as those for histone H2B and immunoglobulins. Modulates transcription transactivation by NR3C1, AR and PGR (By similarity). {ECO:0000250}.	79.546	254900	101118	0.00239797
Q9Z0J0	NPC intracellular cholesterol transporter 2	Npc2	FUNCTION: Intracellular cholesterol transporter which acts in concert with NPC1 and plays an important role in the egress of cholesterol from the lysosomal compartment (PubMed:12591949, PubMed:17018531, PubMed:21315718, PubMed:26296895). Unesterified cholesterol that has been released from LDLs in the lumen of the late endosomes/lysosomes is transferred by NPC2 to the cholesterol-binding pocket i…	16.442	45047000	17907000	3.54766e-05
P11352	Glutathione peroxidase 1	Gpx1	FUNCTION: Protects the hemoglobin in erythrocytes from oxidative breakdown. In platelets, plays a crucial role of glutathione peroxidase in the arachidonic acid metabolism (PubMed:9195979). {ECO:0000269|PubMed:9195979}.	22.329	1.33503e+07	5.31597e+06	0.00167964
P54818	Galactocerebrosidase	Galc	FUNCTION: Hydrolyzes the galactose ester bonds of galactosylceramide, galactosylsphingosine, lactosylceramide, and monogalactosyldiglyceride. Enzyme with very low activity responsible for the lysosomal catabolism of galactosylceramide, a major lipid in myelin, kidney and epithelial cells of small intestine and colon. {ECO:0000269|PubMed:8769874}.	77.256	1.60417e+06	638827	4.0207e-05
P14069	Protein S100-A6	S100a6	FUNCTION: May function as calcium sensor and modulator, contributing to cellular calcium signaling. May function by interacting with other proteins, such as TPR-containing proteins, and indirectly play a role in many physiological processes such as the reorganization of the actin cytoskeleton and in cell motility. Binds 2 calcium ions. Calcium binding is cooperative (By similarity). {ECO:0000250}.	10.051	1.81177e+07	7269600	0.0429103
Q9QYJ3	DnaJ homolog subfamily B member 1	Dnajb1	FUNCTION: Interacts with HSP70 and can stimulate its ATPase activity. Stimulates the association between HSC70 and HIP. Negatively regulates heat shock-induced HSF1 transcriptional activity during the attenuation and recovery phase period of the heat shock response. Stimulates ATP hydrolysis and the folding of unfolded proteins mediated by HSPA1A/B (in vitro). {ECO:0000250|UniProtKB:P25685}.	38.167	1.15363e+06	465073	0.0271504
Q6P8M1	Deoxyribonuclease TATDN1	Tatdn1	FUNCTION: Putative deoxyribonuclease. {ECO:0000250}.	33.365	363417	147033	0.0344332
Q9EPB4	Apoptosis-associated speck-like protein containing a CARD	Pycard	FUNCTION: Functions as key mediator in apoptosis and inflammation. Promotes caspase-mediated apoptosis involving predominantly caspase-8 and also caspase-9 in a probable cell type-specific manner. Involved in activation of the mitochondrial apoptotic pathway, promotes caspase-8-dependent proteolytic maturation of BID independently of FADD in certain cell types and also mediates mitochondrial tran…	21.458	1.36607e+07	5546200	4.87004e-06
Q9DBE0	Cysteine sulfinic acid decarboxylase	Csad	FUNCTION: Catalyzes the decarboxylation of L-aspartate, 3-sulfino-L-alanine (cysteine sulfinic acid), and L-cysteate to beta-alanine, hypotaurine and taurine, respectively. The preferred substrate is 3-sulfino-L-alanine. Does not exhibit any decarboxylation activity toward glutamate. {ECO:0000269|PubMed:26327310}.	55.144	498390	202483	0.00375309
Q8CAA7	Glucose 1,6-bisphosphate synthase	Pgm2l1	FUNCTION: Glucose 1,6-bisphosphate synthase using 1,3-bisphosphoglycerate as a phosphate donor and a series of 1-phosphate sugars as acceptors, including glucose 1-phosphate, mannose 1-phosphate, ribose 1-phosphate and deoxyribose 1-phosphate. 5 or 6-phosphosugars are bad substrates, with the exception of glucose 6-phosphate. Also synthesizes ribose 1,5-bisphosphate. Has only low phosphopentomuta…	70.279	1787500	729957	1.25085e-05
Q91X52	L-xylulose reductase	Dcxr	FUNCTION: Catalyzes the NADPH-dependent reduction of several pentoses, tetroses, trioses, alpha-dicarbonyl compounds and L-xylulose. Participates in the uronate cycle of glucose metabolism. May play a role in the water absorption and cellular osmoregulation in the proximal renal tubules by producing xylitol, an osmolyte, thereby preventing osmolytic stress from occurring in the renal tubules.	25.746	909787	372790	0.000102836
Q9DCD0	6-phosphogluconate dehydrogenase, decarboxylating	Pgd	FUNCTION: Catalyzes the oxidative decarboxylation of 6-phosphogluconate to ribulose 5-phosphate and CO(2), with concomitant reduction of NADP to NADPH. {ECO:0000250}.	53.247	1.56893e+08	64566000	7.67341e-06
Q9JM90	Signal-transducing adaptor protein 1	Stap1	FUNCTION: May function as an adapter molecule downstream of KIT in the proliferation or differentiation of hematopoietic stem cells. {ECO:0000269|PubMed:10679268}.	34.627	381603	157253	0.000555981
Q8K382	DENN domain-containing protein 1A	Dennd1a	FUNCTION: Guanine nucleotide exchange factor (GEF) regulating clathrin-mediated endocytosis through RAB35 activation. Promotes the exchange of GDP to GTP, converting inactive GDP-bound RAB35 into its active GTP-bound form. Regulates clathrin-mediated endocytosis of synaptic vesicles and mediates exit from early endosomes (PubMed:17182770, PubMed:20159556). Binds phosphatidylinositol-phosphates (P…	111.54	411607	169710	6.03774e-05
Q8R5F3	ADP-ribose glycohydrolase OARD1	Oard1	FUNCTION: ADP-ribose glycohydrolase that hydrolyzes ADP-ribose and acts on different substrates, such as proteins ADP-ribosylated on glutamate and O-acetyl-ADP-D-ribose. Specifically acts as a glutamate mono-ADP-ribosylhydrolase by mediating the removal of mono-ADP-ribose attached to glutamate residues on proteins. Does not act on poly-ADP-ribosylated proteins: the poly-ADP-ribose chain of poly-A…	17.107	61790.7	25551	0.00673041
Q9DBB8	Trans-1,2-dihydrobenzene-1,2-diol dehydrogenase	Dhdh		36.3	1.08157e+06	447477	2.54807e-05
Q8R242	Di-N-acetylchitobiase	Ctbs	FUNCTION: Involved in the degradation of asparagine-linked glycoproteins. Hydrolyze of N-acetyl-beta-D-glucosamine (1-4)N-acetylglucosamine chitobiose core from the reducing end of the bond, it requires prior cleavage by glycosylasparaginase (By similarity). {ECO:0000250}.	41.295	3.30693e+06	1371000	9.51361e-07
Q3UMW8	Ceroid-lipofuscinosis neuronal protein 5 homolog	Cln5	FUNCTION: Plays a role in influencing the retrograde trafficking of lysosomal sorting receptors SORT1 and IGF2R from the endosomes to the trans-Golgi network by controlling the recruitment of retromer complex to the endosomal membrane. Regulates the localization and activation of RAB7A which is required to recruit the retromer complex to the endosomal membrane. {ECO:0000250|UniProtKB:O75503}.	39.329	765910	317797	0.00207904
Q8VCQ3	Nuclear receptor-binding factor 2	Nrbf2	FUNCTION: May modulate transcriptional activation by target nuclear receptors. Can act as transcriptional activator (in vitro) (By similarity). {ECO:0000250|UniProtKB:Q96F24}.; FUNCTION: Involved in starvation-induced autophagy probably by its association with PI3K complex I (PI3KC3-C1). However, effects has been described variably. Involved in the induction of starvation-induced autophagy (By si…	32.5	79725.7	33178.5	0.044298
Q9CPY6	Glucose-induced degradation protein 4 homolog	Gid4	FUNCTION: Substrate-recognition subunit of the CTLH E3 ubiquitin-protein ligase complex that selectively accepts ubiquitin from UBE2H and mediates ubiquitination and subsequent proteasomal degradation of the transcription factor HBP1. Binds proteins and peptides with a Pro/N-degron consisting of an unmodified N-terminal Pro followed by a small residue, and has the highest affinity for the peptide…	24.863	145847	60915	0.000108529
O88531	Palmitoyl-protein thioesterase 1	Ppt1	FUNCTION: Removes thioester-linked fatty acyl groups such as palmitate from modified cysteine residues in proteins or peptides during lysosomal degradation. Prefers acyl chain lengths of 14 to 18 carbons. {ECO:0000250|UniProtKB:P45478}.	34.49	8.30277e+06	3.46907e+06	2.43325e-06
Q9DB29	Isoamyl acetate-hydrolyzing esterase 1 homolog	Iah1	FUNCTION: Probable lipase. {ECO:0000250}.	27.974	2.88533e+06	1208900	0.000103194
Q8BX80	Cytosolic endo-beta-N-acetylglucosaminidase	Engase	FUNCTION: Endoglycosidase that releases N-glycans from glycoproteins by cleaving the beta-1,4-glycosidic bond in the N,N'-diacetylchitobiose core. Involved in the processing of free oligosaccharides in the cytosol (By similarity). {ECO:0000250}.	82.944	2137400	897743	5.51125e-06
Q9CQI3	Glia maturation factor beta	Gmfb	FUNCTION: This protein causes differentiation of brain cells, stimulation of neural regeneration, and inhibition of proliferation of tumor cells. {ECO:0000250}.	16.723	5975700	2.51087e+06	0.000291861
Q3TLI0	Trafficking protein particle complex subunit 10	Trappc10	FUNCTION: May play a role in vesicular transport from endoplasmic reticulum to Golgi. {ECO:0000250}.	141.49	110670	46510.3	0.00326365
P97821	Dipeptidyl peptidase 1	Ctsc	FUNCTION: Thiol protease. Has dipeptidylpeptidase activity. Can act as both an exopeptidase and endopeptidase. Can degrade glucagon. Plays a role in the generation of cytotoxic lymphocyte effector function.	52.376	53550000	2.25547e+07	1.96347e-05
P11672	Neutrophil gelatinase-associated lipocalin	Lcn2	FUNCTION: Iron-trafficking protein involved in multiple processes such as apoptosis, innate immunity and renal development (PubMed:12453413). Binds iron through association with 2,5-dihydroxybenzoic acid (2,5-DHBA), a siderophore that shares structural similarities with bacterial enterobactin, and delivers or removes iron from the cell, depending on the context. Iron-bound form (holo-24p3) is int…	22.875	811373	342620	0.00874431
Q9CR26	Vacuolar protein sorting-associated protein VTA1 homolog	Vta1	FUNCTION: Involved in the endosomal multivesicular bodies (MVB) pathway. MVBs contain intraluminal vesicles (ILVs) that are generated by invagination and scission from the limiting membrane of the endosome and mostly are delivered to lysosomes enabling degradation of membrane proteins, such as stimulated growth factor receptors, lysosomal enzymes and lipids. Thought to be a cofactor of VPS4A/B, w…	33.913	1.26353e+07	5.34327e+06	0.000361616
O35298	Acyloxyacyl hydrolase	Aoah	FUNCTION: Removes the secondary (acyloxyacyl-linked) fatty acyl chains from the lipid A region of bacterial lipopolysaccharides (LPS) (PubMed:12810692, PubMed:15155618, PubMed:17322564, PubMed:19860560). By breaking down LPS, terminates the host response to bacterial infection and prevents prolonged and damaging inflammatory responses (PubMed:17322564, PubMed:19860560, PubMed:28622363). In perito…	65.154	755323	319430	0.00017812
Q99KR8	Plasma alpha-L-fucosidase	Fuca2	FUNCTION: Alpha-L-fucosidase is responsible for hydrolyzing the alpha-1,6-linked fucose joined to the reducing-end N-acetylglucosamine of the carbohydrate moieties of glycoproteins.	53.645	1.34903e+06	570577	1.7417e-06
Q921W0	Charged multivesicular body protein 1a	Chmp1a	FUNCTION: Probable peripherally associated component of the endosomal sorting required for transport complex III (ESCRT-III) which is involved in multivesicular bodies (MVBs) formation and sorting of endosomal cargo proteins into MVBs. MVBs contain intraluminal vesicles (ILVs) that are generated by invagination and scission from the limiting membrane of the endosome and mostly are delivered to ly…	21.607	1.11443e+06	471437	0.000681734
Q9D2M8	Ubiquitin-conjugating enzyme E2 variant 2	Ube2v2	FUNCTION: Has no ubiquitin ligase activity on its own. The UBE2V2/UBE2N heterodimer catalyzes the synthesis of non-canonical poly-ubiquitin chains that are linked through 'Lys-63'. This type of poly-ubiquitination does not lead to protein degradation by the proteasome. Mediates transcriptional activation of target genes. Plays a role in the control of progress through the cell cycle and different…	16.367	1.38303e+07	5853600	4.77013e-06
P31725	Protein S100-A9	S100a9	FUNCTION: S100A9 is a calcium- and zinc-binding protein which plays a prominent role in the regulation of inflammatory processes and immune response. It can induce neutrophil chemotaxis, adhesion, can increase the bactericidal activity of neutrophils by promoting phagocytosis via activation of SYK, PI3K/AKT, and ERK1/2 and can induce degranulation of neutrophils by a MAPK-dependent mechanism. Pre…	13.049	2.50533e+07	10616000	1.08127e-06
Q8BFR4	N-acetylglucosamine-6-sulfatase	Gns		61.174	1.34953e+07	5.73693e+06	7.95665e-05
Q3TCN2	Putative phospholipase B-like 2	Plbd2	FUNCTION: Putative phospholipase. {ECO:0000250}.	66.289	12487000	5309700	1.18252e-06
P17563	Methanethiol oxidase	Selenbp1	FUNCTION: Catalyzes the oxidation of methanethiol, an organosulfur compound known to be produced in substantial amounts by gut bacteria (PubMed:29255262). Selenium-binding protein which may be involved in the sensing of reactive xenobiotics in the cytoplasm. May be involved in intra-Golgi protein transport (By similarity). {ECO:0000250|UniProtKB:Q8VIF7, ECO:0000269|PubMed:29255262}.	52.513	6.57677e+06	2.80583e+06	3.44677e-07
Q00519	Xanthine dehydrogenase/oxidase	Xdh	FUNCTION: Key enzyme in purine degradation. Catalyzes the oxidation of hypoxanthine to xanthine. Catalyzes the oxidation of xanthine to uric acid. Contributes to the generation of reactive oxygen species. {ECO:0000250|UniProtKB:P22985}.	146.56	2.03587e+07	8730900	1.99716e-05
P62311	U6 snRNA-associated Sm-like protein LSm3	Lsm3	FUNCTION: Plays role in pre-mRNA splicing as component of the U4/U6-U5 tri-snRNP complex that is involved in spliceosome assembly, and as component of the precatalytic spliceosome (spliceosome B complex). The heptameric LSM2-8 complex binds specifically to the 3'-terminal U-tract of U6 snRNA. {ECO:0000250|UniProtKB:P62310}.	11.845	2.27047e+06	976670	0.000246056
O88958	Glucosamine-6-phosphate isomerase 1	Gnpda1	FUNCTION: Seems to trigger calcium oscillations in mammalian eggs. These oscillations serve as the essential trigger for egg activation and early development of the embryo (By similarity). {ECO:0000250}.	32.549	1.56507e+07	6744100	3.09805e-05
Q80VP0	Tectonin beta-propeller repeat-containing protein 1	Tecpr1	FUNCTION: Tethering factor involved in autophagy. Involved in autophagosome maturation by promoting the autophagosome fusion with lysosomes: acts by associating with both the ATG5-ATG12 conjugate and phosphatidylinositol-3-phosphate (PtdIns(3)P) present at the surface of autophagosomes. Also involved in selective autophagy against bacterial pathogens, by being required for phagophore/preautophago…	130.26	262337	113546	0.00477187
P47757	F-actin-capping protein subunit beta	Capzb	FUNCTION: F-actin-capping proteins bind in a Ca(2+)-independent manner to the fast growing ends of actin filaments (barbed end) thereby blocking the exchange of subunits at these ends. Unlike other capping proteins (such as gelsolin and severin), these proteins do not sever actin filaments. Isoform 3 may play a role in spermatogenesis. Alternatively, may play a role in later maturation steps such…	31.345	4.86587e+07	2.10733e+07	1.98096e-05
Q9R1Z7	6-pyruvoyl tetrahydrobiopterin synthase	Pts	FUNCTION: Involved in the biosynthesis of tetrahydrobiopterin, an essential cofactor of aromatic amino acid hydroxylases. Catalyzes the transformation of 7,8-dihydroneopterin triphosphate into 6-pyruvoyl tetrahydropterin.	16.188	836297	362510	9.16285e-05
Q9JHF7	Hematopoietic prostaglandin D synthase	Hpgds	FUNCTION: Bifunctional enzyme which catalyzes both the conversion of PGH2 to PGD2, a prostaglandin involved in smooth muscle contraction/relaxation and a potent inhibitor of platelet aggregation, and the conjugation of glutathione with a wide range of aryl halides and organic isothiocyanates. Also exhibits low glutathione-peroxidase activity. {ECO:0000269|PubMed:10824118, ECO:0000269|PubMed:16547…	23.227	2.66263e+06	1155300	0.00098927
Q60854	Serpin B6	Serpinb6	FUNCTION: Inhibitor of cathepsin G, kallikrein-8 and thrombin. May play an important role in the inner ear in the protection against leakage of lysosomal content during stress. May be involved in the regulation of serine proteinases present in the brain or extravasated from the blood. {ECO:0000269|PubMed:17761692}.	42.598	74349000	3.22903e+07	1.43395e-05
Q8BUV3	Gephyrin	Gphn	FUNCTION: Microtubule-associated protein involved in membrane protein-cytoskeleton interactions. It is thought to anchor the inhibitory glycine receptor (GLYR) to subsynaptic microtubules. Catalyzes two steps in the biosynthesis of the molybdenum cofactor. In the first step, molybdopterin is adenylated. Subsequently, molybdate is inserted into adenylated molybdopterin and AMP is released. {ECO:00…	83.281	967983	423240	7.13006e-05
Q80SY3	V-type proton ATPase subunit d 2	Atp6v0d2	FUNCTION: Subunit of the integral membrane V0 complex of vacuolar ATPase. Vacuolar ATPase is responsible for acidifying a variety of intracellular compartments in eukaryotic cells, thus providing most of the energy required for transport processes in the vacuolar system (By similarity). May play a role in coupling of proton transport and ATP hydrolysis. Regulator of osteoclast fusion and bone for…	40.493	992737	435183	0.000294468
Q3UTD9	Small integral membrane protein 15	Smim15		8.5911	119490	52405.3	0.000998713
O55100	Synaptogyrin-1	Syngr1	FUNCTION: May play a role in regulated exocytosis. Modulates the localization of synaptophysin/SYP into synaptic-like microvesicles and may therefore play a role in synaptic-like microvesicle formation and/or maturation (By similarity). Involved in the regulation of short-term and long-term synaptic plasticity (PubMed:10595519). {ECO:0000250|UniProtKB:Q62876, ECO:0000269|PubMed:10595519}.	25.652	866623	380110	0.0325031
Q9D1L9	Ragulator complex protein LAMTOR5	Lamtor5	FUNCTION: As part of the Ragulator complex it is involved in amino acid sensing and activation of mTORC1, a signaling complex promoting cell growth in response to growth factors, energy levels, and amino acids. Activated by amino acids through a mechanism involving the lysosomal V-ATPase, the Ragulator functions as a guanine nucleotide exchange factor activating the small GTPases Rag. Activated R…	9.6418	858437	376897	0.000203188
P70158	Acid sphingomyelinase-like phosphodiesterase 3a	Smpdl3a	FUNCTION: Has in vitro nucleotide phosphodiesterase activity with nucleoside triphosphates, such as ATP (PubMed:26792860). Has in vitro activity with p-nitrophenyl-TMP. Has lower activity with nucleoside diphosphates, and no activity with nucleoside monophosphates. Has in vitro activity with CDP-choline, giving rise to CMP and phosphocholine. Has in vitro activity with CDP-ethanolamine. Does not …	49.857	5.87607e+06	2582700	0.000246564
Q9CZ44	NSFL1 cofactor p47	Nsfl1c	FUNCTION: Reduces the ATPase activity of VCP. Necessary for the fragmentation of Golgi stacks during mitosis and for VCP-mediated reassembly of Golgi stacks after mitosis. May play a role in VCP-mediated formation of transitional endoplasmic reticulum (tER). Inhibits the activity of CTSL (in vitro). Together with UBXN2B/p37, regulates the centrosomal levels of kinase AURKA/Aurora A during mitotic…	40.709	5.23483e+06	2.30227e+06	3.76469e-05
Q9R0P3	S-formylglutathione hydrolase	Esd	FUNCTION: Serine hydrolase involved in the detoxification of formaldehyde. {ECO:0000250}.	31.319	6.71887e+07	2.96127e+07	4.18113e-05
P56542	Deoxyribonuclease-2-alpha	Dnase2	FUNCTION: Hydrolyzes DNA under acidic conditions with a preference for double-stranded DNA. Plays a major role in the degradation of nuclear DNA in cellular apoptosis during development. Necessary for proper fetal development and for definitive erythropoiesis in fetal liver, where it degrades nuclear DNA expelled from erythroid precursor cells. {ECO:0000269|PubMed:11375492, ECO:0000269|PubMed:121…	38.81	3.35077e+06	1.48067e+06	1.49401e-05
P11031	Activated RNA polymerase II transcriptional coactivator p15	Sub1	FUNCTION: General coactivator that functions cooperatively with TAFs and mediates functional interactions between upstream activators and the general transcriptional machinery. May be involved in stabilizing the multiprotein transcription complex. Binds single-stranded DNA. Also binds, in vitro, non-specifically to double-stranded DNA (ds DNA).	14.427	5.25517e+06	2322800	0.000271025
Q9D2V7	Coronin-7	Coro7	FUNCTION: F-actin regulator involved in anterograde Golgi to endosome transport: upon ubiquitination via 'Lys-33'-linked ubiquitin chains by the BCR(KLHL20) E3 ubiquitin ligase complex, interacts with EPS15 and localizes to the trans-Golgi network, where it promotes actin polymerization, thereby facilitating post-Golgi trafficking. May play a role in the maintenance of the Golgi apparatus morphol…	100.81	11403000	5046500	9.82521e-08
Q8CI70	Leucine-rich repeat-containing protein 20	Lrrc20		20.809	114731	50786.3	0.0340257
Q9D394	Protein RUFY3	Rufy3	FUNCTION: Plays a role in the generation of neuronal polarity formation and axon growth (PubMed:24720729). Implicated in the formation of a single axon by developing neurons (PubMed:24720729). May inhibit the formation of additional axons by inhibition of PI3K in minor neuronal processes (By similarity). Plays a role in the formation of F-actin-enriched protrusive structures at the cell periphery…	53.006	647197	286750	0.0121376
Q9D4C5	ELL-associated factor 1	Eaf1	FUNCTION: Acts as a transcriptional transactivator of ELL and ELL2 elongation activities. {ECO:0000250}.	28.967	42823	19042.3	0.000364998
P56477	Interferon regulatory factor 5	Irf5	FUNCTION: Transcription factor involved in the induction of interferons IFNA and INFB and inflammatory cytokines upon virus infection. Activated by TLR7 or TLR8 signaling (By similarity). {ECO:0000250}.	56.004	2.22973e+06	991540	1.53217e-05
Q505B7	Protein archease	Zbtb8os	FUNCTION: Component of the tRNA-splicing ligase complex required to facilitate the enzymatic turnover of catalytic subunit RTCB. Together with DDX1, acts by facilitating the guanylylation of RTCB, a key intermediate step in tRNA ligation (By similarity). {ECO:0000250}.	19.727	948843	423110	0.0057325
Q8VD04	GRIP1-associated protein 1	Gripap1	FUNCTION: Regulates the endosomal recycling back to the neuronal plasma membrane, possibly by connecting early and late recycling endosomal domains and promoting segregation of recycling endosomes from early endosomal membranes. Involved in the localization of recycling endosomes to dendritic spines, thereby playing a role in the maintenance of dendritic spine morphology. Required for the activit…	92.714	1.16953e+06	521840	1.92484e-05
P24452	Macrophage-capping protein	Capg	FUNCTION: Calcium-sensitive protein which reversibly blocks the barbed ends of actin filaments but does not sever preformed actin filaments. May play an important role in macrophage function. May play a role in regulating cytoplasmic and/or nuclear structures through potential interactions with actin. May bind DNA. Uncapping occurs either when Ca(2+) falls or when the concentration of polyphospho…	39.24	7.18983e+07	3.21287e+07	0.000159661
Q64191	N(4)-(beta-N-acetylglucosaminyl)-L-asparaginase	Aga	FUNCTION: Cleaves the GlcNAc-Asn bond which joins oligosaccharides to the peptide of asparagine-linked glycoproteins. {ECO:0000269|PubMed:8586423}.	37.022	4.27257e+06	1.91507e+06	3.25766e-06
Q9R0M5	Thiamin pyrophosphokinase 1	Tpk1	FUNCTION: Catalyzes the phosphorylation of thiamine to thiamine pyrophosphate. Can also catalyze the phosphorylation of pyrithiamine to pyrithiamine pyrophosphate. {ECO:0000269|PubMed:10567383, ECO:0000269|PubMed:16365036}.	27.068	441160	198037	0.00281909
Q8C0L6	Peroxisomal N(1)-acetyl-spermine/spermidine oxidase	Paox	FUNCTION: Flavoenzyme which catalyzes the oxidation of N(1)-acetylspermine to spermidine and is thus involved in the polyamine back-conversion (PubMed:12660232, PubMed:28029774). Can also oxidize N(1)-acetylspermidine to putrescine. Substrate specificity: N(1)-acetylspermine = N(1)-acetylspermidine > N(1),N(12)-diacylspermine >> spermine. Does not oxidize spermidine. Plays an important role in th…	55.446	1.67927e+06	756653	0.00219254
Q9ES57	Cell surface glycoprotein CD200 receptor 1	Cd200r1	FUNCTION: Inhibitory receptor for the CD200/OX2 cell surface glycoprotein. Limits inflammation by inhibiting the expression of proinflammatory molecules including TNF-alpha, interferons, and inducible nitric oxide synthase (iNOS) in response to selected stimuli. {ECO:0000269|PubMed:12960329, ECO:0000269|PubMed:15187158}.	35.504	199023	89698	0.00485362
P28063	Proteasome subunit beta type-8	Psmb8	FUNCTION: The proteasome is a multicatalytic proteinase complex which is characterized by its ability to cleave peptides with Arg, Phe, Tyr, Leu, and Glu adjacent to the leaving group at neutral or slightly basic pH. The proteasome has an ATP-dependent proteolytic activity. This subunit is involved in antigen processing to generate class I binding peptides. May participate in the inflammatory res…	30.26	8.99643e+06	4.06097e+06	5.07601e-06
P28843	Dipeptidyl peptidase 4	Dpp4	FUNCTION: Cell surface glycoprotein receptor involved in the costimulatory signal essential for T-cell receptor (TCR)-mediated T-cell activation. Acts as a positive regulator of T-cell coactivation, by binding at least ADA, CAV1, IGF2R, and PTPRC. Its binding to CAV1 and CARD11 induces T-cell proliferation and NF-kappa-B activation in a T-cell receptor/CD3-dependent manner. Its interaction with A…	87.436	744463	337897	0.0164299
P47791	Glutathione reductase, mitochondrial	Gsr	FUNCTION: Maintains high levels of reduced glutathione in the cytosol.	53.662	2.59933e+07	1.18047e+07	3.19125e-05
O08800	Serpin B8	Serpinb8	FUNCTION: Has an important role in epithelial desmosome-mediated cell-cell adhesion. {ECO:0000250|UniProtKB:P50452}.	42.15	588863	267550	0.000394076
Q9EST5	Acidic leucine-rich nuclear phosphoprotein 32 family member B	Anp32b	FUNCTION: Multifunctional protein working as a cell cycle progression factor as well as a cell survival factor. Required for the progression from the G1 to the S phase. Anti-apoptotic protein which functions as a caspase-3 inhibitor. Has no phosphatase 2A (PP2A) inhibitor activity. Exhibits histone chaperone properties, stimulating core histones to assemble into a nucleosome (By similarity). {ECO…	31.078	1.67293e+07	7.60853e+06	0.0014972
Q9JMH6	Thioredoxin reductase 1, cytoplasmic	Txnrd1		67.083	2.49303e+07	1.13393e+07	4.55456e-06
Q9D8Y0	EF-hand domain-containing protein D2	Efhd2	FUNCTION: May regulate B-cell receptor (BCR)-induced immature and primary B-cell apoptosis. Plays a role as negative regulator of the canonical NF-kappa-B-activating branch. Controls spontaneous apoptosis through the regulation of BCL2L1 abundance. {ECO:0000269|PubMed:17673920}.	26.791	25609000	1.16613e+07	1.2381e-05
Q8BZM1	Glomulin	Glmn	FUNCTION: Regulatory component of cullin-RING-based SCF (SKP1-Cullin-F-box protein) E3 ubiquitin-protein ligase complexes. Inhibits E3 ubiquitin ligase activity by binding to the RING domain of RBX1 and inhibiting its interaction with the E2 ubiquitin-conjugating enzyme CDC34. Inhibits RBX1-mediated neddylation of CUL1 (By similarity). Required for normal stability and normal cellular levels of k…	67.755	872163	397480	0.0263295
Q6ZWR6	Nesprin-1	Syne1	FUNCTION: Multi-isomeric modular protein which forms a linking network between organelles and the actin cytoskeleton to maintain the subcellular spatial organization. As a component of the LINC (LInker of Nucleoskeleton and Cytoskeleton) complex involved in the connection between the nuclear lamina and the cytoskeleton. The nucleocytoplasmic interactions established by the LINC complex play an im…	1009.9	2.68073e+06	1.22557e+06	0.000452016
P17156	Heat shock-related 70 kDa protein 2	Hspa2	FUNCTION: Molecular chaperone implicated in a wide variety of cellular processes, including protection of the proteome from stress, folding and transport of newly synthesized polypeptides, activation of proteolysis of misfolded proteins and the formation and dissociation of protein complexes. Plays a pivotal role in the protein quality control system, ensuring the correct folding of proteins, the…	69.641	739617	339087	0.00177538
O70435	Proteasome subunit alpha type-3	Psma3	FUNCTION: Component of the 20S core proteasome complex involved in the proteolytic degradation of most intracellular proteins. This complex plays numerous essential roles within the cell by associating with different regulatory particles. Associated with two 19S regulatory particles, forms the 26S proteasome and thus participates in the ATP-dependent degradation of ubiquitinated proteins. The 26S…	28.405	1.41977e+07	6.57923e+06	7.91989e-06
Q9JLF6	Protein-glutamine gamma-glutamyltransferase K	Tgm1	FUNCTION: Catalyzes the cross-linking of proteins and the conjugation of polyamines to proteins. Responsible for cross-linking epidermal proteins during formation of the stratum corneum. Involved in cell proliferation (By similarity). {ECO:0000250|UniProtKB:P22735}.	89.825	509247	236027	0.00231884
Q91VM3	WD repeat domain phosphoinositide-interacting protein 4	Wdr45	FUNCTION: Component of the autophagy machinery that controls the major intracellular degradation process by which cytoplasmic materials are packaged into autophagosomes and delivered to lysosomes for degradation. Activated by the STK11/AMPK signaling pathway upon starvation, WDR45 is involved in autophagosome assembly downstream of WIPI2, regulating the size of forming autophagosomes. Probably re…	39.787	159590	73969	0.00104774
P23780	Beta-galactosidase	Glb1	FUNCTION: Cleaves beta-linked terminal galactosyl residues from gangliosides, glycoproteins, and glycosaminoglycans. {ECO:0000250|UniProtKB:P16278}.	73.12	1.28327e+07	5.96107e+06	7.09686e-05
Q8R0A0	General transcription factor IIF subunit 2	Gtf2f2	FUNCTION: TFIIF is a general transcription initiation factor that binds to RNA polymerase II and helps to recruit it to the initiation complex in collaboration with TFIIB. It promotes transcription elongation. This subunit shows ATP-dependent DNA-helicase activity (By similarity). {ECO:0000250}.	28.381	1.11223e+06	517070	0.00369463
Q3TC72	Fumarylacetoacetate hydrolase domain-containing protein 2A	Fahd2	FUNCTION: May have hydrolase activity. {ECO:0000250}.	34.69	119887	56023.5	5.03664e-05
O88874	Cyclin-K	Ccnk	FUNCTION: Regulatory subunit of cyclin-dependent kinases that mediates activation of target kinases. Plays a role in transcriptional regulation via its role in regulating the phosphorylation of the C-terminal domain (CTD) of the large subunit of RNA polymerase II (POLR2A). {ECO:0000269|PubMed:22012619}.	61.363	583190	272640	0.0134733
P56376	Acylphosphatase-1	Acyp1	FUNCTION: Its physiological role is not yet clear.	11.241	1.24547e+06	582350	0.00549431
Q9D110	5-formyltetrahydrofolate cyclo-ligase	Mthfs	FUNCTION: Contributes to tetrahydrofolate metabolism. Helps regulate carbon flow through the folate-dependent one-carbon metabolic network that supplies carbon for the biosynthesis of purines, thymidine and amino acids. Catalyzes the irreversible conversion of 5-formyltetrahydrofolate (5-CHO-H(4)PteGlu) to yield 5,10-methenyltetrahydrofolate (By similarity). {ECO:0000250}.	23.201	171773	80324.3	0.00234842
Q08857	Platelet glycoprotein 4	Cd36	FUNCTION: Multifunctional glycoprotein that acts as receptor for a broad range of ligands. Ligands can be of proteinaceous nature like thrombospondin, fibronectin, collagen or amyloid-beta as well as of lipidic nature such as oxidized low-density lipoprotein (oxLDL), anionic phospholipids, long-chain fatty acids and bacterial diacylated lipopeptides (PubMed:7685021). They are generally multivalen…	52.697	10660000	4991000	2.07255e-05
P06797	Procathepsin L	Ctsl	FUNCTION: Thiol protease important for the overall degradation of proteins in lysosomes (Probable). Involved in the solubilization of cross-linked TG/thyroglobulin and in the subsequent release of thyroid hormone thyroxine (T4) by limited proteolysis of TG/thyroglobulin in the thyroid follicle lumen (PubMed:12782676). {ECO:0000269|PubMed:12782676, ECO:0000305}.	37.547	1.18453e+07	5546000	0.000687345
Q921M7	CYFIP-related Rac1 interactor B	Cyrib	FUNCTION: Negatively regulates RAC1 signaling and RAC1-driven cytoskeletal remodeling (PubMed:31285585). Regulates chemotaxis, cell migration and epithelial polarization by controlling the polarity, plasticity, duration and extent of protrusions. Limits Rac1 mediated activation of the Scar/WAVE complex, focuses protrusion signals and regulates pseudopod complexity by inhibiting Scar/WAVE-induced …	36.776	29085000	1.36183e+07	7.1928e-05
P52196	Thiosulfate sulfurtransferase	Tst	FUNCTION: Together with MRPL18, acts as a mitochondrial import factor for the cytosolic 5S rRNA. Only the nascent unfolded cytoplasmic form is able to bind to the 5S rRNA (By similarity). Formation of iron-sulfur complexes and cyanide detoxification. {ECO:0000250}.	33.466	411977	193273	0.000986513
Q7TSV4	Phosphopentomutase	Pgm2	FUNCTION: Catalyzes the conversion of the nucleoside breakdown products ribose-1-phosphate and deoxyribose-1-phosphate to the corresponding 5-phosphopentoses. May also catalyze the interconversion of glucose-1-phosphate and glucose-6-phosphate. Has low glucose 1,6-bisphosphate synthase activity (By similarity). {ECO:0000250}.	68.747	6.27907e+06	2.94693e+06	6.2724e-06
Q9JLJ2	4-trimethylaminobutyraldehyde dehydrogenase	Aldh9a1	FUNCTION: Converts gamma-trimethylaminobutyraldehyde into gamma-butyrobetaine with high efficiency (in vitro). Can catalyze the irreversible oxidation of a broad range of aldehydes to the corresponding acids in an NAD-dependent reaction, but with low efficiency. {ECO:0000250|UniProtKB:P49189}.	53.514	1.46133e+07	6.89257e+06	0.000324922
Q3UQ44	Ras GTPase-activating-like protein IQGAP2	Iqgap2	FUNCTION: Binds to activated CDC42 and RAC1 but does not seem to stimulate their GTPase activity. Associates with calmodulin.	180.53	1.21513e+07	5.74383e+06	1.58366e-07
Q91YI0	Argininosuccinate lyase	Asl		51.739	5.65543e+06	2.67417e+06	3.94851e-06
O35955	Proteasome subunit beta type-10	Psmb10	FUNCTION: The proteasome is a multicatalytic proteinase complex which is characterized by its ability to cleave peptides with Arg, Phe, Tyr, Leu, and Glu adjacent to the leaving group at neutral or slightly basic pH. The proteasome has an ATP-dependent proteolytic activity. This subunit is involved in antigen processing to generate class I binding peptides. Plays a role in determining the T-cell …	29.063	4.74017e+06	2.24397e+06	3.0278e-06
Q07813	Apoptosis regulator BAX	Bax	FUNCTION: Accelerates programmed cell death by binding to, and antagonizing the apoptosis repressor BCL2 or its adenovirus homolog E1B 19k protein. Under stress conditions, undergoes a conformation change that causes translocation to the mitochondrion membrane, leading to the release of cytochrome c that then triggers apoptosis. Promotes activation of CASP3, and thereby apoptosis. BAX deficiency …	21.394	9.56263e+06	4.52897e+06	3.25304e-06
Q8C0M9	Isoaspartyl peptidase/L-asparaginase	Asrgl1	FUNCTION: Has both L-asparaginase and beta-aspartyl peptidase activity. May be involved in the production of L-aspartate, which can act as an excitatory neurotransmitter in some brain regions. Is highly active with L-Asp beta-methyl ester. Besides, has catalytic activity toward beta-aspartyl dipeptides and their methyl esters, including beta-L-Asp-L-Phe, beta-L-Asp-L-Phe methyl ester (aspartame),…	33.95	1302100	617007	0.000586151
P00920	Carbonic anhydrase 2	Ca2	FUNCTION: Essential for bone resorption and osteoclast differentiation. Reversible hydration of carbon dioxide. Contributes to intracellular pH regulation in the duodenal upper villous epithelium during proton-coupled peptide absorption. Stimulates the chloride-bicarbonate exchange activity of SLC26A6. {ECO:0000269|PubMed:20150244}.	29.032	221533	105080	0.000547061
P29533	Vascular cell adhesion protein 1	Vcam1	FUNCTION: Important in cell-cell recognition. Appears to function in leukocyte-endothelial cell adhesion. Interacts with integrin alpha-4/beta-1 (ITGA4/ITGB1) on leukocytes, and mediates both adhesion and signal transduction. The VCAM1/ITGA4/ITGB1 interaction may play a pathophysiologic role both in immune responses and in leukocyte emigration to sites of inflammation.	81.317	909210	431700	0.000422203
Q9CQ89	Protein CutA	Cuta		18.865	1.41667e+06	673677	0.00144175
Q8R2R3	Alpha- and gamma-adaptin-binding protein p34	Aagab	FUNCTION: May be involved in endocytic recycling of growth factor receptors such as EGFR. {ECO:0000250}.	34.51	682757	324697	3.88853e-05
P08071	Lactotransferrin	Ltf	FUNCTION: Transferrins are iron binding transport proteins which can bind two Fe(3+) ions in association with the binding of an anion, usually bicarbonate.; FUNCTION: Lactotransferrin is a major iron-binding and multifunctional protein found in exocrine fluids such as breast milk and mucosal secretions. Has antimicrobial activity. Antimicrobial properties may include bacteriostasis, which is rela…	77.837	4.39957e+06	2.09503e+06	2.35736e-05
Q8BG73	SH3 domain-binding glutamic acid-rich-like protein 2	Sh3bgrl2		12.255	256817	122427	0.00287055
Q9QVP9	Protein-tyrosine kinase 2-beta	Ptk2b	FUNCTION: Non-receptor protein-tyrosine kinase that regulates reorganization of the actin cytoskeleton, cell polarization, cell migration, adhesion, spreading and bone remodeling. Plays a role in the regulation of the humoral immune response, and is required for normal levels of marginal B-cells in the spleen and normal migration of splenic B-cells. Required for normal macrophage polarization and…	115.79	3.44513e+06	1.64257e+06	4.16018e-05
Q91YR9	Prostaglandin reductase 1	Ptgr1	FUNCTION: Functions as 15-oxo-prostaglandin 13-reductase and acts on 15-oxo-PGE1, 15-oxo-PGE2 and 15-oxo-PGE2-alpha. Has no activity towards PGE1, PGE2 and PGE2-alpha. Catalyzes the conversion of leukotriene B4 into its biologically less active metabolite, 12-oxo-leukotriene B4. This is an initial and key step of metabolic inactivation of leukotriene B4 (By similarity). {ECO:0000250}.	35.56	13890000	6.62373e+06	3.45622e-06
P59764	Dedicator of cytokinesis protein 4	Dock4	FUNCTION: Functions as a guanine nucleotide exchange factor (GEF) that promotes the exchange of GDP to GTP, converting inactive GDP-bound small GTPases into their active GTP-bound form. Involved in regulation of adherens junction between cells. Plays a role in cell migration. {ECO:0000250|UniProtKB:Q8N1I0}.; FUNCTION: [Isoform 2]: Has a higher guanine nucleotide exchange factor activity compared …	226.55	166913	79898	0.00776477
Q08642	Protein-arginine deiminase type-2	Padi2	FUNCTION: Catalyzes the deimination of arginine residues of proteins. {ECO:0000250|UniProtKB:Q9Y2J8}.	76.249	220700	105916	0.00281837
P70353	Nuclear transcription factor Y subunit gamma	Nfyc	FUNCTION: Component of the sequence-specific heterotrimeric transcription factor (NF-Y) which specifically recognizes a 5'-CCAAT-3' box motif found in the promoters of its target genes. NF-Y can function as both an activator and a repressor, depending on its interacting cofactors.	37.253	253040	121883	0.0439712
O08739	AMP deaminase 3	Ampd3	FUNCTION: AMP deaminase plays a critical role in energy metabolism.	88.651	3.20847e+06	1.54657e+06	9.08439e-05
Q9JLI6	Selenocysteine lyase	Scly	FUNCTION: Catalyzes the decomposition of L-selenocysteine to L-alanine and elemental selenium. {ECO:0000269|PubMed:10692412}.	47.173	1.61713e+06	779613	3.41611e-06
Q8BGG7	Ubiquitin-associated and SH3 domain-containing protein B	Ubash3b	FUNCTION: Interferes with CBL-mediated down-regulation and degradation of receptor-type tyrosine kinases. Promotes accumulation of activated target receptors, such as T-cell receptors and EGFR, on the cell surface. Exhibits tyrosine phosphatase activity toward several substrates including EGFR, FAK, SYK, and ZAP70. Down-regulates proteins that are dually modified by both protein tyrosine phosphor…	71.443	229467	110657	5.97181e-06
P70335	Rho-associated protein kinase 1	Rock1	FUNCTION: Protein kinase which is a key regulator of actin cytoskeleton and cell polarity (PubMed:19036714, PubMed:19181962). Involved in regulation of smooth muscle contraction, actin cytoskeleton organization, stress fiber and focal adhesion formation, neurite retraction, cell adhesion and motility via phosphorylation of DAPK3, GFAP, LIMK1, LIMK2, MYL9/MLC2, TPPP, PFN1 and PPP1R12A (PubMed:1903…	158.17	1.71467e+06	826947	0.000132752
Q9R1P1	Proteasome subunit beta type-3	Psmb3	FUNCTION: Component of the 20S core proteasome complex involved in the proteolytic degradation of most intracellular proteins. This complex plays numerous essential roles within the cell by associating with different regulatory particles. Associated with two 19S regulatory particles, forms the 26S proteasome and thus participates in the ATP-dependent degradation of ubiquitinated proteins. The 26S…	22.965	15699000	7582400	3.20668e-06
O09131	Glutathione S-transferase omega-1	Gsto1	FUNCTION: Exhibits glutathione-dependent thiol transferase and dehydroascorbate reductase activities. Has S-(phenacyl)glutathione reductase activity. Has also glutathione S-transferase activity. Participates in the biotransformation of inorganic arsenic and reduces monomethylarsonic acid (MMA) and dimethylarsonic acid. {ECO:0000250|UniProtKB:P78417}.	27.497	1.84403e+07	8.91537e+06	9.70667e-05
Q68FH4	N-acetylgalactosamine kinase	Galk2	FUNCTION: Acts on GalNAc. Also acts as a galactokinase when galactose is present at high concentrations (By similarity). {ECO:0000250}.	50.503	2995700	1.45207e+06	0.000513543
O35639	Annexin A3	Anxa3	FUNCTION: Inhibitor of phospholipase A2, also possesses anti-coagulant properties.	36.384	5.92517e+07	2.89003e+07	1.35557e-05
P48453	Serine/threonine-protein phosphatase 2B catalytic subunit beta isoform	Ppp3cb	FUNCTION: Calcium-dependent, calmodulin-stimulated protein phosphatase which plays an essential role in the transduction of intracellular Ca(2+)-mediated signals. Dephosphorylates and activates transcription factor NFATC1. Dephosphorylates and inactivates transcription factor ELK1. Dephosphorylates DARPP32. {ECO:0000250|UniProtKB:P16298}.	59.173	395350	193287	0.0124809
O89023	Tripeptidyl-peptidase 1	Tpp1	FUNCTION: Lysosomal serine protease with tripeptidyl-peptidase I activity (PubMed:28464005). May act as a non-specific lysosomal peptidase which generates tripeptides from the breakdown products produced by lysosomal proteinases (By similarity). Requires substrates with an unsubstituted N-terminus (By similarity). {ECO:0000250|UniProtKB:O14773, ECO:0000269|PubMed:28464005}.	61.341	8.79093e+06	4.29827e+06	1.68893e-05
P31996	Macrosialin	Cd68	FUNCTION: Could play a role in phagocytic activities of tissue macrophages, both in intracellular lysosomal metabolism and extracellular cell-cell and cell-pathogen interactions. Binds to tissue- and organ-specific lectins or selectins, allowing homing of macrophage subsets to particular sites. Rapid recirculation of CD68 from endosomes and lysosomes to the plasma membrane may allow macrophages t…	34.817	7766200	3799500	0.000131978
Q9WV85	Nucleoside diphosphate kinase 3	Nme3	FUNCTION: Major role in the synthesis of nucleoside triphosphates other than ATP. The ATP gamma phosphate is transferred to the NDP beta phosphate via a ping-pong mechanism, using a phosphorylated active-site intermediate. Probably has a role in normal hematopoiesis by inhibition of granulocyte differentiation and induction of apoptosis (By similarity). {ECO:0000250}.	19.099	508673	248923	4.40845e-05
Q8K0Q5	Rho GTPase-activating protein 18	Arhgap18	FUNCTION: Rho GTPase activating protein that suppresses F-actin polymerization by inhibiting Rho. Rho GTPase activating proteins act by converting Rho-type GTPases to an inactive GDP-bound state. Plays a key role in tissue tension and 3D tissue shape by regulating cortical actomyosin network formation. Acts downstream of YAP1 and inhibits actin polymerization, which in turn reduces nuclear locali…	74.929	1.64617e+06	806173	0.000690636
Q91VI7	Ribonuclease inhibitor	Rnh1	FUNCTION: Ribonuclease inhibitor which inhibits RNASE1, RNASE2 and ANG. May play a role in redox homeostasis (By similarity). {ECO:0000250}.	49.816	4.70807e+07	2.30797e+07	6.32289e-07
Q640N3	Rho GTPase-activating protein 30	Arhgap30	FUNCTION: GTPase-activating protein (GAP) for RAC1 and RHOA, but not for CDC42. {ECO:0000250}.	120.11	1322900	648740	3.62125e-06
Q3UND0	Src kinase-associated phosphoprotein 2	Skap2	FUNCTION: May be involved in B-cell and macrophage adhesion processes. In B-cells, may act by coupling the B-cell receptor (BCR) to integrin activation. May play a role in src signaling pathway. {ECO:0000269|PubMed:11063873, ECO:0000269|PubMed:15894167, ECO:0000269|PubMed:16135797}.	40.712	2.78023e+06	1.36357e+06	1.19341e-05
Q5M8N0	CB1 cannabinoid receptor-interacting protein 1	Cnrip1	FUNCTION: Suppresses cannabinoid receptor CNR1-mediated tonic inhibition of voltage-gated calcium channels. {ECO:0000250}.	18.612	628010	309417	0.017568
Q9QZ08	N-acetyl-D-glucosamine kinase	Nagk	FUNCTION: Converts endogenous N-acetylglucosamine (GlcNAc), a major component of complex carbohydrates, from lysosomal degradation or nutritional sources into GlcNAc 6-phosphate. Involved in the N-glycolylneuraminic acid (Neu5Gc) degradation pathway. Also has ManNAc kinase activity. {ECO:0000269|PubMed:10824116}.	37.268	6.49197e+06	3.20273e+06	9.83806e-05
Q9WVQ5	Methylthioribulose-1-phosphate dehydratase	Apip	FUNCTION: Catalyzes the dehydration of methylthioribulose-1-phosphate (MTRu-1-P) into 2,3-diketo-5-methylthiopentyl-1-phosphate (DK-MTP-1-P). Functions in the methionine salvage pathway, which plays a key role in cancer, apoptosis, microbial proliferation and inflammation. May inhibit the CASP1-related inflammatory response (pyroptosis), the CASP9-dependent apoptotic pathway and the cytochrome c-…	26.949	1615800	798590	0.00109734
Q8K183	Pyridoxal kinase	Pdxk	FUNCTION: Catalyzes the phosphorylation of the dietary vitamin B6 vitamers pyridoxal (PL), pyridoxine (PN) and pyridoxamine (PM) to form pyridoxal 5'-phosphate (PLP), pyridoxine 5'-phosphate (PNP) and pyridoxamine 5'-phosphate (PMP), respectively (By similarity). PLP is the active form of vitamin B6, and acts as a cofactor for over 140 different enzymatic reactions (By similarity). {ECO:0000250|U…	35.015	8123000	4.02393e+06	3.67014e-07
Q8BGC4	Prostaglandin reductase-3	Ptgr3	FUNCTION: Functions as 15-oxo-prostaglandin 13-reductase and acts on 15-keto-PGE1, 15-keto-PGE2, 15-keto-PGE1-alpha and 15-keto-PGE2-alpha with highest efficiency towards 15-keto-PGE2-alpha. Overexpression represses transcriptional activity of PPARG and inhibits adipocyte differentiation. {ECO:0000269|PubMed:23821743}.	40.528	4983200	2.47917e+06	0.00139969
O35912	Epithelial membrane protein 3	Emp3	FUNCTION: Probably involved in cell proliferation and cell-cell interactions.	18.252	1.20573e+06	600487	4.68729e-05
Q9Z0H4	CUGBP Elav-like family member 2	Celf2	FUNCTION: RNA-binding protein implicated in the regulation of several post-transcriptional events. Involved in pre-mRNA alternative splicing, mRNA translation and stability. Mediates exon inclusion and/or exclusion in pre-mRNA that are subject to tissue-specific and developmentally regulated alternative splicing (By similarity). Specifically activates exon 5 inclusion of TNNT2 in embryonic, but n…	54.27	3860900	1923300	3.62261e-06
P31786	Acyl-CoA-binding protein	Dbi	FUNCTION: Binds medium- and long-chain acyl-CoA esters with very high affinity and may function as an intracellular carrier of acyl-CoA esters. It is also able to displace diazepam from the benzodiazepine (BZD) recognition site located on the GABA type A receptor. It is therefore possible that this protein also acts as a neuropeptide to modulate the action of the GABA receptor.	10	28545000	1.42217e+07	2.32736e-05
O88572	Low-density lipoprotein receptor-related protein 6	Lrp6	FUNCTION: Component of the Wnt-Fzd-LRP5-LRP6 complex that triggers beta-catenin signaling through inducing aggregation of receptor-ligand complexes into ribosome-sized signalsomes. Cell-surface coreceptor of Wnt/beta-catenin signaling, which plays a pivotal role in bone formation. The Wnt-induced Fzd/LRP6 coreceptor complex recruits DVL1 polymers to the plasma membrane which, in turn, recruits th…	180.25	43942.7	21895.3	0.0429348
P14152	Malate dehydrogenase, cytoplasmic	Mdh1		36.511	3.76507e+07	18761000	0.00032864
O08692	Neutrophilic granule protein	Ngp	FUNCTION: Acts as an inhibitor of cathepsin B (CTSB) activity. Plays a role as a negative regulator of tumor vascular development, cell invasion and metastasis. {ECO:0000269|PubMed:21518852}.	19.331	4.62113e+06	2.30923e+06	2.20661e-05
Q7TMM9	Tubulin beta-2A chain	Tubb2a	FUNCTION: Tubulin is the major constituent of microtubules. It binds two moles of GTP, one at an exchangeable site on the beta chain and one at a non-exchangeable site on the alpha chain (By similarity). {ECO:0000250}.	49.906	2.13853e+06	4.27933e+06	1.6677e-05
Q9DBS5	Kinesin light chain 4	Klc4	FUNCTION: Kinesin is a microtubule-associated force-producing protein that may play a role in organelle transport. The light chain may function in coupling of cargo to the heavy chain or in the modulation of its ATPase activity (By similarity). {ECO:0000250}.	68.612	78703.7	157683	0.00818673
Q9CQ91	NADH dehydrogenase [ubiquinone] 1 alpha subcomplex subunit 3	Ndufa3	FUNCTION: Accessory subunit of the mitochondrial membrane respiratory chain NADH dehydrogenase (Complex I), that is believed not to be involved in catalysis. Complex I functions in the transfer of electrons from NADH to the respiratory chain. The immediate electron acceptor for the enzyme is believed to be ubiquinone. {ECO:0000250|UniProtKB:O95167}.	9.3308	55308	110937	0.000561272
Q9DC16	Endoplasmic reticulum-Golgi intermediate compartment protein 1	Ergic1	FUNCTION: Possible role in transport between endoplasmic reticulum and Golgi. {ECO:0000250}.	32.562	1.26263e+06	2.53747e+06	1.26243e-05
Q6A026	Sister chromatid cohesion protein PDS5 homolog A	Pds5a	FUNCTION: Probable regulator of sister chromatid cohesion in mitosis which may stabilize cohesin complex association with chromatin. May couple sister chromatid cohesion during mitosis to DNA replication. Cohesion ensures that chromosome partitioning is accurate in both meiotic and mitotic cells and plays an important role in DNA repair (By similarity). {ECO:0000250}.	150.33	755403	1518500	0.00205204
Q8BGT6	MICAL-like protein 1	Micall1	FUNCTION: Probable lipid-binding protein with higher affinity for phosphatidic acid, a lipid enriched in recycling endosome membranes. On endosome membranes, may act as a downstream effector of Rab proteins recruiting cytosolic proteins to regulate membrane tubulation. May be involved in a late step of receptor-mediated endocytosis regulating for instance endocytosed-EGF receptor trafficking. Alt…	94.078	39001	78402.3	0.0124321
Q91YJ2	Sorting nexin-4	Snx4	FUNCTION: Involved in the regulation of endocytosis and in several stages of intracellular trafficking. Plays a role in recycling endocytosed transferrin receptor and prevent its degradation. {ECO:0000250|UniProtKB:O95219}.	51.777	682680	1.37433e+06	0.000220912
Q3UM18	Large subunit GTPase 1 homolog	Lsg1	FUNCTION: GTPase required for the XPO1/CRM1-mediated nuclear export of the 60S ribosomal subunit. Probably acts by mediating the release of NMD3 from the 60S ribosomal subunit after export into the cytoplasm (By similarity). {ECO:0000250}.	73.156	75097.3	151270	0.00991744
P70261	Paladin	Pald1		96.739	223170	449963	0.00309444
Q9CXY9	GPI-anchor transamidase	Pigk	FUNCTION: Mediates GPI anchoring in the endoplasmic reticulum, by replacing a protein's C-terminal GPI attachment signal peptide with a pre-assembled GPI. During this transamidation reaction, the GPI transamidase forms a carbonyl intermediate with the substrate protein (By similarity). {ECO:0000250}.	44.895	397850	802303	0.00200724
P97298	Pigment epithelium-derived factor	Serpinf1	FUNCTION: Neurotrophic protein; induces extensive neuronal differentiation in retinoblastoma cells. Potent inhibitor of angiogenesis. As it does not undergo the S (stressed) to R (relaxed) conformational transition characteristic of active serpins, it exhibits no serine protease inhibitory activity. {ECO:0000269|PubMed:12632345}.	46.233	241857	488570	0.00116099
P97473	RISC-loading complex subunit TARBP2	Tarbp2	FUNCTION: Required for formation of the RNA induced silencing complex (RISC). Component of the RISC loading complex (RLC), also known as the micro-RNA (miRNA) loading complex (miRLC), which is composed of DICER1, AGO2 and TARBP2. Within the RLC/miRLC, DICER1 and TARBP2 are required to process precursor miRNAs (pre-miRNAs) to mature miRNAs and then load them onto AGO2. AGO2 bound to the mature miR…	38.842	121717	245920	0.00267133
Q91V08	C-type lectin domain family 2 member D	Clec2d	FUNCTION: Receptor for KLRB1B that protects target cells against natural killer cell-mediated lysis (PubMed:14990792, PubMed:16751398). Inhibits osteoclast formation (PubMed:11278931, PubMed:12374791). Binds high molecular weight sulfated glycosaminoglycans (PubMed:15123656). {ECO:0000269|PubMed:11278931, ECO:0000269|PubMed:12374791, ECO:0000269|PubMed:14990792, ECO:0000269|PubMed:15123656, ECO:0…	23.647	37664.7	76134.7	0.00312238
P18572	Basigin	Bsg	FUNCTION: Plays an important role in targeting the monocarboxylate transporters SLC16A1, SLC16A3, SLC16A8, SLC16A11 and SLC16A12 to the plasma membrane. Plays pivotal roles in spermatogenesis, embryo implantation, neural network formation and tumor progression. Stimulates adjacent fibroblasts to produce matrix metalloproteinases (MMPS). Seems to be a receptor for oligomannosidic glycans. In vitro…	42.444	388620	785620	0.000439683
Q9D8V7	Signal peptidase complex catalytic subunit SEC11C	Sec11c	FUNCTION: Component of the microsomal signal peptidase complex which removes signal peptides from nascent proteins as they are translocated into the lumen of the endoplasmic reticulum. {ECO:0000250}.	21.66	139390	281867	0.048975
B2RXR6	Serine/threonine-protein phosphatase 6 regulatory ankyrin repeat subunit B	Ankrd44	FUNCTION: Putative regulatory subunit of protein phosphatase 6 (PP6) that may be involved in the recognition of phosphoprotein substrates. {ECO:0000250}.	107.38	305730	618263	0.00117333
O88967	ATP-dependent zinc metalloprotease YME1L1	Yme1l1	FUNCTION: ATP-dependent metalloprotease that catalyzes the degradation of folded and unfolded proteins with a suitable degron sequence in the mitochondrial intermembrane region (By similarity). Plays an important role in regulating mitochondrial morphology and function by cleaving OPA1 at position S2, giving rise to a form of OPA1 that promotes maintenance of normal mitochondrial structure (PubMe…	80.027	312327	632113	0.000824786
P23249	Putative helicase MOV-10	Mov10	FUNCTION: Probable RNA helicase. Required for miRNA-mediated gene silencing by the RNA-induced silencing complex (RISC). Required for both miRNA-mediated translational repression and miRNA-mediated cleavage of complementary mRNAs by RISC (By similarity). In cooperation with FMR1, regulates miRNA-mediated translational repression by AGO2 (By similarity). Restricts retrotransposition of long inters…	113.58	478150	968130	0.000748431
Q78IS1	Transmembrane emp24 domain-containing protein 3	Tmed3	FUNCTION: Potential role in vesicular protein trafficking, mainly in the early secretory pathway. Contributes to the coupled localization of TMED2 and TMED10 in the cis-Golgi network (By similarity). {ECO:0000250}.	25.465	587510	1.19093e+06	0.000146235
Q6ZPR5	Sphingomyelin phosphodiesterase 4	Smpd4	FUNCTION: Catalyzes the hydrolysis of membrane sphingomyelin to form phosphorylcholine and ceramide. It has a relevant role in the homeostasis of membrane sphingolipids, thereby influencing membrane integrity, and endoplasmic reticulum organization and function. May sensitize cells to DNA damage-induced apoptosis. {ECO:0000250|UniProtKB:Q9NXE4}.	93.275	167213	339120	0.0357946
Q80YQ2	Mediator of RNA polymerase II transcription subunit 23	Med23	FUNCTION: Component of the Mediator complex, a coactivator involved in the regulated transcription of nearly all RNA polymerase II-dependent genes. Mediator functions as a bridge to convey information from gene-specific regulatory proteins to the basal RNA polymerase II transcription machinery. Mediator is recruited to promoters by direct interactions with regulatory proteins and serves as a scaf…	156.09	107655	218407	0.00191143
A2A5R2	Brefeldin A-inhibited guanine nucleotide-exchange protein 2	Arfgef2	FUNCTION: Promotes guanine-nucleotide exchange on ARF1 and ARF3 and to a lower extent on ARF5 and ARF6. Promotes the activation of ARF1/ARF5/ARF6 through replacement of GDP with GTP. Involved in the regulation of Golgi vesicular transport. Required for the integrity of the endosomal compartment. Involved in trafficking from the trans-Golgi network (TGN) to endosomes and is required for membrane a…	202.24	1111200	2.25843e+06	0.000463301
Q9CQW2	ADP-ribosylation factor-like protein 8B	Arl8b	FUNCTION: Plays a role in lysosome motility (PubMed:30174114). In neurons, mediates the anterograde axonal long-range transport of presynaptic lysosome-related vesicles required for presynaptic biogenesis and synaptic function (PubMed:30174114). May play a role in chromosome segregation (By similarity). {ECO:0000250|UniProtKB:Q9NVJ2, ECO:0000269|PubMed:30174114}.	21.539	233763	475180	0.00427507
P58854	Gamma-tubulin complex component 3	Tubgcp3	FUNCTION: Gamma-tubulin complex is necessary for microtubule nucleation at the centrosome. {ECO:0000250}.	103.47	132687	269803	0.00165869
Q2YDW2	Protein misato homolog 1	Msto1	FUNCTION: Involved in the regulation of mitochondrial distribution and morphology. Required for mitochondrial fusion and mitochondrial network formation. {ECO:0000250|UniProtKB:Q9BUK6}.	61.23	387133	788030	0.00435232
Q99LL3	Carbohydrate sulfotransferase 12	Chst12	FUNCTION: Catalyzes the transfer of sulfate to position 4 of the N-acetylgalactosamine (GalNAc) residue of chondroitin and desulfated dermatan sulfate. Chondroitin sulfate constitutes the predominant proteoglycan present in cartilage and is distributed on the surfaces of many cells and extracellular matrices. Activity toward partially desulfated dermatan sulfate is however lower. Does not form 4,…	49.398	220270	448740	0.000821638
Q8C163	Nuclease EXOG, mitochondrial	Exog	FUNCTION: Endo/exonuclease with nicking activity towards supercoiled DNA, a preference for single-stranded DNA and 5'-3' exonuclease activity. {ECO:0000250}.	41.383	85781	174820	0.0110932
Q8BJZ3	Protein lifeguard 3	Tmbim1	FUNCTION: Negatively regulates aortic matrix metalloproteinase-9 (MMP9) production and may play a protective role in vascular remodeling. {ECO:0000269|PubMed:16607040, ECO:0000269|PubMed:16636500}.	34.393	68403.7	139610	9.13733e-06
Q9R0A0	Peroxisomal membrane protein PEX14	Pex14	FUNCTION: Peroxisome membrane protein that is an essential component of the peroxisomal import machinery. Functions as a docking factor for the predominantly cytoplasmic PTS1 receptor (PEX5). Plays a key role for peroxisome movement through a direct interaction with tubulin. {ECO:0000250|UniProtKB:O75381}.	41.207	352363	719593	0.00307178
Q8R1U1	Conserved oligomeric Golgi complex subunit 4	Cog4	FUNCTION: Required for normal Golgi function. Plays a role in SNARE-pin assembly and Golgi-to-ER retrograde transport via its interaction with SCFD1. {ECO:0000250|UniProtKB:Q9H9E3}.	88.66	270917	553383	0.00036124
Q99J93	Interferon-induced transmembrane protein 2	Ifitm2	FUNCTION: IFN-induced antiviral protein which inhibits the entry of viruses to the host cell cytoplasm, permitting endocytosis, but preventing subsequent viral fusion and release of viral contents into the cytosol. Active against multiple viruses, including influenza A virus, SARS coronavirus (SARS-CoV), Marburg virus (MARV) and Ebola virus (EBOV), Dengue virus (DNV) and West Nile virus (WNV). Ca…	15.743	281747	575603	0.0035076
P55271	Cyclin-dependent kinase 4 inhibitor B	Cdkn2b	FUNCTION: Interacts strongly with CDK4 and CDK6. Potent inhibitor. Potential effector of TGF-beta induced cell cycle arrest (By similarity). {ECO:0000250}.	13.788	84943	173580	0.00723545
P58404	Striatin-4	Strn4	FUNCTION: Binds calmodulin in a calcium dependent manner. May function as scaffolding or signaling protein.	81.644	141414	289483	0.0471434
Q8VCC1	15-hydroxyprostaglandin dehydrogenase [NAD(+)]	Hpgd	FUNCTION: Primary enzyme catalyzing the conversion of hydroxylated arachidonic acid species to their corresponding oxidized metabolites. Prostaglandin inactivation, catalyzes the first step in the catabolic pathway of the prostaglandins. Contributes to the regulation of events that are under the control of prostaglandin levels (PubMed:8950170). Catalyzes the NAD-dependent dehydrogenation of lipox…	29.18	73499.7	150543	6.31269e-07
P97468	Chemerin-like receptor 1	Cmklr1	FUNCTION: Receptor for the chemoattractant adipokine chemerin/RARRES2 and for the omega-3 fatty acid derived molecule resolvin E1. Interaction with RARRES2 induces activation of intracellular signaling molecules, such as SKY, MAPK1/3 (ERK1/2), MAPK14/P38MAPK and PI3K leading to multifunctional effects, like reduction of immune responses, enhancing of adipogenesis and angionesis. Resolvin E1 down-…	41.814	48055.7	98471.3	1.40241e-05
Q04857	Collagen alpha-1(VI) chain	Col6a1	FUNCTION: Collagen VI acts as a cell-binding protein.	108.49	9107700	1.86707e+07	4.05061e-05
Q99JF8	PC4 and SFRS1-interacting protein	Psip1	FUNCTION: Transcriptional coactivator involved in neuroepithelial stem cell differentiation and neurogenesis. Involved in particular in lens epithelial cell gene regulation and stress responses. May play an important role in lens epithelial to fiber cell terminal differentiation. May play a protective role during stress-induced apoptosis (By similarity). {ECO:0000250|UniProtKB:O75475}.	59.696	669827	1.37417e+06	0.00010572
Q8R0G7	Protein spinster homolog 1	Spns1	FUNCTION: Sphingolipid transporter. May be involved in necrotic or autophagic cell death (By similarity). {ECO:0000250}.	56.708	169380	347653	0.00413211
Q9CZX0	Elongator complex protein 3	Elp3	FUNCTION: Catalytic tRNA acetyltransferase subunit of the RNA polymerase II elongator complex, which is a component of the RNA polymerase II (Pol II) holoenzyme and is involved in transcriptional elongation (PubMed:22854966). The elongator complex is required for multiple tRNA modifications, including mcm5U (5-methoxycarbonylmethyl uridine), mcm5s2U (5-methoxycarbonylmethyl-2-thiouridine), and nc…	62.384	355430	730043	0.000375187
Q91VR2	ATP synthase subunit gamma, mitochondrial	Atp5f1c	FUNCTION: Mitochondrial membrane ATP synthase (F(1)F(0) ATP synthase or Complex V) produces ATP from ADP in the presence of a proton gradient across the membrane which is generated by electron transport complexes of the respiratory chain. F-type ATPases consist of two structural domains, F(1) - containing the extramembraneous catalytic core, and F(0) - containing the membrane proton channel, link…	32.886	3160500	6.49167e+06	1.18138e-05
Q9CQL4	39S ribosomal protein L20, mitochondrial	Mrpl20		17.595	58867.7	120967	0.00369673
Q9D4H1	Exocyst complex component 2	Exoc2	FUNCTION: Component of the exocyst complex involved in the docking of exocytic vesicles with fusion sites on the plasma membrane. {ECO:0000250}.	103.96	254103	522547	0.00296985
P97770	tRNA (guanine(6)-N2)-methyltransferase THUMP3	Thumpd3		56.431	250167	514487	6.54417e-05
Q31125	Zinc transporter SLC39A7	Slc39a7	FUNCTION: Zinc transporter, that transports Zn(2+) from the endoplasmic reticulum/Golgi apparatus to the cytosol. {ECO:0000269|PubMed:15705588}.	50.656	358050	736623	0.00835597
O70492	Sorting nexin-3	Snx3	FUNCTION: Phosphoinositide-binding protein required for multivesicular body formation. Specifically binds phosphatidylinositol 3-phosphate (PtdIns(P3)). Also can bind phosphatidylinositol 4-phosphate (PtdIns(P4)), phosphatidylinositol 5-phosphate (PtdIns(P5)) and phosphatidylinositol 3,5-biphosphate (PtdIns(3,5)P2) (PubMed:19576982). Plays a role in protein transport between cellular compartments…	18.757	1.0805e+06	2.22333e+06	0.00151582
Q6ZWN5	40S ribosomal protein S9	Rps9		22.591	13611000	2.80253e+07	8.48786e-05
Q6P4S8	Integrator complex subunit 1	Ints1	FUNCTION: Component of the Integrator (INT) complex, a complex involved in the small nuclear RNAs (snRNA) U1 and U2 transcription and in their 3'-box-dependent processing. The Integrator complex is associated with the C-terminal domain (CTD) of RNA polymerase II largest subunit (POLR2A) and is recruited to the U1 and U2 snRNAs genes. Mediates recruitment of cytoplasmic dynein to the nuclear envel…	245.16	279763	576223	0.0310617
Q99ME9	GTP-binding protein 4	Gtpbp4	FUNCTION: Involved in the biogenesis of the 60S ribosomal subunit. {ECO:0000250}.	74.112	412993	852173	0.00168673
Q8VCM8	Nicalin	Ncln	FUNCTION: May antagonize Nodal signaling and subsequent organization of axial structures during mesodermal patterning. {ECO:0000250}.	62.907	1.14533e+06	2.36447e+06	6.27762e-06
Q03265	ATP synthase subunit alpha, mitochondrial	Atp5f1a	FUNCTION: Mitochondrial membrane ATP synthase (F(1)F(0) ATP synthase or Complex V) produces ATP from ADP in the presence of a proton gradient across the membrane which is generated by electron transport complexes of the respiratory chain. F-type ATPases consist of two structural domains, F(1) - containing the extramembraneous catalytic core, and F(0) - containing the membrane proton channel, link…	59.752	2.69213e+07	5.55893e+07	3.50863e-05
O55022	Membrane-associated progesterone receptor component 1	Pgrmc1	FUNCTION: Component of a progesterone-binding protein complex. Binds progesterone. Has many reported cellular functions (heme homeostasis, interaction with CYPs). Required for the maintenance of uterine histoarchitecture and normal female reproductive lifespan (PubMed:28005395). Intracellular heme chaperone. Regulates heme synthesis via interactions with FECH and acts as a heme donor for at least…	21.694	2.85837e+06	5904800	0.0011824
P70257	Nuclear factor 1 X-type	Nfix	FUNCTION: Recognizes and binds the palindromic sequence 5'-TTGGCNNNNNGCCAA-3' present in viral and cellular promoters and in the origin of replication of adenovirus type 2. These proteins are individually capable of activating transcription and replication. Isoform NFIX1 acts as a transcriptional activator while isoform NFIX3 acts as a repressor. {ECO:0000269|PubMed:8581067}.	53.394	157810	326170	0.000695697
Q03173	Protein enabled homolog	Enah	FUNCTION: Ena/VASP proteins are actin-associated proteins involved in a range of processes dependent on cytoskeleton remodeling and cell polarity such as axon guidance and lamellipodial and filopodial dynamics in migrating cells. ENAH induces the formation of F-actin rich outgrowths in fibroblasts. Acts synergistically with BAIAP2-alpha and downstream of NTN1 to promote filipodia formation. {ECO:…	85.843	441920	914737	0.000185215
Q66GT5	Phosphatidylglycerophosphatase and protein-tyrosine phosphatase 1	Ptpmt1	FUNCTION: Lipid phosphatase which dephosphorylates phosphatidylglycerophosphate (PGP) to phosphatidylglycerol (PG) (PubMed:21641550, PubMed:21730175). PGP is an essential intermediate in the biosynthetic pathway of cardiolipin, a mitochondrial-specific phospholipid regulating the membrane integrity and activities of the organelle (PubMed:21641550). Has also been shown to display phosphatase activ…	21.942	81950	169677	0.00972754
Q64133	Amine oxidase [flavin-containing] A	Maoa	FUNCTION: Catalyzes the oxidative deamination of biogenic and xenobiotic amines and has important functions in the metabolism of neuroactive and vasoactive amines in the central nervous system and peripheral tissues. MAOA preferentially oxidizes biogenic amines such as 5-hydroxytryptamine (5-HT), norepinephrine and epinephrine (By similarity). {ECO:0000250}.	59.601	952970	1.97343e+06	1.58684e-07
Q8BMK4	Cytoskeleton-associated protein 4	Ckap4	FUNCTION: High-affinity epithelial cell surface receptor for APF. {ECO:0000250}.; FUNCTION: Mediates the anchoring of the endoplasmic reticulum to microtubules. {ECO:0000250}.	63.691	1.63453e+07	33862000	1.09224e-05
Q63932	Dual specificity mitogen-activated protein kinase kinase 2	Map2k2	FUNCTION: Catalyzes the concomitant phosphorylation of a threonine and a tyrosine residue in a Thr-Glu-Tyr sequence located in MAP kinases. Activates the ERK1 and ERK2 MAP kinases (PubMed:19219045). Activates BRAF in a KSR1 or KSR2-dependent manner; by binding to KSR1 or KSR2 releases the inhibitory intramolecular interaction between KSR1 or KSR2 protein kinase and N-terminal domains which promot…	44.402	509220	1.05717e+06	1.97385e-05
Q9CQN7	39S ribosomal protein L41, mitochondrial	Mrpl41	FUNCTION: Component of the mitochondrial ribosome large subunit. Also involved in apoptosis and cell cycle. Enhances p53/TP53 stability, thereby contributing to p53/TP53-induced apoptosis in response to growth-inhibitory condition. Enhances p53/TP53 translocation to the mitochondria. Has the ability to arrest the cell cycle at the G1 phase, possibly by stabilizing the CDKN1A and CDKN1B (p27Kip1) …	15.261	269560	559750	0.0221886
Q6KCD5	Nipped-B-like protein	Nipbl	FUNCTION: Plays an important role in the loading of the cohesin complex on to DNA (PubMed:29094699). Forms a heterodimeric complex (also known as cohesin loading complex) with MAU2/SCC4 which mediates the loading of the cohesin complex onto chromatin. Plays a role in cohesin loading at sites of DNA damage. Its recruitment to double-strand breaks (DSBs) sites occurs in a CBX3-, RNF8- and RNF168-de…	315.45	59333.7	123263	0.00844117
P00397	Cytochrome c oxidase subunit 1	Mtco1	FUNCTION: Component of the cytochrome c oxidase, the last enzyme in the mitochondrial electron transport chain which drives oxidative phosphorylation. The respiratory chain contains 3 multisubunit complexes succinate dehydrogenase (complex II, CII), ubiquinol-cytochrome c oxidoreductase (cytochrome b-c1 complex, complex III, CIII) and cytochrome c oxidase (complex IV, CIV), that cooperate to tran…	56.909	1.09942e+06	2.28803e+06	0.00179525
Q8VED9	Galectin-related protein	Lgalsl	FUNCTION: Does not bind lactose, and may not bind carbohydrates. {ECO:0000250}.	18.955	210673	438460	0.00667613
Q61024	Asparagine synthetase [glutamine-hydrolyzing]	Asns		64.282	4298000	8.95657e+06	4.17594e-05
Q8VHE0	Translocation protein SEC63 homolog	Sec63	FUNCTION: Mediates cotranslational and post-translational transport of certain precursor polypeptides across endoplasmic reticulum (ER) (PubMed:22375059). Proposed to play an auxiliary role in recognition of precursors with short and apolar signal peptides. May cooperate with SEC62 and HSPA5/BiP to facilitate targeting of small presecretory proteins into the SEC61 channel-forming translocon compl…	87.869	1.31023e+06	2.73107e+06	4.91892e-05
Q8VCS3	Glycosaminoglycan xylosylkinase	Fam20b	FUNCTION: Responsible for the 2-O-phosphorylation of xylose in the glycosaminoglycan-protein linkage region of proteoglycans thereby regulating the amount of mature GAG chains. Sulfated glycosaminoglycans (GAGs), including heparan sulfate and chondroitin sulfate, are synthesized on the so-called common GAG-protein linkage region (GlcUAbeta1-3Galbeta1-3Galbeta1-4Xylbeta1-O-Ser) of core proteins, w…	46.58	31583.7	65875.3	0.000107125
Q6NS46	Protein RRP5 homolog	Pdcd11	FUNCTION: Essential for the generation of mature 18S rRNA, specifically necessary for cleavages at sites A0, 1 and 2 of the 47S precursor. Directly interacts with U3 snoRNA (By similarity). {ECO:0000250}.	207.78	898300	1.87533e+06	0.000923304
Q9CRB2	H/ACA ribonucleoprotein complex subunit 2	Nhp2	FUNCTION: Required for ribosome biogenesis and telomere maintenance. Part of the H/ACA small nucleolar ribonucleoprotein (H/ACA snoRNP) complex, which catalyzes pseudouridylation of rRNA. This involves the isomerization of uridine such that the ribose is subsequently attached to C5, instead of the normal N1. Each rRNA can contain up to 100 pseudouridine ('psi') residues, which may serve to stabil…	17.247	412003	860797	7.26195e-05
Q9CXZ1	NADH dehydrogenase [ubiquinone] iron-sulfur protein 4, mitochondrial	Ndufs4	FUNCTION: Accessory subunit of the mitochondrial membrane respiratory chain NADH dehydrogenase (Complex I), that is believed not to be involved in catalysis. Complex I functions in the transfer of electrons from NADH to the respiratory chain. The immediate electron acceptor for the enzyme is believed to be ubiquinone. {ECO:0000250|UniProtKB:O43181}.	19.784	486357	1.01669e+06	0.00149246
P57776	Elongation factor 1-delta	Eef1d	FUNCTION: [Isoform 1]: EF-1-beta and EF-1-delta stimulate the exchange of GDP bound to EF-1-alpha to GTP, regenerating EF-1-alpha for another round of transfer of aminoacyl-tRNAs to the ribosome. {ECO:0000250}.; FUNCTION: [Isoform 3]: Regulates induction of heat-shock-responsive genes through association with heat shock transcription factors and direct DNA-binding at heat shock promoter elements …	31.293	9.92883e+06	20759000	5.33914e-05
Q9DC69	NADH dehydrogenase [ubiquinone] 1 alpha subcomplex subunit 9, mitochondrial	Ndufa9	FUNCTION: Accessory subunit of the mitochondrial membrane respiratory chain NADH dehydrogenase (Complex I), that is believed not to be involved in catalysis. Complex I functions in the transfer of electrons from NADH to the respiratory chain. The immediate electron acceptor for the enzyme is believed to be ubiquinone. {ECO:0000250|UniProtKB:Q16795}.	42.525	738213	1.54387e+06	0.00173604
Q91VT4	3-oxoacyl-[acyl-carrier-protein] reductase	Cbr4	FUNCTION: The heterotetramer with HSD17B8 has NADH-dependent 3-ketoacyl-acyl carrier protein reductase activity, and thereby plays a role in mitochondrial fatty acid biosynthesis. Within the heterotetramer, HSD17B8 binds NADH; CBR4 binds NADPD. The homotetramer has NADPH-dependent quinone reductase activity. Both homotetramer and the heterotetramer have broad in vitro substrate specificity and ca…	25.414	68802.7	143980	0.00527235
Q9Z2G6	Protein sel-1 homolog 1	Sel1l	FUNCTION: Plays a role in the endoplasmic reticulum quality control (ERQC) system also called ER-associated degradation (ERAD) involved in ubiquitin-dependent degradation of misfolded endoplasmic reticulum proteins (PubMed:25066055, PubMed:24453213). Enhances SYVN1 stability (PubMed:24453213). Plays a role in LPL maturation and secretion (PubMed:25066055). Required for normal differentiation of t…	88.339	497310	1.04164e+06	0.00147419
Q80UP5	Ankyrin repeat domain-containing protein 13A	Ankrd13a	FUNCTION: Ubiquitin-binding protein that specifically recognizes and binds 'Lys-63'-linked ubiquitin. Does not bind 'Lys-48'-linked ubiquitin. Positively regulates the internalization of ligand-activated EGFR by binding to the Ub moiety of ubiquitinated EGFR at the cell membrane (By similarity). {ECO:0000250}.	67.177	312873	656113	0.000817665
Q8BWY9	Protein CIP2A	Cip2a	FUNCTION: Promotes anchorage-independent cell growth and tumor formation. {ECO:0000250|UniProtKB:Q8TCG1}.	102.04	156200	327597	0.00419257
Q7TNP2	Serine/threonine-protein phosphatase 2A 65 kDa regulatory subunit A beta isoform	Ppp2r1b	FUNCTION: The PR65 subunit of protein phosphatase 2A serves as a scaffolding molecule to coordinate the assembly of the catalytic subunit and a variable regulatory B subunit. {ECO:0000250}.	65.934	268970	564173	0.00125098
Q8BZ36	RAD50-interacting protein 1	Rint1	FUNCTION: Involved in regulation of membrane traffic between the Golgi and the endoplasmic reticulum; the function is proposed to depend on its association in the NRZ complex which is believed to play a role in SNARE assembly at the ER. May play a role in cell cycle checkpoint control. Essential for telomere length control (By similarity). {ECO:0000250|UniProtKB:Q6NUQ1}.	90.093	50563	106071	0.00601985
Q9Z321	DNA topoisomerase 3-beta-1	Top3b	FUNCTION: Releases the supercoiling and torsional tension of DNA introduced during the DNA replication and transcription by transiently cleaving and rejoining one strand of the DNA duplex. Introduces a single-strand break via transesterification at a target site in duplex DNA. The scissile phosphodiester is attacked by the catalytic tyrosine of the enzyme, resulting in the formation of a DNA-(5'-…	96.948	100497	210870	8.56755e-05
Q05793	Basement membrane-specific heparan sulfate proteoglycan core protein	Hspg2	FUNCTION: Integral component of basement membranes. Component of the glomerular basement membrane (GBM), responsible for the fixed negative electrostatic membrane charge, and which provides a barrier which is both size- and charge-selective. It serves as an attachment substrate for cells. Plays essential roles in vascularization. Critical for normal heart development and for regulating the vascul…	398.29	399940	839687	0.00519511
Q922H2	[Pyruvate dehydrogenase (acetyl-transferring)] kinase isozyme 3, mitochondrial	Pdk3	FUNCTION: Inhibits pyruvate dehydrogenase activity by phosphorylation of the E1 subunit PDHA1, and thereby regulates glucose metabolism and aerobic respiration. Can also phosphorylate PDHA2. Decreases glucose utilization and increases fat metabolism in response to prolonged fasting, and as adaptation to a high-fat diet. Plays a role in glucose homeostasis and in maintaining normal blood glucose l…	47.922	150993	317107	7.70431e-05
Q02788	Collagen alpha-2(VI) chain	Col6a2	FUNCTION: Collagen VI acts as a cell-binding protein.	110.33	3.82907e+06	8.04797e+06	0.000104004
Q9QYG0	Protein NDRG2	Ndrg2	FUNCTION: Contributes to the regulation of the Wnt signaling pathway. Down-regulates CTNNB1-mediated transcriptional activation of target genes, such as CCND1, and may thereby act as tumor suppressor. May be involved in dendritic cell and neuron differentiation (By similarity). {ECO:0000250}.	40.789	55253	116273	0.0214237
Q9DBU0	Transmembrane 9 superfamily member 1	Tm9sf1	FUNCTION: Plays an essential role in autophagy. {ECO:0000250}.	68.927	310087	653280	6.18771e-05
Q9CYI4	Putative RNA-binding protein Luc7-like 1	Luc7l	FUNCTION: May bind to RNA via its Arg/Ser-rich domain.	43.934	262643	553917	0.000181609
Q8VEH8	Endoplasmic reticulum lectin 1	Erlec1	FUNCTION: Probable lectin that binds selectively to improperly folded lumenal proteins. May function in endoplasmic reticulum quality control and endoplasmic reticulum-associated degradation (ERAD) of both non-glycosylated proteins and glycoproteins (By similarity). {ECO:0000250}.	54.906	266987	563410	0.00423651
Q9CQF8	Ribosomal protein 63, mitochondrial	Mrpl57		11.952	518017	1094020	0.0304977
Q02257	Junction plakoglobin	Jup	FUNCTION: Common junctional plaque protein. The membrane-associated plaques are architectural elements in an important strategic position to influence the arrangement and function of both the cytoskeleton and the cells within the tissue. The presence of plakoglobin in both the desmosomes and in the intermediate junctions suggests that it plays a central role in the structure and function of subme…	81.8	41409	87657.3	0.0355471
P97346	Nucleoredoxin	Nxn	FUNCTION: Functions as a redox-dependent negative regulator of the Wnt signaling pathway, possibly by preventing ubiquitination of DVL3 by the BCR(KLHL12) complex. May also function as a transcriptional regulator act as a regulator of protein phosphatase 2A (PP2A). {ECO:0000269|PubMed:10903915, ECO:0000269|PubMed:16604061, ECO:0000269|PubMed:16764867, ECO:0000269|PubMed:20970343}.	48.343	156350	331033	0.0488634
Q8VHC3	Selenoprotein M	Selenom	FUNCTION: May function as a thiol-disulfide oxidoreductase that participates in disulfide bond formation.	16.377	48577.3	102870	0.0172098
Q9DCL8	Protein phosphatase inhibitor 2	Ppp1r2	FUNCTION: Inhibitor of protein-phosphatase 1. {ECO:0000250}.	23.119	66009	139813	0.000431992
Q99KN9	Clathrin interactor 1	Clint1	FUNCTION: Binds to membranes enriched in phosphatidylinositol 4,5-bisphosphate (PtdIns(4,5)P2). May have a role in transport via clathrin-coated vesicles from the trans-Golgi network to endosomes. Stimulates clathrin assembly (By similarity). {ECO:0000250}.	68.512	1.60067e+06	3391500	0.000249193
Q9ESX5	H/ACA ribonucleoprotein complex subunit DKC1	Dkc1	FUNCTION: Catalytic subunit of H/ACA small nucleolar ribonucleoprotein (H/ACA snoRNP) complex, which catalyzes pseudouridylation of rRNA (PubMed:12522253, PubMed:15240872). This involves the isomerization of uridine such that the ribose is subsequently attached to C5, instead of the normal N1. Each rRNA can contain up to 100 pseudouridine ('psi') residues, which may serve to stabilize the conform…	57.401	1.36737e+06	2.89857e+06	7.99485e-05
Q3KNM2	E3 ubiquitin-protein ligase MARCHF5	Marchf5	FUNCTION: Mitochondrial E3 ubiquitin-protein ligase that plays a crucial role in the control of mitochondrial morphology by acting as a positive regulator of mitochondrial fission. May play a role in the prevention of cell senescence acting as a regulator of mitochondrial quality control. Promotes ubiquitination of FIS1, DNM1L and MFN1. {ECO:0000250|UniProtKB:Q9NX47}.	31.231	304243	645173	5.99298e-05
Q9D2X5	MAU2 chromatid cohesion factor homolog	Mau2	FUNCTION: Plays an important role in the loading of the cohesin complex on to DNA. Forms a heterodim. eric complex (also known as cohesin loading complex) with NIPBL/SCC2 which mediates the loading of the cohesin complex onto chromatin Plays a role in sister chromatid cohesion and normal progression through prometaphase. {ECO:0000250|UniProtKB:Q9Y6X3}.	69.579	37462.7	79791	0.00347922
Q9Z0H3	SWI/SNF-related matrix-associated actin-dependent regulator of chromatin subfamily B member 1	Smarcb1	FUNCTION: Core component of the BAF (SWI/SNF) complex. This ATP-dependent chromatin-remodeling complex plays important roles in cell proliferation and differentiation, in cellular antiviral activities and inhibition of tumor formation. The BAF complex is able to create a stable, altered form of chromatin that constrains fewer negative supercoils than normal. This change in supercoiling would be d…	44.141	524297	1.11837e+06	0.00136634
Q64331	Unconventional myosin-VI	Myo6	FUNCTION: Myosins are actin-based motor molecules with ATPase activity (PubMed:11906161). Unconventional myosins serve in intracellular movements (PubMed:11906161). Myosin 6 is a reverse-direction motor protein that moves towards the minus-end of actin filaments (By similarity). Has slow rate of actin-activated ADP release due to weak ATP binding (By similarity). Functions in a variety of intrace…	145.8	204593	436880	1.2945e-05
Q60847	Collagen alpha-1(XII) chain	Col12a1	FUNCTION: Type XII collagen interacts with type I collagen-containing fibrils, the COL1 domain could be associated with the surface of the fibrils, and the COL2 and NC3 domains may be localized in the perifibrillar matrix. {ECO:0000250}.	340.21	15001000	32056000	8.7097e-06
B2RX12	ATP-binding cassette sub-family C member 3	Abcc3	FUNCTION: May act as an inducible transporter in the biliary and intestinal excretion of organic anions. Acts as an alternative route for the export of bile acids and glucuronides from cholestatic hepatocytes. {ECO:0000269|PubMed:15814571}.	169.22	254933	545223	0.00419099
P63038	60 kDa heat shock protein, mitochondrial	Hspd1	FUNCTION: Chaperonin implicated in mitochondrial protein import and macromolecular assembly. Together with Hsp10, facilitates the correct folding of imported proteins. May also prevent misfolding and promote the refolding and proper assembly of unfolded polypeptides generated under stress conditions in the mitochondrial matrix. The functional units of these chaperonins consist of heptameric rings…	60.955	19929000	4.26633e+07	0.0001124
Q9WUR9	Adenylate kinase 4, mitochondrial	Ak4	FUNCTION: Involved in maintaining the homeostasis of cellular nucleotides by catalyzing the interconversion of nucleoside phosphates (By similarity). Efficiently phosphorylates AMP and dAMP using ATP as phosphate donor, but phosphorylates only AMP when using GTP as phosphate donor (By similarity). Also displays broad nucleoside diphosphate kinase activity (By similarity). Plays a role in controll…	25.061	130067	278927	0.000249428
Q02248	Catenin beta-1	Ctnnb1	FUNCTION: Key downstream component of the canonical Wnt signaling pathway (PubMed:15132997). In the absence of Wnt, forms a complex with AXIN1, AXIN2, APC, CSNK1A1 and GSK3B that promotes phosphorylation on N-terminal Ser and Thr residues and ubiquitination of CTNNB1 via BTRC and its subsequent degradation by the proteasome. In the presence of Wnt ligand, CTNNB1 is not ubiquitinated and accumulat…	85.47	1.18083e+06	2533000	0.000855371
P49717	DNA replication licensing factor MCM4	Mcm4	FUNCTION: Acts as component of the MCM2-7 complex (MCM complex) which is the putative replicative helicase essential for 'once per cell cycle' DNA replication initiation and elongation in eukaryotic cells. The active ATPase sites in the MCM2-7 ring are formed through the interaction surfaces of two neighboring subunits such that a critical structure of a conserved arginine finger motif is provide…	96.735	2044200	4.39163e+06	5.98402e-05
Q9CRD0	OCIA domain-containing protein 1	Ociad1	FUNCTION: Maintains stem cell potency (PubMed:23972987). Increases STAT3 phosphorylation and controls ERK phosphorylation (PubMed:23972987). May act as a scaffold, increasing STAT3 recruitment onto endosomes (PubMed:23972987). {ECO:0000269|PubMed:23972987}.	27.61	407290	875393	0.000323524
Q8K215	LYR motif-containing protein 4	Lyrm4	FUNCTION: Required for nuclear and mitochondrial iron-sulfur protein biosynthesis. {ECO:0000250}.	10.854	99813.3	214543	2.20359e-05
Q9JLR9	HIG1 domain family member 1A, mitochondrial	Higd1a	FUNCTION: Proposed subunit of cytochrome c oxidase (COX, complex IV), which is the terminal component of the mitochondrial respiratory chain that catalyzes the reduction of oxygen to water. May play a role in the assembly of respiratory supercomplexes (By similarity). {ECO:0000250}.	10.425	223220	479877	2.95142e-05
Q640N1	Adipocyte enhancer-binding protein 1	Aebp1	FUNCTION: [Isoform 1]: As a positive regulator of collagen fibrillogenesis, it is probably involved in the organization and remodeling of the extracellular matrix. {ECO:0000250|UniProtKB:Q8IUX7}.; FUNCTION: [Isoform 2]: May positively regulate MAP-kinase activity in adipocytes, leading to enhanced adipocyte proliferation and reduced adipocyte differentiation. May also positively regulate NF-kappa…	128.36	330930	711443	0.00060155
O08547	Vesicle-trafficking protein SEC22b	Sec22b	FUNCTION: SNARE involved in targeting and fusion of ER-derived transport vesicles with the Golgi complex as well as Golgi-derived retrograde transport vesicles with the ER.	24.74	2.02037e+06	4.34487e+06	8.45637e-05
Q03347	Runt-related transcription factor 1	Runx1	FUNCTION: Forms the heterodimeric complex core-binding factor (CBF) with CBFB. RUNX members modulate the transcription of their target genes through recognizing the core consensus binding sequence 5'-TGTGGT-3', or very rarely, 5'-TGCGGT-3', within their regulatory regions via their runt domain, while CBFB is a non-DNA-binding regulatory subunit that allosterically enhances the sequence-specific D…	48.609	72135.7	155137	0.0221507
Q9QXD8	LIM domain-containing protein 1	Limd1	FUNCTION: Adapter or scaffold protein which participates in the assembly of numerous protein complexes and is involved in several cellular processes such as cell fate determination, cytoskeletal organization, repression of gene transcription, cell-cell adhesion, cell differentiation, proliferation and migration. Positively regulates microRNA (miRNA)-mediated gene silencing and is essential for P-…	71.421	14048.5	30255.7	0.0139207
P97807	Fumarate hydratase, mitochondrial	Fh	FUNCTION: Catalyzes the reversible stereospecific interconversion of fumarate to L-malate (PubMed:23643539). Experiments in different species have demonstrated that specific isoforms of this protein act in defined pathways and favor one direction over the other (Probable). {ECO:0000269|PubMed:23643539, ECO:0000305}.; FUNCTION: [Isoform Mitochondrial]: Catalyzes the hydration of fumarate to L-mala…	54.356	4.25767e+06	9.18227e+06	0.000114712
Q8BL48	RING finger protein unkempt homolog	Unk	FUNCTION: Sequence-specific RNA-binding protein which plays an important role in the establishment and maintenance of the early morphology of cortical neurons during embryonic development. Acts as a translation repressor and controls a translationally regulated cell morphology program to ensure proper structuring of the nervous system. Translational control depends on recognition of its binding e…	88.057	45605	98356.7	0.00663843
Q9JHT5	Nuclear protein AMMECR1	Ammecr1		36.03	28515.3	61615.7	0.0456404
Q8BPM0	Disheveled-associated activator of morphogenesis 1	Daam1	FUNCTION: Binds to disheveled (Dvl) and Rho, and mediates Wnt-induced Dvl-Rho complex formation. May play a role as a scaffolding protein to recruit Rho-GDP and Rho-GEF, thereby enhancing Rho-GTP formation. Can direct nucleation and elongation of new actin filaments (By similarity). Involved in building functional cilia. Involved in the organization of the subapical actin network in multiciliated…	123.37	84665	182990	0.0364947
Q9D0Y8	39S ribosomal protein L52, mitochondrial	Mrpl52		13.658	44002.7	95149	7.57087e-05
P58022	Lysyl oxidase homolog 2	Loxl2	FUNCTION: Mediates the post-translational oxidative deamination of lysine residues on target proteins leading to the formation of deaminated lysine (allysine) (By similarity). Acts as a transcription corepressor and specifically mediates deamination of trimethylated 'Lys-4' of histone H3 (H3K4me3), a specific tag for epigenetic transcriptional activation (By similarity). Shows no activity against…	87.002	158000	341753	6.97259e-06
Q922Y1	UBX domain-containing protein 1	Ubxn1	FUNCTION: Ubiquitin-binding protein that plays a role in the modulation of innate immune response. Blocks both the RIG-I-like receptors (RLR) and NF-kappa-B pathways. Following viral infection, UBXN1 is induced and recruited to the RLR component MAVS. In turn, interferes with MAVS oligomerization, and disrupts the MAVS/TRAF3/TRAF6 signalosome. This function probably serves as a brake to prevent e…	33.572	718900	1555400	0.000531565
P11609	Antigen-presenting glycoprotein CD1d1	Cd1d1	FUNCTION: Antigen-presenting protein that binds self and non-self glycolipids and presents them to T-cell receptors on natural killer T-cells. {ECO:0000269|PubMed:11754812, ECO:0000269|PubMed:16007091, ECO:0000269|PubMed:16314439}.	38.554	79200.3	171367	0.000474464
Q8VCB1	Nucleoporin NDC1	Ndc1	FUNCTION: Component of the nuclear pore complex (NPC), which plays a key role in de novo assembly and insertion of NPC in the nuclear envelope. Required for NPC and nuclear envelope assembly, possibly by forming a link between the nuclear envelope membrane and soluble nucleoporins, thereby anchoring the NPC in the membrane (By similarity). {ECO:0000250}.	75.409	111870	242067	1.18645e-05
P98197	Phospholipid-transporting ATPase IH	Atp11a	FUNCTION: Catalytic component of a P4-ATPase flippase complex which catalyzes the hydrolysis of ATP coupled to the transport of aminophospholipids from the outer to the inner leaflet of various membranes and ensures the maintenance of asymmetric distribution of phospholipids. Phospholipid translocation seems also to be implicated in vesicle formation and in uptake of lipid signaling molecules (By…	135.5	36060	78048.3	0.00797463
A2RSY6	TRMT1-like protein	Trmt1l	FUNCTION: May play a role in motor coordination and exploratory behavior. {ECO:0000269|PubMed:17198746}.	80.86	104498	226477	0.00343718
Q3TBW2	39S ribosomal protein L10, mitochondrial	Mrpl10		29.395	205107	444637	0.0296495
P62858	40S ribosomal protein S28	Rps28		7.8409	3.37923e+06	7.32767e+06	0.000124119
Q6P5E6	ADP-ribosylation factor-binding protein GGA2	Gga2	FUNCTION: Plays a role in protein sorting and trafficking between the trans-Golgi network (TGN) and endosomes. Mediates the ARF-dependent recruitment of clathrin to the TGN and binds ubiquitinated proteins and membrane cargo molecules with a cytosolic acidic cluster-dileucine (DXXLL) motif. Mediates export of the GPCR receptor ADRA2B to the cell surface. Regulates retrograde transport of phosphor…	66.048	34585	75045.3	0.00365279
P83887	Tubulin gamma-1 chain	Tubg1	FUNCTION: Tubulin is the major constituent of microtubules. The gamma chain is found at microtubule organizing centers (MTOC) such as the spindle poles or the centrosome. Pericentriolar matrix component that regulates alpha/beta chain minus-end nucleation, centrosome duplication and spindle formation (By similarity). {ECO:0000250}.	51.1	395210	857757	0.00014247
Q91VA6	Polymerase delta-interacting protein 2	Poldip2	FUNCTION: Involved in DNA damage tolerance by regulating translesion synthesis (TLS) of templates carrying DNA damage lesions such as 8oxoG and abasic sites. May act by stimulating activity of DNA polymerases involved in TLS, such as PRIMPOL and polymerase delta (POLD1). {ECO:0000250|UniProtKB:Q9Y2S7}.	41.87	715483	1.55313e+06	4.42199e-05
D3YYU8	Obscurin-like protein 1	Obsl1	FUNCTION: Core component of the 3M complex, a complex required to regulate microtubule dynamics and genome integrity. It is unclear how the 3M complex regulates microtubules, it could act by controlling the level of a microtubule stabilizer. Acts as a regulator of the Cul7-RING(FBXW8) ubiquitin-protein ligase, playing a critical role in the ubiquitin ligase pathway that regulates Golgi morphogene…	197.93	138423	300567	6.71855e-05
Q91YX5	Acyl-CoA:lysophosphatidylglycerol acyltransferase 1	Lpgat1	FUNCTION: Lysophosphatidylglycerol (LPG) specific acyltransferase that recognizes various acyl-CoAs and LPGs as substrates but demonstrates a clear preference for long chain saturated fatty acyl-CoAs and oleoyl-CoA as acyl donors. Prefers oleoyl-LPG over palmitoyl-LPG as an acyl receptor and oleoyl-CoA over lauroyl-CoA as an acyl donor (By similarity). {ECO:0000250}.	43.088	48538.7	105450	0.00111004
Q9EQW7	Kinesin-like protein KIF13A	Kif13a	FUNCTION: Plus end-directed microtubule-dependent motor protein involved in intracellular transport and regulating various processes such as mannose-6-phosphate receptor (M6PR) transport to the plasma membrane, endosomal sorting during melanosome biogenesis and cytokinesis. During melanosome maturation, required for delivering melanogenic enzymes from recycling endosomes to nascent melanosomes by…	195.81	54603.7	118661	0.0134818
Q810S1	Calcium uniporter regulatory subunit MCUb, mitochondrial	Mcub	FUNCTION: Negatively regulates the activity of MCU, the mitochondrial inner membrane calcium uniporter, and thereby modulates calcium uptake into the mitochondrion. Does not form functional calcium channels by itself. Mitochondrial calcium homeostasis plays key roles in cellular physiology and regulates cell bioenergetics, cytoplasmic calcium signals and activation of cell death pathways. {ECO:00…	39.799	35448.7	77126	0.0479255
P47713	Cytosolic phospholipase A2	Pla2g4a	FUNCTION: Has primarily calcium-dependent phospholipase and lysophospholipase activities, with a major role in membrane lipid remodeling and biosynthesis of lipid mediators of the inflammatory response (PubMed:1904318, PubMed:9403692, PubMed:9403693). Plays an important role in embryo implantation and parturition through its ability to trigger prostanoid production (PubMed:9403692, PubMed:9403693…	85.221	760787	1657400	1.96438e-05
Q9R0M6	Ras-related protein Rab-9A	Rab9a	FUNCTION: Involved in the transport of proteins between the endosomes and the trans-Golgi network (By similarity). Involved in the recruitment of SGSM2 to melanosomes and is required for the proper trafficking of melanogenic enzymes TYR, TYRP1 and DCT/TYRP2 to melanosomes in melanocytes (PubMed:26620560). {ECO:0000250|UniProtKB:P24408, ECO:0000269|PubMed:26620560}.	22.909	370167	807393	1.84469e-05
Q6ZQK0	Condensin-2 complex subunit D3	Ncapd3	FUNCTION: Regulatory subunit of the condensin-2 complex, a complex which establishes mitotic chromosome architecture and is involved in physical rigidity of the chromatid axis. May promote the resolution of double-strand DNA catenanes (intertwines) between sister chromatids. Condensin-mediated compaction likely increases tension in catenated sister chromatids, providing directionality for type II…	169.43	49783	108830	0.000323985
Q9DCJ5	NADH dehydrogenase [ubiquinone] 1 alpha subcomplex subunit 8	Ndufa8	FUNCTION: Accessory subunit of the mitochondrial membrane respiratory chain NADH dehydrogenase (Complex I), that is believed not to be involved in catalysis. Complex I functions in the transfer of electrons from NADH to the respiratory chain. The immediate electron acceptor for the enzyme is believed to be ubiquinone. {ECO:0000250|UniProtKB:P51970}.	19.992	1063100	2.32937e+06	2.51837e-05
Q9QYC7	Vitamin K-dependent gamma-carboxylase	Ggcx	FUNCTION: Mediates the vitamin K-dependent carboxylation of glutamate residues to calcium-binding gamma-carboxyglutamate (Gla) residues with the concomitant conversion of the reduced hydroquinone form of vitamin K to vitamin K epoxide.	87.194	169400	371560	0.000504401
Q8VBT0	Thioredoxin-related transmembrane protein 1	Tmx1	FUNCTION: May participate in various redox reactions through the reversible oxidation of its active center dithiol to a disulfide and catalyze dithiol-disulfide exchange reactions.	31.395	1.10113e+06	2.42233e+06	0.00127982
A2APY7	Arginine-hydroxylase NDUFAF5, mitochondrial	Ndufaf5	FUNCTION: Arginine hydroxylase involved in the assembly of mitochondrial NADH:ubiquinone oxidoreductase complex (complex I, MT-ND1) at early stages. Acts by mediating hydroxylation of 'Arg-111' of NDUFS7. May also have methyltransferase activity. {ECO:0000250|UniProtKB:Q5TEU4}.	38.404	49382.3	108688	0.00513841
Q8BGX0	E3 ubiquitin-protein ligase TRIM23	Trim23	FUNCTION: Acts as an E3 ubiquitin-protein ligase. Plays an essential role in autophagy activation during viral infection. Mechanistically, activates TANK-binding kinase 1/TBK1 by facilitating its dimerization and ability to phosphorylate the selective autophagy receptor SQSTM1. In order to achieve this function, TRIM23 mediates 'Lys-27'-linked auto-ubiquitination of its ADP-ribosylation factor (A…	63.931	267873	589583	3.08479e-05
Q8VDI9	Alpha-1,2-mannosyltransferase ALG9	Alg9	FUNCTION: Catalyzes the transfer of mannose from Dol-P-Man to lipid-linked oligosaccharides. {ECO:0000250|UniProtKB:Q9H6U8}.	69.56	153142	337350	0.00679689
Q9CWR0	Rho guanine nucleotide exchange factor 25	Arhgef25	FUNCTION: May play a role in actin cytoskeleton reorganization in different tissues since its activation induces formation of actin stress fibers. It works as a guanine nucleotide exchange factor for Rho family of small GTPases. Links specifically G alpha q/11-coupled receptors to RHOA activation (By similarity). May be an important regulator of processes involved in axon and dendrite formation. …	68.262	1.33243e+06	2.94617e+06	0.000267994
Q9WUK4	Replication factor C subunit 2	Rfc2	FUNCTION: The elongation of primed DNA templates by DNA polymerase delta and epsilon requires the action of the accessory proteins proliferating cell nuclear antigen (PCNA) and activator 1. This subunit binds ATP (By similarity). {ECO:0000250}.	38.724	171027	378453	0.00140793
P11276	Fibronectin	Fn1	FUNCTION: Fibronectins bind cell surfaces and various compounds including collagen, fibrin, heparin, DNA, and actin. Fibronectins are involved in cell adhesion, cell motility, opsonization, wound healing, and maintenance of cell shape healing, and maintenance of cell shape. Involved in osteoblast compaction through the fibronectin fibrillogenesis cell-mediated matrix assembly process, essential f…	272.53	7591800	1.68057e+07	1.93501e-05
Q91Z92	Beta-1,3-galactosyltransferase 6	B3galt6	FUNCTION: Beta-1,3-galactosyltransferase that transfers galactose from UDP-galactose to substrates with a terminal beta-linked galactose residue. Has a preference for galactose-beta-1,4-xylose that is found in the linker region of glycosaminoglycans, such as heparan sulfate and chondroitin sulfate. Has no activity towards substrates with terminal glucosamine or galactosamine residues (By similari…	37.021	36636.3	81118.7	0.00015312
Q9JKN1	Zinc transporter 7	Slc30a7	FUNCTION: Seems to facilitate zinc transport from the cytoplasm into the Golgi apparatus. Partly regulates cellular zinc homeostasis. Required with ZNT5 for the activation of zinc-requiring enzymes, alkaline phosphatases (ALPs). Transports zinc into the lumens of the Golgi apparatus and the vesicular compartments where ALPs locate, thus, converting apoALPs to holoALPs. Required with ZNT5 and ZNT6…	41.789	375307	831090	0.0450961
P43275	Histone H1.1	H1-1	FUNCTION: Histone H1 protein binds to linker DNA between nucleosomes forming the macromolecular structure known as the chromatin fiber. Histones H1 are necessary for the condensation of nucleosome chains into higher-order structured fibers. Acts also as a regulator of individual gene transcription through chromatin remodeling, nucleosome spacing and DNA methylation (By similarity). {ECO:0000250}.	21.785	1.42463e+07	31562000	4.86204e-05
Q8C0I1	Alkyldihydroxyacetonephosphate synthase, peroxisomal	Agps	FUNCTION: Catalyzes the exchange of the acyl chain in acyl-dihydroxyacetonephosphate (acyl-DHAP) for a long chain fatty alcohol, yielding the first ether linked intermediate, i.e. alkyl-dihydroxyacetonephosphate (alkyl-DHAP), in the pathway of ether lipid biosynthesis. {ECO:0000269|PubMed:6833249}.	71.683	1861800	4.12777e+06	0.000326574
Q9CZN7	Serine hydroxymethyltransferase, mitochondrial	Shmt2	FUNCTION: Catalyzes the cleavage of serine to glycine accompanied with the production of 5,10-methylenetetrahydrofolate, an essential intermediate for purine biosynthesis (By similarity). Serine provides the major source of folate one-carbon in cells by catalyzing the transfer of one carbon from serine to tetrahydrofolate (By similarity). Contributes to the de novo mitochondrial thymidylate biosy…	55.758	5.74173e+06	1.27317e+07	3.02042e-06
Q8R4K2	Interleukin-1 receptor-associated kinase 4	Irak4	FUNCTION: Serine/threonine-protein kinase that plays a critical role in initiating innate immune response against foreign pathogens. Involved in Toll-like receptor (TLR) and IL-1R signaling pathways. Is rapidly recruited by MYD88 to the receptor-signaling complex upon TLR activation to form the Myddosome together with IRAK2. Phosphorylates initially IRAK1, thus stimulating the kinase activity and…	50.871	120724	268210	0.0248527
Q8BSI6	R3H and coiled-coil domain-containing protein 1	R3hcc1		54.163	70051.3	155943	0.00130897
P62270	40S ribosomal protein S18	Rps18	FUNCTION: Located at the top of the head of the 40S subunit, it contacts several helices of the 18S rRNA. {ECO:0000250}.	17.718	1.32197e+07	2.94317e+07	6.77757e-06
Q3TJD7	PDZ and LIM domain protein 7	Pdlim7	FUNCTION: May function as a scaffold on which the coordinated assembly of proteins can occur. May play a role as an adapter that, via its PDZ domain, localizes LIM-binding proteins to actin filaments of both skeletal muscle and nonmuscle tissues. Involved in both of the two fundamental mechanisms of bone formation, direct bone formation (e.g. embryonic flat bones mandible and cranium), and endoch…	50.118	1.97263e+06	4.39353e+06	0.000319213
O88207	Collagen alpha-1(V) chain	Col5a1	FUNCTION: Type V collagen is a member of group I collagen (fibrillar forming collagen). It is a minor connective tissue component of nearly ubiquitous distribution. Type V collagen binds to DNA, heparan sulfate, thrombospondin, heparin, and insulin (By similarity). Transcriptionally activated by CEBPZ, which recognizes a CCAAT-like motif, CAAAT in the COL5A1 promoter. {ECO:0000250, ECO:0000269|Pu…	183.67	3.49293e+06	7784200	1.07802e-05
Q8K2A8	Dol-P-Man:Man(5)GlcNAc(2)-PP-Dol alpha-1,3-mannosyltransferase	Alg3	FUNCTION: Adds the first Dol-P-Man derived mannose in an alpha-1,3 linkage to Man5GlcNAc2-PP-Dol.	50.185	76528	170637	0.00226104
Q9D8B7	Junctional adhesion molecule C	Jam3	FUNCTION: Junctional adhesion protein that mediates heterotypic cell-cell interactions with its cognate receptor JAM2 to regulate different cellular processes (PubMed:15372036, PubMed:16093349). Plays a role in homing and mobilization of hematopoietic stem and progenitor cells within the bone marrow. At the surface of bone marrow stromal cells, it contributes to the retention of the hematopoietic…	34.837	23803	53180	0.00278341
Q80ZW2	Protein THEM6	Them6		23.802	234153	523270	0.000118913
Q9D2C2	Protein SAAL1	Saal1	FUNCTION: Plays a role in promoting the proliferation of synovial fibroblasts in response to proinflammatory stimuli. {ECO:0000250|UniProtKB:Q96ER3}.	52.768	251143	563070	0.0298949
Q8VC65	Nurim	Nrm		29.435	161003	361050	0.0405702
Q3UIA2	Rho GTPase-activating protein 17	Arhgap17	FUNCTION: Rho GTPase-activating protein involved in the maintenance of tight junction by regulating the activity of CDC42, thereby playing a central role in apical polarity of epithelial cells. Specifically acts as a GTPase activator for the CDC42 GTPase by converting it to an inactive GDP-bound state. The complex formed with AMOT acts by regulating the uptake of polarity proteins at tight juncti…	92.201	997723	2.23837e+06	0.00016747
Q8K2C9	Very-long-chain (3R)-3-hydroxyacyl-CoA dehydratase 3	Hacd3	FUNCTION: Catalyzes the third of the four reactions of the long-chain fatty acids elongation cycle. This endoplasmic reticulum-bound enzymatic process, allows the addition of two carbons to the chain of long- and very long-chain fatty acids/VLCFAs per cycle. This enzyme catalyzes the dehydration of the 3-hydroxyacyl-CoA intermediate into trans-2,3-enoyl-CoA, within each cycle of fatty acid elonga…	43.131	468967	1.05243e+06	0.00117705
Q9WUP4	Polyprenol reductase	Srd5a3	FUNCTION: Plays a key role in early steps of protein N-linked glycosylation by being required for the conversion of polyprenol into dolichol. Dolichols are required for the synthesis of dolichol-linked monosaccharides and the oligosaccharide precursor used for N-glycosylation. Acts as a polyprenol reductase that promotes the reduction of the alpha-isoprene unit of polyprenols into dolichols in a …	37.935	161010	361753	0.00415412
P62717	60S ribosomal protein L18a	Rpl18a		20.732	7.94267e+06	1.78767e+07	1.15714e-05
Q9CQJ8	NADH dehydrogenase [ubiquinone] 1 beta subcomplex subunit 9	Ndufb9	FUNCTION: Accessory subunit of the mitochondrial membrane respiratory chain NADH dehydrogenase (Complex I), that is believed to be not involved in catalysis. Complex I functions in the transfer of electrons from NADH to the respiratory chain. The immediate electron acceptor for the enzyme is believed to be ubiquinone. {ECO:0000250|UniProtKB:Q9Y6M9}.	21.984	799397	1799400	1.89004e-05
P62918	60S ribosomal protein L8	Rpl8	FUNCTION: Component of the large ribosomal subunit. {ECO:0000250|UniProtKB:P62917}.	28.024	9.30073e+06	2.09357e+07	0.000347454
O35609	Secretory carrier-associated membrane protein 3	Scamp3	FUNCTION: Functions in post-Golgi recycling pathways. Acts as a recycling carrier to the cell surface.	38.458	568787	1.28047e+06	0.0323938
Q8BXA5	Lipid scramblase CLPTM1L	Clptm1l	FUNCTION: Enhances cisplatin-mediated apoptosis, when overexpressed. {ECO:0000250}.	62.183	251173	565813	8.36926e-05
Q99N69	Leupaxin	Lpxn	FUNCTION: Transcriptional coactivator for androgen receptor (AR) and serum response factor (SRF). Contributes to the regulation of cell adhesion, spreading and cell migration and acts as a negative regulator in integrin-mediated cell adhesion events. Suppresses the integrin-induced tyrosine phosphorylation of paxillin (PXN). May play a critical role as an adapter protein in the formation of the a…	43.478	448263	1.0109e+06	0.0271267
P39688	Tyrosine-protein kinase Fyn	Fyn	FUNCTION: Non-receptor tyrosine-protein kinase that plays a role in many biological processes including regulation of cell growth and survival, cell adhesion, integrin-mediated signaling, cytoskeletal remodeling, cell motility, immune response and axon guidance. Inactive FYN is phosphorylated on its C-terminal tail within the catalytic domain. Following activation by PKA, the protein subsequently…	60.674	21433	48364.3	0.00170149
Q9Z2Q6	Septin-5	Septin5	FUNCTION: Filament-forming cytoskeletal GTPase (By similarity). Involved in cytokinesis (Potential). May play a role in platelet secretion. {ECO:0000250, ECO:0000269|PubMed:11880646, ECO:0000305}.	42.747	275693	622163	0.000240728
Q3TZZ7	Extended synaptotagmin-2	Esyt2	FUNCTION: Tethers the endoplasmic reticulum to the cell membrane and promotes the formation of appositions between the endoplasmic reticulum and the cell membrane. Binds glycerophospholipids in a barrel-like domain and may play a role in cellular lipid transport. Plays a role in FGF signaling via its role in the rapid internalization of FGFR1 that has been activated by FGF1 binding; this occurs m…	94.138	1835100	4.14363e+06	0.000192671
O35083	1-acyl-sn-glycerol-3-phosphate acyltransferase alpha	Agpat1	FUNCTION: Converts 1-acyl-sn-glycerol-3-phosphate (lysophosphatidic acid or LPA) into 1,2-diacyl-sn-glycerol-3-phosphate (phosphatidic acid or PA) by incorporating an acyl moiety at the sn-2 position of the glycerol backbone. {ECO:0000250|UniProtKB:Q99943}.	31.709	84831.7	191737	0.0156137
P11928	2-5-oligoadenylate synthase 1A	Oas1a	FUNCTION: Interferon-induced, dsRNA-activated antiviral enzyme which plays a critical role in cellular innate antiviral response. In addition, it may also play a role in other cellular processes such as apoptosis, cell growth, differentiation and gene regulation. Synthesizes higher oligomers of 2'-5'-oligoadenylates (2-5A) from ATP which then bind to the inactive monomeric form of ribonuclease L …	42.428	1571900	3553100	8.48587e-05
Q9CXY1	Endosomal/lysosomal proton channel TMEM175	Tmem175	FUNCTION: Organelle-specific potassium channel specifically responsible for potassium conductance in endosomes and lysosomes. Forms a potassium-permeable leak-like channel, which regulates lumenal pH stability and is required for autophagosome-lysosome fusion. Constitutes the major lysosomal potassium channel. {ECO:0000269|PubMed:26317472}.	55.577	42474.3	96229.3	1.71564e-06
Q99LC3	NADH dehydrogenase [ubiquinone] 1 alpha subcomplex subunit 10, mitochondrial	Ndufa10	FUNCTION: Accessory subunit of the mitochondrial membrane respiratory chain NADH dehydrogenase (Complex I), that is believed not to be involved in catalysis. Complex I functions in the transfer of electrons from NADH to the respiratory chain. The immediate electron acceptor for the enzyme is believed to be ubiquinone. {ECO:0000269|PubMed:24652937}.	40.603	1505500	3.41127e+06	3.45072e-06
Q91V01	Lysophospholipid acyltransferase 5	Lpcat3	FUNCTION: Acyltransferase which mediates the conversion of lysophosphatidylcholine (1-acyl-sn-glycero-3-phosphocholine or LPC) into phosphatidylcholine (1,2-diacyl-sn-glycero-3-phosphocholine or PC) (LPCAT activity). To a lesser extent, also catalyzes the acylation of lysophosphatidylethanolamine (1-acyl-sn-glycero-3-phosphoethanolamine or LPE) into phosphatidylethanolamine (1,2-diacyl-sn-glycero…	56.146	605500	1.37437e+06	0.000890071
Q9CXP8	Guanine nucleotide-binding protein G(I)/G(S)/G(O) subunit gamma-10	Gng10	FUNCTION: Guanine nucleotide-binding proteins (G proteins) are involved as a modulator or transducer in various transmembrane signaling systems. The beta and gamma chains are required for the GTPase activity, for replacement of GDP by GTP, and for G protein-effector interaction. Interacts with beta-1 and beta-2, but not with beta-3 (By similarity). {ECO:0000250}.	7.2293	277230	629513	0.000159965
Q9JJT0	RNA 3-terminal phosphate cyclase-like protein	Rcl1	FUNCTION: Does not have cyclase activity. Plays a role in 40S-ribosomal-subunit biogenesis in the early pre-rRNA processing steps at sites A0, A1 and A2 that are required for proper maturation of the 18S RNA (By similarity). {ECO:0000250}.	40.84	183387	417140	0.0347804
P47856	Glutamine--fructose-6-phosphate aminotransferase [isomerizing] 1	Gfpt1	FUNCTION: Controls the flux of glucose into the hexosamine pathway. Most likely involved in regulating the availability of precursors for N- and O-linked glycosylation of proteins. Regulates the circadian expression of clock genes ARNTL/BMAL1 and CRY1. {ECO:0000269|PubMed:23395176}.	78.538	2628000	5.99143e+06	0.000209142
O55222	Integrin-linked protein kinase	Ilk	FUNCTION: Receptor-proximal protein kinase regulating integrin-mediated signal transduction. May act as a mediator of inside-out integrin signaling. Focal adhesion protein part of the complex ILK-PINCH. This complex is considered to be one of the convergence points of integrin- and growth factor-signaling pathway. Could be implicated in mediating cell architecture, adhesion to integrin substrates…	51.373	2.69687e+06	6159700	5.56624e-05
P55302	Alpha-2-macroglobulin receptor-associated protein	Lrpap1	FUNCTION: Molecular chaperone for LDL receptor-related proteins that may regulate their ligand binding activity along the secretory pathway. {ECO:0000250|UniProtKB:P30533}.	42.215	1.54243e+06	3.52323e+06	1.30358e-05
A6X919	Probable C-mannosyltransferase DPY19L1	Dpy19l1	FUNCTION: Probable C-mannosyltransferase that mediates C-mannosylation of tryptophan residues on target proteins. {ECO:0000250}.	84.186	168033	384117	0.00116181
Q6P9Q6	FK506-binding protein 15	Fkbp15	FUNCTION: Involved in the transport of early endosomes at the level of transition between microfilament-based and microtubule-based movement (By similarity). May be involved in the cytoskeletal organization of neuronal growth cones. Seems to be inactive as a PPIase. {ECO:0000250, ECO:0000269|PubMed:16756961}.	132.96	649077	1.48637e+06	4.74533e-05
Q5SYD0	Unconventional myosin-Id	Myo1d	FUNCTION: Unconventional myosin that functions as actin-based motor protein with ATPase activity (By similarity). Plays a role in endosomal protein trafficking, and especially in the transfer of cargo proteins from early to recycling endosomes (By similarity). Required for normal planar cell polarity in ciliated tracheal cells, for normal rotational polarity of cilia, and for coordinated, unidire…	116.08	215290	493040	0.000516934
Q8VCI5	Peroxisomal biogenesis factor 19	Pex19	FUNCTION: Necessary for early peroxisomal biogenesis. Acts both as a cytosolic chaperone and as an import receptor for peroxisomal membrane proteins (PMPs). Binds and stabilizes newly synthesized PMPs in the cytoplasm by interacting with their hydrophobic membrane-spanning domains, and targets them to the peroxisome membrane by binding to the integral membrane protein PEX3. Excludes CDKN2A from t…	32.733	458803	1.0512e+06	0.00417509
Q791V5	Mitochondrial carrier homolog 2	Mtch2	FUNCTION: The substrate transported is not yet known. Induces mitochondrial depolarization (By similarity). {ECO:0000250}.	33.499	865860	1.98473e+06	0.000190087
Q8CIN4	Serine/threonine-protein kinase PAK 2	Pak2	FUNCTION: Serine/threonine protein kinase that plays a role in a variety of different signaling pathways including cytoskeleton regulation, cell motility, cell cycle progression, apoptosis or proliferation. Acts as downstream effector of the small GTPases CDC42 and RAC1. Activation by the binding of active CDC42 and RAC1 results in a conformational change and a subsequent autophosphorylation on s…	57.93	1.53473e+06	3.53823e+06	6.55277e-06
P62264	40S ribosomal protein S14	Rps14		16.273	8280400	1.90977e+07	1.7016e-06
Q8VBZ0	Dehydrogenase/reductase SDR family member on chromosome X homolog	Dhrsx	FUNCTION: Involved in the positive regulation of starvation-induced autophagy. {ECO:0000250|UniProtKB:Q8N5I4}.	35.957	16484.5	38068	0.02723
Q8CFV9	Riboflavin kinase	Rfk	FUNCTION: Catalyzes the phosphorylation of riboflavin (vitamin B2) to form flavin-mononucleotide (FMN), hence rate-limiting enzyme in the synthesis of FAD. Essential for TNF-induced reactive oxygen species (ROS) production. Through its interaction with both TNFRSF1A and CYBA, physically and functionally couples TNFRSF1A to NADPH oxidase. TNF-activation of RFK may enhance the incorporation of FAD …	17.437	32095.3	74139	0.0144276
Q75N73	Metal cation symporter ZIP14	Slc39a14	FUNCTION: Electroneutral transporter of the plasma membrane mediating the cellular uptake of the divalent metal cations zinc, manganese and iron that are important for tissue homeostasis, metabolism, development and immunity (PubMed:15863613, PubMed:16950869, PubMed:18270315, PubMed:19179618, PubMed:21653899, PubMed:28673968). Functions as an energy-dependent symporter, transporting through the m…	53.961	84641.5	195537	0.00047622
Q9D7N9	Adipocyte plasma membrane-associated protein	Apmap	FUNCTION: Exhibits strong arylesterase activity with beta-naphthyl acetate and phenyl acetate (By similarity). May play a role in adipocyte differentiation. {ECO:0000250}.	46.434	437143	1.0106e+06	2.40526e-06
Q8BU88	39S ribosomal protein L22, mitochondrial	Mrpl22		23.805	30307	70223.7	0.00691009
Q60872	Eukaryotic translation initiation factor 1A	Eif1a	FUNCTION: Seems to be required for maximal rate of protein biosynthesis. Enhances ribosome dissociation into subunits and stabilizes the binding of the initiator Met-tRNA(I) to 40 S ribosomal subunits.	16.502	1107140	2569800	0.00277388
Q9CR88	28S ribosomal protein S14, mitochondrial	Mrps14		14.92	52363.3	121610	0.0133634
E9Q5K9	YTH domain-containing protein 1	Ythdc1	FUNCTION: Regulator of alternative splicing that specifically recognizes and binds N6-methyladenosine (m6A)-containing RNAs (By similarity). M6A is a modification present at internal sites of mRNAs and some non-coding RNAs and plays a role in the efficiency of mRNA splicing, processing and stability (By similarity). Acts as a key regulator of exon-inclusion or exon-skipping during alternative spl…	85.648	29497.3	68506.7	3.362e-05
P97858	Solute carrier family 35 member B1	Slc35b1	FUNCTION: Probable sugar transporter. {ECO:0000250}.	35.882	95083.7	220903	0.00157894
O08848	RNA-binding protein Ro60	RO60	FUNCTION: RNA-binding protein that binds to misfolded non-coding RNAs, pre-5S rRNA, and several small cytoplasmic RNA molecules known as Y RNAs. May stabilize some of these RNAs and protect them from degradation. {ECO:0000269|PubMed:21289087}.; FUNCTION: May play roles in cilia formation and/or maintenance. {ECO:0000269|PubMed:21289087}.	60.123	517397	1204900	0.000970913
P47802	Metaxin-1	Mtx1	FUNCTION: Involved in transport of proteins into the mitochondrion. Essential for embryonic development. {ECO:0000269|PubMed:9045676}.	35.623	414713	967423	0.00492907
P53798	Squalene synthase	Fdft1	FUNCTION: Catalyzes the condensation of 2 farnesyl pyrophosphate (FPP) moieties to form squalene (PubMed:10521476). Proceeds in two distinct steps. In the first half-reaction, two molecules of FPP react to form the stable presqualene diphosphate intermediate (PSQPP), with concomitant release of a proton and a molecule of inorganic diphosphate. In the second half-reaction, PSQPP undergoes heteroly…	48.154	172777	403753	1.6191e-05
Q6PGF3	Mediator of RNA polymerase II transcription subunit 16	Med16	FUNCTION: Component of the Mediator complex, a coactivator involved in the regulated transcription of nearly all RNA polymerase II-dependent genes. Mediator functions as a bridge to convey information from gene-specific regulatory proteins to the basal RNA polymerase II transcription machinery. Mediator is recruited to promoters by direct interactions with regulatory proteins and serves as a scaf…	91.785	61568.7	144283	7.68844e-06
Q3U9G9	Delta(14)-sterol reductase LBR	Lbr	FUNCTION: Catalyzes the reduction of the C14-unsaturated bond of lanosterol, as part of the metabolic pathway leading to cholesterol biosynthesis (PubMed:18785926). Plays a critical role in myeloid cell cholesterol biosynthesis which is essential to both myeloid cell growth and functional maturation (PubMed:22140257). Mediates the activation of NADPH oxidases, perhaps by maintaining critical leve…	71.439	1562340	3.67687e+06	0.0196316
Q61301	Catenin alpha-2	Ctnna2	FUNCTION: May function as a linker between cadherin adhesion receptors and the cytoskeleton to regulate cell-cell adhesion and differentiation in the nervous system (PubMed:12123610, PubMed:15034585). Required for proper regulation of cortical neuronal migration and neurite growth. It acts as negative regulator of Arp2/3 complex activity and Arp2/3-mediated actin polymerization. It thereby suppre…	105.28	61849	145817	0.00783483
P58059	28S ribosomal protein S21, mitochondrial	Mrps21		10.561	98644.7	232927	0.0145524
Q8K1Z0	Ubiquinone biosynthesis protein COQ9, mitochondrial	Coq9	FUNCTION: Lipid-binding protein involved in the biosynthesis of coenzyme Q, also named ubiquinone, an essential lipid-soluble electron transporter for aerobic cellular respiration (PubMed:25339443). Binds a phospholipid of at least 10 carbons in each acyl group. May be required to present its bound-lipid to COQ7 (By similarity). {ECO:0000250|UniProtKB:O75208, ECO:0000269|PubMed:23255162, ECO:0000…	35.082	143530	339397	0.0345713
Q78XF5	Oligosaccharyltransferase complex subunit OSTC	Ostc	FUNCTION: Subunit of the oligosaccharyl transferase (OST) complex that catalyzes the initial transfer of a defined glycan (Glc(3)Man(9)GlcNAc(2) in eukaryotes) from the lipid carrier dolichol-pyrophosphate to an asparagine residue within an Asn-X-Ser/Thr consensus motif in nascent polypeptide chains, the first step in protein N-glycosylation. N-glycosylation occurs cotranslationally and the compl…	16.815	599047	1418200	0.00104223
Q99L04	Dehydrogenase/reductase SDR family member 1	Dhrs1		34.005	805057	1.90983e+06	5.73515e-05
Q80TN5	Palmitoyltransferase ZDHHC17	Zdhhc17	FUNCTION: Palmitoyltransferase specific for a subset of neuronal proteins, including SNAP25, DLG4/PSD95, GAD2, SYT1 and HTT (PubMed:15489887, PubMed:15603741, PubMed:25253725). Also palmitoylates neuronal protein GPM6A as well as SPRED1 and SPRED3 (By similarity). May be involved in the sorting or targeting of critical proteins involved in the initiating events of endocytosis at the plasma membra…	72.62	64728.5	153567	0.0316185
Q9CZH7	Matrix-remodeling-associated protein 7	Mxra7		19.457	192680	457630	0.000584527
P48410	ATP-binding cassette sub-family D member 1	Abcd1	FUNCTION: Plays a role in the transport of free very-long-chain fatty acids (VLCFAs) as well as their CoA-esters across the peroxisomal membrane by acting as an ATP-specific binding subunit releasing ADP after ATP hydrolysis (By similarity). Thus, plays a role in regulation of VLCFAs and energy metabolism namely, in the degradation and biosynthesis of fatty acids by beta-oxidation, mitochondrial …	81.858	366023	869823	0.0044675
Q9CR61	NADH dehydrogenase [ubiquinone] 1 beta subcomplex subunit 7	Ndufb7	FUNCTION: Accessory subunit of the mitochondrial membrane respiratory chain NADH dehydrogenase (Complex I), that is believed not to be involved in catalysis. Complex I functions in the transfer of electrons from NADH to the respiratory chain. The immediate electron acceptor for the enzyme is believed to be ubiquinone. {ECO:0000250|UniProtKB:P17568}.	16.331	567310	1.35143e+06	2.74645e-06
Q9ESD6	CKLF-like MARVEL transmembrane domain-containing protein 7	Cmtm7		18.105	114429	272887	0.0211646
Q6NZQ2	Probable ATP-dependent RNA helicase DDX31	Ddx31	FUNCTION: Probable ATP-dependent RNA helicase (By similarity). Plays a role in ribosome biogenesis and TP53/p53 regulation through its interaction with NPM1 (By similarity). {ECO:0000250|UniProtKB:Q9H8H2}.	76.912	60901.3	145257	0.0259867
P62242	40S ribosomal protein S8	Rps8		24.205	10493000	2.50357e+07	8.55537e-07
Q9D2R0	Acetoacetyl-CoA synthetase	Aacs	FUNCTION: Activates acetoacetate to acetoacetyl-CoA. May be involved in utilizing ketone body for the fatty acid-synthesis during adipose tissue development (By similarity). {ECO:0000250}.	75.199	1.44253e+06	3442700	2.21072e-05
Q9CPP6	NADH dehydrogenase [ubiquinone] 1 alpha subcomplex subunit 5	Ndufa5	FUNCTION: Accessory subunit of the mitochondrial membrane respiratory chain NADH dehydrogenase (Complex I), that is believed not to be involved in catalysis. Complex I functions in the transfer of electrons from NADH to the respiratory chain. The immediate electron acceptor for the enzyme is believed to be ubiquinone. {ECO:0000269|PubMed:24154540}.	13.36	674403	1.61107e+06	0.000182916
P84099	60S ribosomal protein L19	Rpl19		23.466	2256600	5402400	0.00169353
P24788	Cyclin-dependent kinase 11B	Cdk11b	FUNCTION: Plays multiple roles in cell cycle progression, cytokinesis and apoptosis. Involved in pre-mRNA splicing in a kinase activity-dependent manner. May act as a negative regulator of normal cell cycle progression. {ECO:0000250|UniProtKB:P21127}.	91.512	358507	861903	0.0157449
Q80U78	Pumilio homolog 1	Pum1	FUNCTION: Sequence-specific RNA-binding protein that acts as a post-transcriptional repressor by binding the 3'-UTR of mRNA targets. Binds to an RNA consensus sequence, the Pumilio Response Element (PRE), 5'-UGUANAUA-3', that is related to the Nanos Response Element (NRE). Mediates post-transcriptional repression of transcripts via different mechanisms: acts via direct recruitment of the CCR4-POP…	126.62	119993	288697	0.0002615
Q61398	Procollagen C-endopeptidase enhancer 1	Pcolce	FUNCTION: Binds to the C-terminal propeptide of type I procollagen and enhances procollagen C-proteinase activity.	50.167	1.02971e+06	2.48017e+06	2.82328e-07
Q8R2Q4	Ribosome-releasing factor 2, mitochondrial	Gfm2	FUNCTION: Mitochondrial GTPase that mediates the disassembly of ribosomes from messenger RNA at the termination of mitochondrial protein biosynthesis. Acts in collaboration with MRRF. GTP hydrolysis follows the ribosome disassembly and probably occurs on the ribosome large subunit. Not involved in the GTP-dependent ribosomal translocation step during translation elongation. {ECO:0000255|HAMAP-Rul…	86.108	71174.3	171610	9.61212e-05
Q8BYL4	Tyrosine--tRNA ligase, mitochondrial	Yars2	FUNCTION: Catalyzes the attachment of tyrosine to tRNA(Tyr) in a two-step reaction: tyrosine is first activated by ATP to form Tyr-AMP and then transferred to the acceptor end of tRNA(Tyr). {ECO:0000250|UniProtKB:Q9Y2Z4}.	52.597	103910	250603	0.0190295
P29699	Alpha-2-HS-glycoprotein	Ahsg	FUNCTION: Probably involved in differentiation.	37.325	29823.3	71993.3	0.0232042
Q8C547	HEAT repeat-containing protein 5B	Heatr5b		224.32	121529	293380	0.00510604
P68372	Tubulin beta-4B chain	Tubb4b	FUNCTION: Tubulin is the major constituent of microtubules. It binds two moles of GTP, one at an exchangeable site on the beta chain and one at a non-exchangeable site on the alpha chain.	49.83	5.26367e+07	1.27117e+08	2.13656e-05
Q3TPX4	Exocyst complex component 5	Exoc5	FUNCTION: Component of the exocyst complex involved in the docking of exocytic vesicles with fusion sites on the plasma membrane. {ECO:0000250}.	81.737	137242	331513	0.0142601
D3Z7P3	Glutaminase kidney isoform, mitochondrial	Gls	FUNCTION: Catalyzes the first reaction in the primary pathway for the renal catabolism of glutamine. Plays a role in maintaining acid-base homeostasis. Regulates the levels of the neurotransmitter glutamate, the main excitatory neurotransmitter in the brain. {ECO:0000269|PubMed:16641247, ECO:0000269|PubMed:22228304, ECO:0000269|PubMed:22373647}.	73.963	1.65177e+06	3.99337e+06	1.78698e-05
Q60716	Prolyl 4-hydroxylase subunit alpha-2	P4ha2	FUNCTION: Catalyzes the post-translational formation of 4-hydroxyproline in -Xaa-Pro-Gly- sequences in collagens and other proteins.	61.001	1.31353e+07	3.17793e+07	3.35853e-05
P97333	Neuropilin-1	Nrp1	FUNCTION: Receptor involved in the development of the cardiovascular system, in angiogenesis, in the formation of certain neuronal circuits and in organogenesis outside the nervous system (By similarity). Mediates the chemorepulsant activity of semaphorins (PubMed:26503042). Binds to semaphorin 3A, the PLGF-2 isoform of PGF, the VEGF165 isoform of VEGFA and VEGFB (By similarity). Coexpression wit…	103	71465.5	173083	0.000579383
Q9D855	Cytochrome b-c1 complex subunit 7	Uqcrb	FUNCTION: Component of the ubiquinol-cytochrome c oxidoreductase, a multisubunit transmembrane complex that is part of the mitochondrial electron transport chain which drives oxidative phosphorylation. The respiratory chain contains 3 multisubunit complexes succinate dehydrogenase (complex II, CII), ubiquinol-cytochrome c oxidoreductase (cytochrome b-c1 complex, complex III, CIII) and cytochrome …	13.527	1.13535e+06	2.75303e+06	0.00162943
P49710	Hematopoietic lineage cell-specific protein	Hcls1	FUNCTION: Substrate of the antigen receptor-coupled tyrosine kinase. Plays a role in antigen receptor signaling for both clonal expansion and deletion in lymphoid cells. May also be involved in the regulation of gene expression (By similarity). {ECO:0000250}.	54.24	256887	623717	0.000869725
Q9QY36	N-alpha-acetyltransferase 10	Naa10	FUNCTION: Catalytic subunit of the N-terminal acetyltransferase A (NatA) complex which displays alpha (N-terminal) acetyltransferase activity (PubMed:12888564). Acetylates amino termini that are devoid of initiator methionine (By similarity). The alpha (N-terminal) acetyltransferase activity may be important for vascular, hematopoietic and neuronal growth and development (By similarity). Without …	26.519	355370	863357	0.000294776
P62342	Thioredoxin reductase-like selenoprotein T	Selenot	FUNCTION: Selenoprotein with thioredoxin reductase-like oxidoreductase activity (By similarity). Protects dopaminergic neurons against oxidative stress ans cell death (PubMed:26866473). Involved in ADCYAP1/PACAP-induced calcium mobilization and neuroendocrine secretion (By similarity). Plays a role in fibroblast anchorage and redox regulation (PubMed:19935881). In gastric smooth muscle, modulates…	22.292	150935	366920	0.016395
Q6DVA0	LEM domain-containing protein 2	Lemd2	FUNCTION: Involved in nuclear structure organization (PubMed:16339967). Required for maintaining the integrity of the nuclear envelope (By similarity). {ECO:0000250|UniProtKB:Q8NC56, ECO:0000269|PubMed:16339967}.; FUNCTION: Required for embryonic development and is involved in regulation of several signaling pathways such as MAPK and AKT (PubMed:25790465). Required for myoblast differentiation in…	57.506	46262.7	112502	0.0244113
Q8BHI7	Elongation of very long chain fatty acids protein 5	Elovl5	FUNCTION: Catalyzes the first and rate-limiting reaction of the four reactions that constitute the long-chain fatty acids elongation cycle. This endoplasmic reticulum-bound enzymatic process allows the addition of 2 carbons to the chain of long- and very long-chain fatty acids (VLCFAs) per cycle. Condensing enzyme that acts specifically toward polyunsaturated acyl-CoA with the higher activity tow…	35.332	40204.7	97998	0.000868395
Q5U458	DnaJ homolog subfamily C member 11	Dnajc11	FUNCTION: Required for mitochondrial inner membrane organization. Seems to function through its association with the MICOS complex and the mitochondrial outer membrane sorting assembly machinery (SAM) complex. {ECO:0000269|PubMed:25111180, ECO:0000305}.	63.232	211240	515727	0.0103108
P42859	Huntingtin	Htt	FUNCTION: [Huntingtin]: May play a role in microtubule-mediated transport or vesicle function. {ECO:0000250|UniProtKB:P42858}.; FUNCTION: [Huntingtin, myristoylated N-terminal fragment]: Promotes the formation of autophagic vesicles. {ECO:0000250|UniProtKB:P42858}.	344.69	235370	575087	0.00200985
P61358	60S ribosomal protein L27	Rpl27	FUNCTION: Component of the large ribosomal subunit (By similarity). Required for proper rRNA processing and maturation of 28S and 5.8S rRNAs (By similarity). {ECO:0000250|UniProtKB:A1XQU5, ECO:0000250|UniProtKB:P61353}.	15.798	5.62027e+06	1.37323e+07	0.000400452
Q921J2	GTP-binding protein Rheb	Rheb	FUNCTION: Activates the protein kinase activity of mTORC1, and thereby plays a role in the regulation of apoptosis. Stimulates the phosphorylation of S6K1 and EIF4EBP1 through activation of mTORC1 signaling. Has low intrinsic GTPase activity. {ECO:0000269|PubMed:24648513, ECO:0000305}.	20.451	358093	877017	0.0349884
Q9CQ54	NADH dehydrogenase [ubiquinone] 1 subunit C2	Ndufc2	FUNCTION: Accessory subunit of the mitochondrial membrane respiratory chain NADH dehydrogenase (Complex I), that is believed not to be involved in catalysis. Complex I functions in the transfer of electrons from NADH to the respiratory chain. The immediate electron acceptor for the enzyme is believed to be ubiquinone. {ECO:0000250|UniProtKB:O95298}.	14.164	576020	1.41153e+06	2.54257e-06
Q9Z2D8	Methyl-CpG-binding domain protein 3	Mbd3	FUNCTION: Acts as transcriptional repressor and plays a role in gene silencing. Does not bind DNA by itself. Binds to DNA with a preference for sites containing methylated CpG dinucleotides (in vitro). Binds to a lesser degree DNA containing unmethylated CpG dinucleotides (By similarity). Recruits histone deacetylases and DNA methyltransferases. {ECO:0000250, ECO:0000269|PubMed:9774669}.	32.168	184313	452593	0.0231856
Q8K3K8	Optineurin	Optn	FUNCTION: Plays an important role in the maintenance of the Golgi complex, in membrane trafficking, in exocytosis, through its interaction with myosin VI and Rab8. Links myosin VI to the Golgi complex and plays an important role in Golgi ribbon formation. Plays a role in the activation of innate immune response during viral infection. Mechanistically, recruits TBK1 at the Golgi apparatus, promoti…	67.017	33243.3	81899.7	0.000147112
Q8CFE6	Sodium-coupled neutral amino acid symporter 2	Slc38a2	FUNCTION: Functions as a sodium-dependent amino acid transporter. Mediates the saturable, pH-sensitive and electrogenic cotransport of neutral amino acids and sodium ions with a stoichiometry of 1:1. May function in the transport of amino acids at the blood-brain barrier and in the supply of maternal nutrients to the fetus through the placenta. {ECO:0000269|PubMed:16365304}.	55.503	70159	173020	2.00646e-05
Q6PDI5	Proteasome adapter and scaffold protein ECM29	Ecpas	FUNCTION: Adapter/scaffolding protein that binds to the 26S proteasome, motor proteins and other compartment specific proteins. May couple the proteasome to different compartments including endosome, endoplasmic reticulum and centrosome. May play a role in ERAD and other enhanced proteolysis (By similarity). Promotes proteasome dissociation under oxidative stress (PubMed:26802743). {ECO:0000250|U…	203.7	1.43323e+06	3.53857e+06	5.85996e-06
Q91VN4	MICOS complex subunit Mic25	Chchd6	FUNCTION: Component of the MICOS complex, a large protein complex of the mitochondrial inner membrane that plays crucial roles in the maintenance of crista junctions, inner membrane architecture, and formation of contact sites to the outer membrane. {ECO:0000250|UniProtKB:Q9BRQ6}.	29.852	179417	443067	0.0034756
Q8BSL7	ADP-ribosylation factor 2	Arf2	FUNCTION: GTP-binding protein that functions as an allosteric activator of the cholera toxin catalytic subunit, an ADP-ribosyltransferase. Involved in protein trafficking; may modulate vesicle budding and uncoating within the Golgi apparatus.	20.746	131940	325937	2.02535e-05
Q921X9	Protein disulfide-isomerase A5	Pdia5		59.266	1.05303e+06	2.60143e+06	0.000110158
Q9CY97	RNA polymerase II subunit A C-terminal domain phosphatase SSU72	Ssu72	FUNCTION: Protein phosphatase that catalyzes the dephosphorylation of the C-terminal domain of RNA polymerase II. Plays a role in RNA processing and termination. Plays a role in pre-mRNA polyadenylation via its interaction with SYMPK. {ECO:0000269|PubMed:15659578}.	22.517	234183	578837	0.00209256
Q9R0B9	Procollagen-lysine,2-oxoglutarate 5-dioxygenase 2	Plod2	FUNCTION: Forms hydroxylysine residues in -Xaa-Lys-Gly- sequences in collagens. These hydroxylysines serve as sites of attachment for carbohydrate units and are essential for the stability of the intermolecular collagen cross-links. {ECO:0000250|UniProtKB:P24802}.	84.487	1.60933e+06	3981500	4.68218e-06
P70698	CTP synthase 1	Ctps1	FUNCTION: This enzyme is involved in the de novo synthesis of CTP, a precursor of DNA, RNA and phospholipids. Catalyzes the ATP-dependent amination of UTP to CTP with either L-glutamine or ammonia as a source of nitrogen. This enzyme and its product, CTP, play a crucial role in the proliferation of activated lymphocytes and therefore in immunity. {ECO:0000250|UniProtKB:P17812}.	66.682	2.00803e+06	4976400	2.53353e-06
Q52KI8	Serine/arginine repetitive matrix protein 1	Srrm1	FUNCTION: Part of pre- and post-splicing multiprotein mRNP complexes. Involved in numerous pre-mRNA processing events. Promotes constitutive and exonic splicing enhancer (ESE)-dependent splicing activation by bridging together sequence-specific (SR family proteins, SFRS4, SFRS5 and TRA2B/SFRS10) and basal snRNP (SNRP70 and SNRPA1) factors of the spliceosome. Stimulates mRNA 3'-end cleavage indepe…	106.86	585207	1452000	4.01699e-05
Q9EQH3	Vacuolar protein sorting-associated protein 35	Vps35	FUNCTION: Acts as component of the retromer cargo-selective complex (CSC). The CSC is believed to be the core functional component of retromer or respective retromer complex variants acting to prevent missorting of selected transmembrane cargo proteins into the lysosomal degradation pathway. The recruitment of the CSC to the endosomal membrane involves RAB7A and SNX3. The CSC seems to associate w…	91.712	4.86673e+06	1.20777e+07	7.68018e-06
Q8R0I4	TM2 domain-containing protein 2	Tm2d2		22.853	12296.3	30528.3	0.000569012
Q8BKG3	Inactive tyrosine-protein kinase 7	Ptk7	FUNCTION: Inactive tyrosine kinase involved in Wnt signaling pathway. Component of both the non-canonical (also known as the Wnt/planar cell polarity signaling) and the canonical Wnt signaling pathway. Functions in cell adhesion, cell migration, cell polarity, proliferation, actin cytoskeleton reorganization and apoptosis. Has a role in embryogenesis, epithelial tissue organization and angiogenes…	117.53	1.38977e+06	3.45423e+06	1.06082e-05
Q9D666	SUN domain-containing protein 1	Sun1	FUNCTION: As a component of the LINC (LInker of Nucleoskeleton and Cytoskeleton) complex involved in the connection between the nuclear lamina and the cytoskeleton (PubMed:20711465, PubMed:16380439, PubMed:24062341, PubMed:25892231, PubMed:26842404). The nucleocytoplasmic interactions established by the LINC complex play an important role in the transmission of mechanical forces across the nuclea…	101.98	284933	708973	0.0182743
Q9EP69	Phosphatidylinositol-3-phosphatase SAC1	Sacm1l	FUNCTION: Phosphoinositide phosphatase which catalyzes the hydrolysis of phosphatidylinositol 4-phosphate (PtdIns(4)P), phosphatidylinositol 3-phosphate (PtdIns(3)P) and has low activity towards phosphatidylinositol-3,5-bisphosphate (PtdIns(3,5)P2) (By similarity). Shows a very robust PtdIns(4)P phosphatase activity when it binds PtdIns(4)P in a 'cis' configuration in the cellular environment, wi…	66.943	2.00153e+06	4984900	0.000126899
Q8BZ20	Protein mono-ADP-ribosyltransferase PARP12	Parp12	FUNCTION: Mono-ADP-ribosyltransferase that mediates mono-ADP-ribosylation of target proteins. {ECO:0000250|UniProtKB:Q9H0J9}.	79.916	142973	356167	0.00250426
P70302	Stromal interaction molecule 1	Stim1	FUNCTION: Plays a role in mediating store-operated Ca(2+) entry (SOCE), a Ca(2+) influx following depletion of intracellular Ca(2+) stores. Acts as Ca(2+) sensor in the endoplasmic reticulum via its EF-hand domain. Upon Ca(2+) depletion, translocates from the endoplasmic reticulum to the plasma membrane where it activates the Ca(2+) release-activated Ca(2+) (CRAC) channel subunit ORAI1. Involved …	77.566	204790	510453	0.000438263
Q80YT7	Myomegalin	Pde4dip	FUNCTION: Functions as an anchor sequestering components of the cAMP-dependent pathway to Golgi and/or centrosomes (By similarity). {ECO:0000250|UniProtKB:Q9WUJ3}.; FUNCTION: [Isoform 2]: Participates in microtubule dynamics, promoting microtubule assembly. Depending upon the cell context, may act at the level of the Golgi apparatus or that of the centrosome. In complex with AKAP9, recruits CAMSA…	250.63	7987.25	19909.7	0.00171702
Q9ERI6	Retinol dehydrogenase 14	Rdh14	FUNCTION: Retinol dehydrogenase with a clear preference for NADP. Displays high activity towards 9-cis, 11-cis and all-trans-retinol. Shows a very weak activity towards 13-cis-retinol. Has no activity towards steroids. {ECO:0000269|PubMed:12226107}.	36.365	79686.3	198737	0.00911117
Q8BHS6	Armadillo repeat-containing X-linked protein 3	Armcx3	FUNCTION: Regulates mitochondrial aggregation and transport in axons in living neurons (PubMed:22569362, PubMed:23844091). May link mitochondria to the Trak2-kinesin motor complex via its interaction with Miro and Trak2 (PubMed:22569362). Mitochondrial distribution and dynamics is regulated through Armcx3 protein degradation, which is promoted by PCK and negatively regulated by Wnt1 (PubMed:23844…	42.619	138517	345913	4.36955e-05
Q9DC11	Plexin domain-containing protein 2	Plxdc2	FUNCTION: May play a role in tumor angiogenesis. {ECO:0000269|PubMed:11559528}.	59.616	119125	297547	0.000390613
Q9DBE9	pre-rRNA 2-O-ribose RNA methyltransferase FTSJ3	Ftsj3	FUNCTION: RNA 2'-O-methyltransferase involved in the processing of the 34S pre-rRNA to 18S rRNA and in 40S ribosomal subunit formation. {ECO:0000255|HAMAP-Rule:MF_03163}.	95.531	217270	543397	0.000316032
Q80WG5	Volume-regulated anion channel subunit LRRC8A	Lrrc8a	FUNCTION: Essential component of the volume-regulated anion channel (VRAC, also named VSOAC channel), an anion channel required to maintain a constant cell volume in response to extracellular or intracellular osmotic changes (PubMed:29769723). The VRAC channel conducts iodide better than chloride and can also conduct organic osmolytes like taurine (By similarity). Mediates efflux of amino acids, …	94.118	115235	288213	0.000256001
P62331	ADP-ribosylation factor 6	Arf6	FUNCTION: GTP-binding protein involved in protein trafficking that regulates endocytic recycling and cytoskeleton remodeling (PubMed:11950392). Required for normal completion of mitotic cytokinesis. Involved in the regulation of dendritic spine development, contributing to the regulation of dendritic branching and filopodia extension. Plays an important role in membrane trafficking, during juncti…	20.082	595260	1.48883e+06	0.000391123
Q6DFW4	Nucleolar protein 58	Nop58	FUNCTION: Required for 60S ribosomal subunit biogenesis (By similarity). Core component of box C/D small nucleolar ribonucleoprotein (snoRNP) particles. Required for the biogenesis of box C/D snoRNAs such as U3, U8 and U14 snoRNAs (By similarity). {ECO:0000250}.	60.342	1.63803e+06	4.10727e+06	2.69721e-06
P68373	Tubulin alpha-1C chain	Tuba1c	FUNCTION: Tubulin is the major constituent of microtubules. It binds two moles of GTP, one at an exchangeable site on the beta chain and one at a non-exchangeable site on the alpha chain.	49.909	3.55883e+06	8.93803e+06	7.05816e-06
Q9JIK9	28S ribosomal protein S34, mitochondrial	Mrps34	FUNCTION: Required for mitochondrial translation, plays a role in maintaining the stability of the small ribosomal subunit and the 12S rRNA that are required for mitoribosome formation. {ECO:0000269|PubMed:25816300}.	25.826	472197	1186200	0.00233287
P45700	Mannosyl-oligosaccharide 1,2-alpha-mannosidase IA	Man1a1	FUNCTION: Involved in the maturation of Asn-linked oligosaccharides. Progressively trim alpha-1,2-linked mannose residues from Man(9)GlcNAc(2) to produce Man(5)GlcNAc(2).	73.275	36884	92718.7	0.000437382
P61514	60S ribosomal protein L37a	Rpl37a		10.275	2.81413e+06	7.07647e+06	0.000119137
Q9Z2A7	Diacylglycerol O-acyltransferase 1	Dgat1	FUNCTION: Catalyzes the terminal and only committed step in triacylglycerol synthesis by using diacylglycerol and fatty acyl CoA as substrates. In contrast to DGAT2 it is not essential for survival. May be involved in VLDL (very low density lipoprotein) assembly. In liver, plays a role in esterifying exogenous fatty acids to glycerol. Functions as the major acyl-CoA retinol acyltransferase (ARAT)…	56.789	69539	175050	0.000868636
P43024	Cytochrome c oxidase subunit 6A1, mitochondrial	Cox6a1	FUNCTION: Component of the cytochrome c oxidase, the last enzyme in the mitochondrial electron transport chain which drives oxidative phosphorylation. The respiratory chain contains 3 multisubunit complexes succinate dehydrogenase (complex II, CII), ubiquinol-cytochrome c oxidoreductase (cytochrome b-c1 complex, complex III, CIII) and cytochrome c oxidase (complex IV, CIV), that cooperate to tran…	12.352	1.32507e+06	3.33567e+06	0.000211724
Q8K363	ATP-dependent RNA helicase DDX18	Ddx18	FUNCTION: Probable RNA-dependent helicase.	74.18	421877	1065300	2.08848e-05
Q9Z2F2	2-5-oligoadenylate synthase-like protein 2	Oasl2	FUNCTION: Interferon-induced, dsRNA-activated antiviral enzyme which plays a critical role in cellular innate antiviral response. Synthesizes oligomers of 2'-5'-oligoadenylates (2-5A) from ATP which then bind to the inactive monomeric form of ribonuclease L (RNase L) leading to its dimerization and subsequent activation. Activation of RNase L leads to degradation of cellular as well as viral RNA,…	58.767	53565.7	135533	2.32666e-05
Q64449	C-type mannose receptor 2	Mrc2	FUNCTION: May play a role as endocytotic lectin receptor displaying calcium-dependent lectin activity. Internalizes glycosylated ligands from the extracellular space for release in an endosomal compartment via clathrin-mediated endocytosis. May be involved in plasminogen activation system controlling the extracellular level of PLAUR/PLAU, and thus may regulate protease activity at the cell surfac…	167.07	532733	1.34817e+06	4.03635e-06
P55288	Cadherin-11	Cdh11	FUNCTION: Cadherins are calcium-dependent cell adhesion proteins. They preferentially interact with themselves in a homophilic manner in connecting cells; cadherins may thus contribute to the sorting of heterogeneous cell types.	88.111	48790.7	123627	2.56999e-05
P97363	Serine palmitoyltransferase 2	Sptlc2	FUNCTION: Serine palmitoyltransferase (SPT). The heterodimer formed with LCB1/SPTLC1 constitutes the catalytic core. The composition of the serine palmitoyltransferase (SPT) complex determines the substrate preference. The SPTLC1-SPTLC2-SPTSSA complex shows a strong preference for C16-CoA substrate, while the SPTLC1-SPTLC2-SPTSSB complex displays a preference for C18-CoA substrate (By similarity)…	62.981	387340	981497	0.0014969
Q3UDF0	Solute carrier family 2, facilitated glucose transporter member 6	Slc2a6	FUNCTION: Probable sugar transporter that acts as a regulator of glycolysis in macrophages (PubMed:30431159). Does not transport glucose (By similarity). {ECO:0000250|UniProtKB:Q9UGQ3, ECO:0000269|PubMed:30431159}.	54.433	42870	108839	0.000196776
Q9DCA5	Ribosome biogenesis protein BRX1 homolog	Brix1	FUNCTION: Required for biogenesis of the 60S ribosomal subunit. {ECO:0000250}.	41.241	406083	1.03171e+06	0.000204621
P27659	60S ribosomal protein L3	Rpl3	FUNCTION: The L3 protein is a component of the large subunit of cytoplasmic ribosomes. {ECO:0000250|UniProtKB:P39023}.	46.109	1.36673e+07	3.47473e+07	3.76821e-06
Q9Z2I0	Mitochondrial proton/calcium exchanger protein	Letm1	FUNCTION: Mitochondrial proton/calcium antiporter that mediates proton-dependent calcium efflux from mitochondrion (PubMed:27669901). Crucial for the maintenance of mitochondrial tubular networks and for the assembly of the supercomplexes of the respiratory chain (By similarity). Required for the maintenance of the tubular shape and cristae organization (By similarity). In contrast to SLC8B1/NCLX…	82.988	487023	1239400	0.00167317
Q64337	Sequestosome-1	Sqstm1	FUNCTION: Autophagy receptor required for selective macroautophagy (aggrephagy). Functions as a bridge between polyubiquitinated cargo and autophagosomes. Interacts directly with both the cargo to become degraded and an autophagy modifier of the MAP1 LC3 family. Required both for the formation and autophagic degradation of polyubiquitin-containing bodies, called ALIS (aggresome-like induced struc…	48.162	308405	786083	0.00228145
P62960	Y-box-binding protein 1	Ybx1	FUNCTION: DNA- and RNA-binding protein involved in various processes, such as translational repression, RNA stabilization, mRNA splicing, DNA repair and transcription regulation (PubMed:8505341, PubMed:29712925). Predominantly acts as a RNA-binding protein: binds preferentially to the 5'-[CU]CUGCG-3' RNA motif and specifically recognizes mRNA transcripts modified by C5-methylcytosine (m5C) (By si…	35.73	6.75643e+06	1.72283e+07	2.75575e-05
Q8VE97	Serine/arginine-rich splicing factor 4	Srsf4	FUNCTION: Plays a role in alternative splice site selection during pre-mRNA splicing. Represses the splicing of MAPT/Tau exon 10 (By similarity). {ECO:0000250}.	55.979	508277	1.29707e+06	0.00976033
Q6A009	E3 ubiquitin-protein ligase listerin	Ltn1	FUNCTION: E3 ubiquitin-protein ligase (PubMed:19196968). Component of the ribosome quality control complex (RQC), a ribosome-associated complex that mediates ubiquitination and extraction of incompletely synthesized nascent chains for proteasomal degradation (By similarity). Ubiquitination leads to Vcp/p97 recruitment for extraction and degradation of the incomplete translation product (By simila…	198.92	193433	493933	0.000261901
Q99K95	Replication termination factor 2	Rtf2	FUNCTION: Replication termination factor which is a component of the elongating replisome. Required for ATR pathway signaling upon DNA damage and has a positive activity during DNA replication. Might function to facilitate fork pausing at replication fork barriers like the rDNA. May be globally required to stimulate ATR signaling after the fork stalls or encounters a lesion. Interacts with nascen…	33.934	28003.7	71532.3	0.000248921
Q9CZX8	40S ribosomal protein S19	Rps19	FUNCTION: Required for pre-rRNA processing and maturation of 40S ribosomal subunits. {ECO:0000250}.	16.085	6.09147e+06	1.55817e+07	4.38026e-06
Q9D287	Pre-mRNA-splicing factor SPF27	Bcas2	FUNCTION: Required for pre-mRNA splicing as component of the activated spliceosome. Component of the PRP19-CDC5L complex that forms an integral part of the spliceosome and is required for activating pre-mRNA splicing. May have a scaffolding role in the spliceosome assembly as it contacts all other components of the core complex. The PRP19-CDC5L complex may also play a role in the response to DNA …	26.131	379223	973613	2.03361e-05
P47226	Testin	Tes	FUNCTION: Scaffold protein that may play a role in cell adhesion, cell spreading and in the reorganization of the actin cytoskeleton. Plays a role in the regulation of cell proliferation. May act as a tumor suppressor (By similarity). {ECO:0000250}.	47.983	204473	526647	8.39787e-06
Q8BNV1	tRNA (uracil-5-)-methyltransferase homolog A	Trmt2a		67.488	252160	649830	0.000583146
Q99K74	Mediator of RNA polymerase II transcription subunit 24	Med24	FUNCTION: Component of the Mediator complex, a coactivator involved in the regulated transcription of nearly all RNA polymerase II-dependent genes. Mediator functions as a bridge to convey information from gene-specific regulatory proteins to the basal RNA polymerase II transcription machinery. Mediator is recruited to promoters by direct interactions with regulatory proteins and serves as a scaf…	109.98	27665.3	71578	0.00302921
O70579	Peroxisomal membrane protein PMP34	Slc25a17	FUNCTION: Peroxisomal transporter for multiple cofactors like coenzyme A (CoA), flavin adenine dinucleotide (FAD), flavin mononucleotide (FMN) and nucleotide adenosine monophosphate (AMP), and to a lesser extent for nicotinamide adenine dinucleotide (NAD(+)), adenosine diphosphate (ADP) and adenosine 3',5'-diphosphate (PAP). May catalyze the transport of free CoA, FAD and NAD(+) from the cytosol …	34.412	152453	395533	0.000758751
Q3UV70	[Pyruvate dehydrogenase [acetyl-transferring]]-phosphatase 1, mitochondrial	Pdp1	FUNCTION: Catalyzes the dephosphorylation and concomitant reactivation of the alpha subunit of the E1 component of the pyruvate dehydrogenase complex. {ECO:0000250}.	61.18	133143	346800	0.0135717
Q3TFD2	Lysophosphatidylcholine acyltransferase 1	Lpcat1	FUNCTION: Exhibits both acyltransferase and acetyltransferase activities (PubMed:16704971, PubMed:18285344, PubMed:18156367). Activity is calcium-independent (PubMed:16704971, PubMed:18285344). Catalyzes the conversion of lysophosphatidylcholine (1-acyl-sn-glycero-3-phosphocholine or LPC) into phosphatidylcholine (1,2-diacyl-sn-glycero-3-phosphocholine or PC) (PubMed:16704971, PubMed:18285344, Pu…	59.743	334473	871343	0.00920017
Q9D0S9	Adenosine 5-monophosphoramidase HINT2	Hint2	FUNCTION: Hydrolase probably involved in steroid biosynthesis. May play a role in apoptosis. Has adenosine phosphoramidase activity (By similarity). {ECO:0000250}.	17.32	401450	1046660	0.00284612
P36536	GTP-binding protein SAR1a	Sar1a	FUNCTION: Involved in transport from the endoplasmic reticulum to the Golgi apparatus. Required to maintain SEC16A localization at discrete locations on the ER membrane perhaps by preventing its dissociation. SAR1A-GTP-dependent assembly of SEC16A on the ER membrane forms an organized scaffold defining endoplasmic reticulum exit sites (ERES) (By similarity). {ECO:0000250}.	22.371	301300	786220	0.00725424
Q9DBG7	Signal recognition particle receptor subunit alpha	Srpra	FUNCTION: Component of the SRP (signal recognition particle) receptor. Ensures, in conjunction with the signal recognition particle, the correct targeting of the nascent secretory proteins to the endoplasmic reticulum membrane system (By similarity). {ECO:0000250}.	69.622	658900	1.72247e+06	0.000155042
P14131	40S ribosomal protein S16	Rps16		16.445	9.76723e+06	25535000	2.27349e-06
Q9CQC6	eIF5-mimic protein 2	Bzw1	FUNCTION: Enhances histone H4 gene transcription but does not seem to bind DNA directly. {ECO:0000250}.	48.043	1.68567e+06	4.40883e+06	3.1255e-05
P62843	40S ribosomal protein S15	Rps15		17.04	1901500	4973600	0.00040227
P97351	40S ribosomal protein S3a	Rps3a	FUNCTION: May play a role during erythropoiesis through regulation of transcription factor DDIT3. {ECO:0000255|HAMAP-Rule:MF_03122, ECO:0000269|PubMed:10713066}.	29.885	13565000	35578000	1.69446e-07
Q91YH5	Atlastin-3	Atl3	FUNCTION: GTPase tethering membranes through formation of trans-homooligomers and mediating homotypic fusion of endoplasmic reticulum membranes. Functions in endoplasmic reticulum tubular network biogenesis (By similarity). {ECO:0000250|UniProtKB:Q6DD88}.	60.574	2.18443e+06	5.73257e+06	2.93494e-05
Q8C3Y4	Kinetochore-associated protein 1	Kntc1	FUNCTION: Essential component of the mitotic checkpoint, which prevents cells from prematurely exiting mitosis. Required for the assembly of the dynein-dynactin and MAD1-MAD2 complexes onto kinetochores. Its function related to the spindle assembly machinery is proposed to depend on its association in the mitotic RZZ complex (By similarity). {ECO:0000250|UniProtKB:P50748}.	250.36	66219.7	173820	0.00260339
Q9CQ40	39S ribosomal protein L49, mitochondrial	Mrpl49		19.133	119709	314830	0.0161486
Q8BZQ7	Anaphase-promoting complex subunit 2	Anapc2	FUNCTION: Together with the RING-H2 protein ANAPC11, constitutes the catalytic component of the anaphase promoting complex/cyclosome (APC/C), a cell cycle-regulated E3 ubiquitin ligase that controls progression through mitosis and the G1 phase of the cell cycle. The APC/C complex acts by mediating ubiquitination and subsequent degradation of target proteins: it mainly mediates the formation of 'L…	95.306	240517	632607	0.000809501
Q9D6K8	FUN14 domain-containing protein 2	Fundc2		16.564	93340.7	246373	0.000132755
Q9CQT7	Desumoylating isopeptidase 1	Desi1	FUNCTION: Protease which deconjugates SUMO1, SUMO2 and SUMO3 from some substrate proteins (PubMed:22370726, PubMed:22498933). Has isopeptidase but not SUMO-processing activity (PubMed:22370726, PubMed:22498933). Desumoylates ZBTB46 (PubMed:22370726). Collaborates with UBQLN4 in the export of ubiquitinated proteins from the nucleus to the cytoplasm (By similarity). {ECO:0000250|UniProtKB:Q6ICB0, E…	18.385	42895.7	113267	0.00278029
Q99LH1	Nucleolar GTP-binding protein 2	Gnl2	FUNCTION: GTPase that associates with pre-60S ribosomal subunits in the nucleolus and is required for their nuclear export and maturation (By similarity). May promote cell proliferation possibly by increasing p53/TP53 protein levels, and consequently those of its downstream product CDKN1A/p21, and decreasing RPL23A protein levels (By similarity). {ECO:0000250, ECO:0000250|UniProtKB:Q13823}.	83.345	25267.3	66723.3	0.000459967
Q6P4S6	Serine/threonine-protein kinase SIK3	Sik3	FUNCTION: Positive regulator of mTOR signaling that functions by triggering the degradation of DEPTOR, an mTOR inhibitor (By similarity). Required for chondrocyte hypertrophy during skeletogenesis (PubMed:22318228). Negatively regulates cAMP signaling pathway possibly by acting on CRTC2/TORC2 and CRTC3/TORC3 (By similarity). Prevents HDAC4 translocation to the nucleus (PubMed:22318228). {ECO:0000…	150.66	21697	57410.7	0.0026206
Q3TIR3	Synembryn-A	Ric8a	FUNCTION: Guanine nucleotide exchange factor (GEF), which can activate some, but not all, G-alpha proteins. Able to activate GNAI1, GNAO1 and GNAQ, but not GNAS by exchanging bound GDP for free GTP. Involved in regulation of microtubule pulling forces during mitotic movement of chromosomes by stimulating G(i)-alpha protein, possibly leading to release G(i)-alpha-GTP and NuMA proteins from the NuM…	59.846	1.12616e+06	2980600	0.00150311
P70404	Isocitrate dehydrogenase [NAD] subunit gamma 1, mitochondrial	Idh3g	FUNCTION: Regulatory subunit which plays a role in the allosteric regulation of the enzyme catalyzing the decarboxylation of isocitrate (ICT) into alpha-ketoglutarate. The heterodimer composed of the alpha (IDH3A) and beta (IDH3B) subunits and the heterodimer composed of the alpha (IDH3A) and gamma (IDH3G) subunits, have considerable basal activity but the full activity of the heterotetramer (con…	42.785	708533	1.87953e+06	2.89699e-05
Q3USZ8	Divergent protein kinase domain 2A	Dipk2a	FUNCTION: May play a role in cardiomyocyte proliferation through paracrine signaling and activation of the PI3-kinase signaling cascade. {ECO:0000269|PubMed:23784961}.	49.462	24760.7	65744	0.00503035
Q9WUV0	Origin recognition complex subunit 5	Orc5	FUNCTION: Component of the origin recognition complex (ORC) that binds origins of replication. DNA-binding is ATP-dependent. The specific DNA sequences that define origins of replication have not been identified yet. ORC is required to assemble the pre-replication complex necessary to initiate DNA replication. {ECO:0000250|UniProtKB:O43913}.	50.216	51452	136743	0.00595037
Q3TDQ1	Dolichyl-diphosphooligosaccharide--protein glycosyltransferase subunit STT3B	Stt3b	FUNCTION: Catalytic subunit of the oligosaccharyl transferase (OST) complex that catalyzes the initial transfer of a defined glycan (Glc(3)Man(9)GlcNAc(2) in eukaryotes) from the lipid carrier dolichol-pyrophosphate to an asparagine residue within an Asn-X-Ser/Thr consensus motif in nascent polypeptide chains, the first step in protein N-glycosylation. N-glycosylation occurs cotranslationally and…	93.245	1.28513e+06	3.42647e+06	8.37085e-05
Q9CR67	Transmembrane protein 33	Tmem33	FUNCTION: Acts as a regulator of the tubular endoplasmic reticulum (ER) network. Suppresses the RTN3/4-induced formation of the ER tubules. Positively regulates PERK-mediated and IRE1-mediated unfolded protein response signaling. {ECO:0000250|UniProtKB:P57088}.	28.031	360860	962477	0.0383727
Q60760	Growth factor receptor-bound protein 10	Grb10	FUNCTION: Adapter protein which modulates coupling of a number of cell surface receptor kinases with specific signaling pathways. Binds to, and suppress signals from, activated receptors tyrosine kinases, including the insulin (INSR) and insulin-like growth factor (IGF1R) receptors. The inhibitory effect can be achieved by 2 mechanisms: interference with the signaling pathway and increased recept…	70.584	425960	1138210	0.00779832
Q8BSY0	Aspartyl/asparaginyl beta-hydroxylase	Asph	FUNCTION: [Isoform 1]: specifically hydroxylates an Asp or Asn residue in certain epidermal growth factor-like (EGF) domains of a number of proteins. {ECO:0000269|PubMed:11773073}.	83.041	2144000	5.73707e+06	8.09958e-06
Q8BWT1	3-ketoacyl-CoA thiolase, mitochondrial	Acaa2	FUNCTION: In the production of energy from fats, this is one of the enzymes that catalyzes the last step of the mitochondrial beta-oxidation pathway, an aerobic process breaking down fatty acids into acetyl-CoA. Using free coenzyme A/CoA, catalyzes the thiolytic cleavage of medium- to long-chain unbranched 3-oxoacyl-CoAs into acetyl-CoA and a fatty acyl-CoA shortened by two carbon atoms. Also cat…	41.829	2491800	6678000	6.74945e-06
P05213	Tubulin alpha-1B chain	Tuba1b	FUNCTION: Tubulin is the major constituent of microtubules. It binds two moles of GTP, one at an exchangeable site on the beta chain and one at a non-exchangeable site on the alpha chain.	50.151	6.67957e+07	179140000	1.00375e-07
Q8BXV2	BRI3-binding protein	Bri3bp	FUNCTION: Involved in tumorigenesis and may function by stabilizing p53/TP53. {ECO:0000269|PubMed:17943721}.	28.263	286470	770083	0.00907926
Q9R0E1	Multifunctional procollagen lysine hydroxylase and glycosyltransferase LH3	Plod3	FUNCTION: Multifunctional enzyme that catalyzes a series of post-translational modifications on Lys residues in procollagen (PubMed:16447251). Plays a redundant role in catalyzing the formation of hydroxylysine residues in -Xaa-Lys-Gly- sequences in collagens (PubMed:16447251). Plays a redundant role in catalyzing the transfer of galactose onto hydroxylysine groups, giving rise to galactosyl 5-hy…	84.921	3620400	9.78563e+06	5.29484e-05
Q8CI15	Sphingosine kinase 1	Sphk1	FUNCTION: Catalyzes the phosphorylation of sphingosine to form sphingosine 1-phosphate (SPP), a lipid mediator with both intra- and extracellular functions. Also acts on D-erythro-sphingosine and to a lesser extent sphinganine, but not other lipids, such as D,L-threo-dihydrosphingosine, N,N-dimethylsphingosine, diacylglycerol, ceramide, or phosphatidylinositol (PubMed:9726979). In contrast to pro…	42.443	25302.7	68432.7	9.31878e-05
Q61881	DNA replication licensing factor MCM7	Mcm7	FUNCTION: Acts as component of the MCM2-7 complex (MCM complex) which is the putative replicative helicase essential for 'once per cell cycle' DNA replication initiation and elongation in eukaryotic cells. The active ATPase sites in the MCM2-7 ring are formed through the interaction surfaces of two neighboring subunits such that a critical structure of a conserved arginine finger motif is provide…	81.21	1897400	5.13633e+06	3.36242e-06
Q9Z1K5	E3 ubiquitin-protein ligase ARIH1	Arih1	FUNCTION: E3 ubiquitin-protein ligase, which catalyzes ubiquitination of target proteins together with ubiquitin-conjugating enzyme E2 UBE2L3. Acts as an atypical E3 ubiquitin-protein ligase by working together with cullin-RING ubiquitin ligase (CRL) complexes and initiating ubiquitination of CRL substrates: associates with CRL complexes and specifically mediates addition of the first ubiquitin o…	64.016	600863	1.62667e+06	2.75357e-06
P63323	40S ribosomal protein S12	Rps12		14.515	6.85427e+06	1.85613e+07	0.000241616
P27546	Microtubule-associated protein 4	Map4	FUNCTION: Non-neuronal microtubule-associated protein. Promotes microtubule assembly.	117.43	3.84927e+06	1.04267e+07	8.98127e-06
P60867	40S ribosomal protein S20	Rps20		13.373	6.05123e+06	1.64037e+07	1.353e-05
Q9CQV1	Mitochondrial import inner membrane translocase subunit TIM16	Pam16	FUNCTION: Regulates ATP-dependent protein translocation into the mitochondrial matrix. Inhibits DNAJC19 stimulation of HSPA9/Mortalin ATPase activity (By similarity). {ECO:0000250}.	13.784	55479.7	150397	0.00207769
P43407	Syndecan-2	Sdc2	FUNCTION: Cell surface proteoglycan that bears heparan sulfate. Regulates dendritic arbor morphogenesis. {ECO:0000269|PubMed:21555464}.	22.131	64125.3	173893	7.30203e-05
Q8BXA1	Golgi integral membrane protein 4	Golim4	FUNCTION: Plays a role in endosome to Golgi protein trafficking; mediates protein transport along the late endosome-bypass pathway from the early endosome to the Golgi. {ECO:0000250}.	76.784	554180	1.50353e+06	3.40942e-06
P56873	Protein ZNRD2	Znrd2	FUNCTION: Might play a role in mitosis. Could be a centromere-associated protein. Antigenic molecule. May induce anti-centromere antibodies. {ECO:0000250|UniProtKB:O60232}.	21.336	97589.7	265253	0.0112002
Q9D710	Thioredoxin-related transmembrane protein 2	Tmx2		33.942	120096	326600	0.00389314
O54998	Peptidyl-prolyl cis-trans isomerase FKBP7	Fkbp7	FUNCTION: PPIases accelerate the folding of proteins during protein synthesis.	24.913	393070	1.06904e+06	0.000588174
Q60715	Prolyl 4-hydroxylase subunit alpha-1	P4ha1	FUNCTION: Catalyzes the post-translational formation of 4-hydroxyproline in -Xaa-Pro-Gly- sequences in collagens and other proteins.	60.909	4252700	11567000	1.95175e-06
Q91ZV0	Melanoma inhibitory activity protein 2	Mia2	FUNCTION: Plays a role in the transport of cargos that are too large to fit into COPII-coated vesicles and require specific mechanisms to be incorporated into membrane-bound carriers and exported from the endoplasmic reticulum. Plays a role in the secretion of lipoproteins, pre-chylomicrons and pre-VLDLs, by participating in their export from the endoplasmic reticulum (By similarity). Thereby, ma…	156.46	129517	352760	0.000343202
Q6DID7	Protein wntless homolog	Wls	FUNCTION: Regulates Wnt proteins sorting and secretion in a feedback regulatory mechanism. This reciprocal interaction plays a key role in the regulation of expression, subcellular location, binding and organelle-specific association of Wnt proteins. Plays also an important role in establishment of the anterior-posterior body axis formation during development. {ECO:0000269|PubMed:19841259}.	62.188	478973	1.30463e+06	7.81377e-05
Q9EQC5	N-terminal kinase-like protein	Scyl1	FUNCTION: Regulates COPI-mediated retrograde protein traffic at the interface between the Golgi apparatus and the endoplasmic reticulum. Involved in the maintenance of the Golgi apparatus morphology. Has no detectable kinase activity in vitro. {ECO:0000250|UniProtKB:Q96KG9}.	89.159	416570	1136000	9.34724e-05
Q9JHW4	Selenocysteine-specific elongation factor	Eefsec	FUNCTION: Translation factor necessary for the incorporation of selenocysteine into proteins. It probably replaces EF-Tu for the insertion of selenocysteine directed by the UGA codon. SelB binds GTP and GDP.	63.538	81841.3	223197	0.00546603
Q9CQ06	39S ribosomal protein L24, mitochondrial	Mrpl24		24.944	69827.7	190437	0.0116438
Q499X9	Methionine--tRNA ligase, mitochondrial	Mars2		65.804	21149.6	57709.3	0.0349402
Q9DC71	28S ribosomal protein S15, mitochondrial	Mrps15		29.463	202230	552700	0.00772712
Q9D880	Mitochondrial import inner membrane translocase subunit TIM50	Timm50	FUNCTION: Essential component of the TIM23 complex, a complex that mediates the translocation of transit peptide-containing proteins across the mitochondrial inner membrane. Has some phosphatase activity in vitro; however such activity may not be relevant in vivo. {ECO:0000250|UniProtKB:Q3ZCQ8}.	39.776	600290	1.64233e+06	0.000266552
Q9CQV5	28S ribosomal protein S24, mitochondrial	Mrps24		18.901	29884.5	81913.7	0.0142815
Q8K5B2	Multiple coagulation factor deficiency protein 2 homolog	Mcfd2	FUNCTION: The MCFD2-LMAN1 complex forms a specific cargo receptor for the ER-to-Golgi transport of selected proteins. {ECO:0000250}.	16.168	297270	815397	4.90148e-05
P28740	Kinesin-like protein KIF2A	Kif2a	FUNCTION: Plus end-directed microtubule-dependent motor required for normal brain development. May regulate microtubule dynamics during axonal growth. Required for normal progression through mitosis. Required for normal congress of chromosomes at the metaphase plate. Required for normal spindle dynamics during mitosis. Promotes spindle turnover. Implicated in formation of bipolar mitotic spindles…	79.755	297030	814817	0.0006727
Q9D6U8	Protein FAM162A	Fam162a	FUNCTION: Proposed to be involved in regulation of apoptosis; the exact mechanism may differ between cell types/tissues. May be involved in hypoxia-induced cell death of transformed cells implicating cytochrome C release and caspase activation (such as CASP9) and inducing mitochondrial permeability transition. May be involved in hypoxia-induced cell death of neuronal cells probably by promoting r…	17.725	492300	1.35367e+06	0.000590993
Q3ZK22	Vezatin	Vezt	FUNCTION: Plays a pivotal role in the establishment of adherens junctions and their maintenance in adult life. Required for morphogenesis of the preimplantation embryo, and for the implantation process. {ECO:0000269|PubMed:16199027, ECO:0000269|PubMed:17452094}.	87.986	16795	46244.7	0.00216426
Q3UA37	Transcriptional regulator QRICH1	Qrich1		86.555	164197	452840	0.0171032
Q9DBY1	E3 ubiquitin-protein ligase synoviolin	Syvn1	FUNCTION: Acts as an E3 ubiquitin-protein ligase which accepts ubiquitin specifically from endoplasmic reticulum-associated UBC7 E2 ligase and transfers it to substrates, promoting their degradation (PubMed:12975321, PubMed:15611074). Component of the endoplasmic reticulum quality control (ERQC) system also called ER-associated degradation (ERAD) involved in ubiquitin-dependent degradation of mis…	67.296	77644	214383	0.00200134
Q8C3X8	Lipase maturation factor 2	Lmf2	FUNCTION: Involved in the maturation of specific proteins in the endoplasmic reticulum. May be required for maturation and transport of active lipoprotein lipase (LPL) through the secretory pathway (By similarity). {ECO:0000250}.	79.996	421950	1.16687e+06	0.000530189
Q9WV96	Mitochondrial import inner membrane translocase subunit Tim10 B	Timm10b	FUNCTION: Component of the TIM22 complex, a complex that mediates the import and insertion of multi-pass transmembrane proteins into the mitochondrial inner membrane. The TIM22 complex forms a twin-pore translocase that uses the membrane potential as the external driving force. In the TIM22 complex, it may act as a docking point for the soluble 70 kDa complex that guides the target proteins in tr…	11.314	69939.3	193430	5.93138e-05
Q80UK8	Integrator complex subunit 2	Ints2	FUNCTION: Component of the Integrator (INT) complex, a complex involved in the small nuclear RNAs (snRNA) U1 and U2 transcription and in their 3'-box-dependent processing. The Integrator complex is associated with the C-terminal domain (CTD) of RNA polymerase II largest subunit (POLR2A) and is recruited to the U1 and U2 snRNAs genes. Mediates recruitment of cytoplasmic dynein to the nuclear envel…	133.51	62172	171963	0.000397779
P40201	Chromodomain-helicase-DNA-binding protein 1	Chd1	FUNCTION: ATP-dependent chromatin-remodeling factor which functions as substrate recognition component of the transcription regulatory histone acetylation (HAT) complex SAGA. Regulates polymerase II transcription. Also required for efficient transcription by RNA polymerase I, and more specifically the polymerase I transcription termination step. Regulates negatively DNA replication. Not only invo…	196.38	83380.7	230723	0.00101414
Q9QXS6	Drebrin	Dbn1	FUNCTION: Actin cytoskeleton-organizing protein that plays a role in the formation of cell projections (By similarity). Required for actin polymerization at immunological synapses (IS) and for the recruitment of the chemokine receptor CXCR4 to IS (By similarity). Plays a role in dendritic spine morphogenesis and organization, including the localization of the dopamine receptor DRD1 to the dendrit…	77.286	1.53553e+06	4.25263e+06	0.000375349
P26350	Prothymosin alpha	Ptma	FUNCTION: Prothymosin alpha may mediate immune function by conferring resistance to certain opportunistic infections.	12.254	4.46717e+06	12374000	0.00035248
P51410	60S ribosomal protein L9	Rpl9		21.881	6.24557e+06	1.73317e+07	0.000427973
Q6P9Q4	FH1/FH2 domain-containing protein 1	Fhod1	FUNCTION: Required for the assembly of F-actin structures, such as stress fibers. Depends on the Rho-ROCK cascade for its activity. Contributes to the coordination of microtubules with actin fibers and plays a role in cell elongation. Acts synergistically with ROCK1 to promote SRC-dependent non-apoptotic plasma membrane blebbing (By similarity). {ECO:0000250}.	129.6	688093	1910300	0.000127589
Q8CCK0	Core histone macro-H2A.2	Macroh2a2	FUNCTION: Variant histone H2A which replaces conventional H2A in a subset of nucleosomes where it represses transcription. Nucleosomes wrap and compact DNA into chromatin, limiting DNA accessibility to the cellular machineries which require DNA as a template. Histones thereby play a central role in transcription regulation, DNA repair, DNA replication and chromosomal stability. DNA accessibility …	40.092	266987	741867	0.00195617
Q8BKZ9	Pyruvate dehydrogenase protein X component, mitochondrial	Pdhx	FUNCTION: Required for anchoring dihydrolipoamide dehydrogenase (E3) to the dihydrolipoamide transacetylase (E2) core of the pyruvate dehydrogenase complexes of eukaryotes. This specific binding is essential for a functional PDH complex (By similarity). {ECO:0000250}.	53.998	182740	507860	8.83916e-05
Q9D172	Glutamine amidotransferase-like class 1 domain-containing protein 3, mitochondrial	Gatd3		28.09	351363	976657	0.000969781
Q8BJZ4	28S ribosomal protein S35, mitochondrial	Mrps35		35.975	129088	358887	0.00110159
P62849	40S ribosomal protein S24	Rps24	FUNCTION: Required for processing of pre-rRNA and maturation of 40S ribosomal subunits. {ECO:0000250}.	15.423	3.55853e+06	9.89837e+06	4.29205e-06
O70401	Tetraspanin-6	Tspan6		27.333	187360	522687	3.81168e-05
Q9DBZ1	Inhibitor of nuclear factor kappa-B kinase-interacting protein	Ikbip	FUNCTION: Target of p53/TP53 with pro-apoptotic function. {ECO:0000250}.	42.532	555203	1.55003e+06	9.21291e-08
Q9D7P6	Iron-sulfur cluster assembly enzyme ISCU	Iscu	FUNCTION: Scaffold protein for the de novo synthesis of iron-sulfur (Fe-S) clusters within mitochondria, which is required for maturation of both mitochondrial and cytoplasmic [2Fe-2S] and [4Fe-4S] proteins. First, a [2Fe-2S] cluster is transiently assembled on the scaffold protein ISCU. In a second step, the cluster is released from ISCU, transferred to a glutaredoxin GLRX5, followed by the form…	18.098	48055	134183	0.0302401
P53702	Holocytochrome c-type synthase	Hccs	FUNCTION: Links covalently the heme group to the apoprotein of cytochrome c. {ECO:0000250}.	30.977	123013	344787	0.00428917
Q64435	UDP-glucuronosyltransferase 1-6	Ugt1a6	FUNCTION: UDPGT is of major importance in the conjugation and subsequent elimination of potentially toxic xenobiotics and endogenous compounds. Conjugates small planar phenolic molecules such as 4-nitrophenol, 1-naphthol, and 4-methylumbelliferone. The bulky phenol 4-hydroxybiphenyl, androgens and estrogens are not substrates. 2-hydroxybiphenyl is an excellent substrate.	60.438	43466.3	122247	0.00290661
Q9D0T2	Dual specificity protein phosphatase 12	Dusp12	FUNCTION: Dual specificity phosphatase; can dephosphorylate both phosphotyrosine and phosphoserine or phosphothreonine residues. Can dephosphorylate glucokinase (in vitro). Has phosphatase activity with the synthetic substrate 6,8-difluoro-4-methylumbelliferyl phosphate and other in vitro substrates. {ECO:0000250|UniProtKB:Q9JIM4}.	37.158	45672	129190	0.00645984
P28660	Nck-associated protein 1	Nckap1	FUNCTION: Part of the WAVE complex that regulates lamellipodia formation. The WAVE complex regulates actin filament reorganization via its interaction with the Arp2/3 complex. Actin remodeling activity is regulated by RAC1. As component of the WAVE1 complex, required for BDNF-NTRK2 endocytic trafficking and signaling from early endosomes (PubMed:27605705). {ECO:0000269|PubMed:14765121, ECO:000026…	128.78	367390	1.04093e+06	0.0012473
Q8BMC4	Nucleolar protein 9	Nop9		70.046	126817	359740	0.000102119
Q9D8S9	BolA-like protein 1	Bola1	FUNCTION: Acts as a mitochondrial iron-sulfur (Fe-S) cluster assembly factor that facilitates (Fe-S) cluster insertion into a subset of mitochondrial proteins (By similarity). Probably acts together with the monothiol glutaredoxin GLRX5. May protect cells against oxidative stress (By similarity). {ECO:0000250|UniProtKB:Q3E793, ECO:0000250|UniProtKB:Q9Y3E2}.	14.379	139090	394600	3.63299e-07
Q60953	Protein PML	Pml	FUNCTION: Functions via its association with PML-nuclear bodies (PML-NBs) in a wide range of important cellular processes, including tumor suppression, transcriptional regulation, apoptosis, senescence, DNA damage response, and viral defense mechanisms. Acts as the scaffold of PML-NBs allowing other proteins to shuttle in and out, a process which is regulated by SUMO-mediated modifications and in…	98.241	126300	358480	0.00124316
Q8JZR0	Long-chain-fatty-acid--CoA ligase 5	Acsl5	FUNCTION: Catalyzes the conversion of long-chain fatty acids to their active form acyl-CoAs for both synthesis of cellular lipids, and degradation via beta-oxidation (By similarity). ACSL5 may activate fatty acids from exogenous sources for the synthesis of triacylglycerol destined for intracellular storage (By similarity). It was suggested that it may also stimulate fatty acid oxidation (By simi…	76.205	289933	823363	4.31709e-05
Q8R5C8	Zinc finger MYND domain-containing protein 11	Zmynd11	FUNCTION: Chromatin reader that specifically recognizes and binds histone H3.3 trimethylated at 'Lys-36' (H3.3K36me3) and regulates RNA polymerase II elongation. Does not bind other histone H3 subtypes (H3.1 or H3.2). Colocalizes with highly expressed genes and functions as a transcription corepressor by modulating RNA polymerase II at the elongation stage (PubMed:24590075). Binds non-specificall…	70.837	10016.5	28466.3	0.000969921
Q99L85	Elongator complex protein 5	Elp5	FUNCTION: Component of the RNA polymerase II elongator complex, a multiprotein complex associated with the RNA polymerase II (Pol II) holoenzyme, and which is involved in transcriptional elongation. The elongator complex catalyzes formation of carboxymethyluridine in the wobble base at position 34 in tRNAs (By similarity). Involved in cell migration (PubMed:22854966). May be involved in TP53-medi…	33.497	31055	88276	9.01257e-06
Q9WTQ5	A-kinase anchor protein 12	Akap12	FUNCTION: Anchoring protein that mediates the subcellular compartmentation of protein kinase A (PKA) and protein kinase C (PKC). {ECO:0000250}.	180.69	1.13003e+06	3.21893e+06	1.91803e-06
P62751	60S ribosomal protein L23a	Rpl23a	FUNCTION: Component of the ribosome, a large ribonucleoprotein complex responsible for the synthesis of proteins in the cell. Binds a specific region on the 26S rRNA (By similarity). May promote p53/TP53 degradation possibly through the stimulation of MDM2-mediated TP53 polyubiquitination (By similarity). {ECO:0000250, ECO:0000250|UniProtKB:P62750}.	17.695	5.67557e+06	1.61873e+07	1.14654e-06
Q91W34	RUS family member 1	Rusf1		50.469	12358.9	35276.7	0.00477482
Q9CYD3	Cartilage-associated protein	Crtap	FUNCTION: Necessary for efficient 3-hydroxylation of fibrillar collagen prolyl residues. {ECO:0000269|PubMed:17055431}.	46.169	780667	2228800	0.000163518
Q99L20	Glutathione S-transferase theta-3	Gstt3	FUNCTION: Conjugation of reduced glutathione to a wide number of exogenous and endogenous hydrophobic electrophiles. Shows high activity towards 4-nitrobenzyl chloride (4-NBC). Also has lower activity towards 1,2-epoxy-3-(p-nitrophenoxy)propane (EPNP), cumene hydroperoxide, 1-chloro-2,4-dinitrobenzene (CDNB), 7-chloro-4-nitrobenzo-2-oxa-1,3-diazole (NBD-Cl), and ethacrynic acid. {ECO:0000269|PubM…	27.403	119114	340120	0.000722533
Q9CXS4	Centromere protein V	Cenpv	FUNCTION: Required for distribution of pericentromeric heterochromatin in interphase nuclei and for centromere formation and organization, chromosome alignment and cytokinesis. {ECO:0000250}.	27.541	87629	250617	0.000261898
O88876	Short-chain dehydrogenase/reductase 3	Dhrs3	FUNCTION: Catalyzes the reduction of all-trans-retinal to all-trans-retinol in the presence of NADPH. {ECO:0000250|UniProtKB:O75911}.	33.652	60035.5	171907	0.00069656
P97930	Thymidylate kinase	Dtymk	FUNCTION: Catalyzes the conversion of dTMP to dTDP.	23.914	131527	376620	4.68945e-05
P12032	Metalloproteinase inhibitor 1	Timp1	FUNCTION: Metalloproteinase inhibitor that functions by forming one to one complexes with target metalloproteinases, such as collagenases, and irreversibly inactivates them by binding to their catalytic zinc cofactor. Acts on MMP1, MMP2, MMP3, MMP7, MMP8, MMP9, MMP10, MMP11, MMP12, MMP13 and MMP16. Does not act on MMP14 (By similarity). Also functions as a growth factor that regulates cell differ…	22.628	51824.3	148540	0.00301612
Q3TN34	MICAL-like protein 2	Micall2	FUNCTION: Effector of small Rab GTPases which is involved in junctional complexes assembly through the regulation of cell adhesion molecules transport to the plasma membrane and actin cytoskeleton reorganization. Regulates the endocytic recycling of occludins, claudins and E-cadherin to the plasma membrane and may thereby regulate the establishment of tight junctions and adherens junctions. In pa…	108.29	60029	172313	0.00968425
Q9DBR0	A-kinase anchor protein 8	Akap8	FUNCTION: Anchoring protein that mediates the subcellular compartmentation of cAMP-dependent protein kinase (PKA type II). Acts as an anchor for a PKA-signaling complex onto mitotic chromosomes, which is required for maintenance of chromosomes in a condensed form throughout mitosis. Recruits condensin complex subunit NCAPD2 to chromosomes required for chromatin condensation; the function appears …	76.293	223260	641633	2.84191e-06
Q3TWL2	Type 1 phosphatidylinositol 4,5-bisphosphate 4-phosphatase	Pip4p1	FUNCTION: Catalyzes the hydrolysis of phosphatidylinositol-4,5-bisphosphate (PtdIns-4,5-P2) to phosphatidylinositol-4-phosphate (PtdIns-4-P) (By similarity). Does not hydrolyze phosphatidylinositol 3,4,5-trisphosphate, phosphatidylinositol 3,4-bisphosphate, inositol 3,5-bisphosphate, inositol 3,4-bisphosphate, phosphatidylinositol 5-monophosphate, phosphatidylinositol 4-monophosphate and phosphat…	30.047	118257	339980	0.000497134
Q922E4	Ethanolamine-phosphate cytidylyltransferase	Pcyt2	FUNCTION: Plays an important role in the biosynthesis of the phospholipid phosphatidylethanolamine. Catalyzes the formation of CDP-ethanolamine (By similarity). {ECO:0000250}.	45.234	127096	365557	0.00556319
Q91WK1	SPRY domain-containing protein 4	Spryd4		23.275	105370	303120	7.21233e-06
Q99JX3	Golgi reassembly-stacking protein 2	Gorasp2	FUNCTION: Plays a role in assembly and membrane stacking of the Golgi cisternae, and in the process by which Golgi stacks reform after breakdown during mitosis and meiosis (PubMed:28617811). May regulate the intracellular transport and presentation of a defined set of transmembrane proteins, such as transmembrane TGFA (By similarity). Required for normal acrosome formation during spermiogenesis a…	47.038	948123	2.73087e+06	0.00987347
Q9CQZ5	NADH dehydrogenase [ubiquinone] 1 alpha subcomplex subunit 6	Ndufa6	FUNCTION: Accessory subunit of the mitochondrial membrane respiratory chain NADH dehydrogenase (Complex I), that is believed to be not involved in catalysis. Required for proper complex I assembly. Complex I functions in the transfer of electrons from NADH to the respiratory chain. The immediate electron acceptor for the enzyme is believed to be ubiquinone. {ECO:0000250|UniProtKB:P56556}.	15.283	451707	1.30137e+06	0.000361063
Q6NWW9	Fibronectin type III domain-containing protein 3B	Fndc3b	FUNCTION: May be positive regulator of adipogenesis.	132.76	831343	2.39527e+06	8.51354e-07
Q9CZM2	60S ribosomal protein L15	Rpl15		24.146	5.77353e+06	1.66407e+07	1.50927e-05
Q8VI94	2-5-oligoadenylate synthase-like protein 1	Oasl1	FUNCTION: Does not have 2'-5'-OAS activity, but can bind double-stranded RNA. Displays antiviral activity via an alternative antiviral pathway independent of RNase L. {ECO:0000269|PubMed:12396720, ECO:0000269|PubMed:12799444}.	59.088	205313	593167	0.000313838
Q8BM55	Transmembrane protein 214	Tmem214	FUNCTION: Critical mediator, in cooperation with CASP4, of endoplasmic reticulum-stress induced apoptosis. Required or the activation of CASP4 following endoplasmic reticulum stress (By similarity). {ECO:0000250}.	76.429	498350	1.44033e+06	4.47273e-06
Q8CD10	Calcium uptake protein 2, mitochondrial	Micu2	FUNCTION: Key regulator of mitochondrial calcium uniporter (MCU) required to limit calcium uptake by MCU when cytoplasmic calcium is low (PubMed:23409044, PubMed:24560927). MICU1 and MICU2 form a disulfide-linked heterodimer that stimulate and inhibit MCU activity, depending on the concentration of calcium (PubMed:24560927). MICU2 acts as a gatekeeper of MCU that senses calcium level via its EF-h…	49.475	176365	510043	0.0138803
Q8BQZ5	Cleavage and polyadenylation specificity factor subunit 4	Cpsf4	FUNCTION: Component of the cleavage and polyadenylation specificity factor (CPSF) complex that play a key role in pre-mRNA 3'-end formation, recognizing the AAUAAA signal sequence and interacting with poly(A) polymerase and other factors to bring about cleavage and poly(A) addition. CPSF4 binds RNA polymers with a preference for poly(U) (By similarity). {ECO:0000250, ECO:0000269|PubMed:9512528}.	23.653	27787	80447	0.00113984
Q921K8	TRPM8 channel-associated factor 2	Tcaf2	FUNCTION: Negatively regulates the plasma membrane cation channel TRPM8 activity. Involved in the recruitment of TRPM8 to the cell surface. Promotes prostate cancer cell migration stimulation in a TRPM8-dependent manner. {ECO:0000250|UniProtKB:A6NFQ2}.	101.6	41758.7	121013	0.0129552
Q9QYF1	Retinol dehydrogenase 11	Rdh11	FUNCTION: Retinol dehydrogenase with a clear preference for NADP (PubMed:12807874, PubMed:29567832). Displays high activity towards 9-cis, 11-cis and all-trans-retinol, and to a lesser extent on 13-cis-retinol (By similarity) (PubMed:12807874). Exhibits also reductive activity towards toxic lipid peroxidation products such as medium-chain aldehydes trans-2-nonenal, nonanal, and cis-6-nonenal (Pub…	35.147	378973	1.10008e+06	0.0153909
O08579	Emerin	Emd	FUNCTION: Stabilizes and promotes the formation of a nuclear actin cortical network. Stimulates actin polymerization in vitro by binding and stabilizing the pointed end of growing filaments. Inhibits beta-catenin activity by preventing its accumulation in the nucleus. Acts by influencing the nuclear accumulation of beta-catenin through a CRM1-dependent export pathway. Links centrosomes to the nuc…	29.435	160210	465203	0.00260623
P14602	Heat shock protein beta-1	Hspb1	FUNCTION: Small heat shock protein which functions as a molecular chaperone probably maintaining denatured proteins in a folding-competent state. Plays a role in stress resistance and actin organization (PubMed:17661394). Through its molecular chaperone activity may regulate numerous biological processes including the phosphorylation and the axonal transport of neurofilament proteins (By similari…	23.014	689780	2.00367e+06	0.00128393
P28481	Collagen alpha-1(II) chain	Col2a1	FUNCTION: Type II collagen is specific for cartilaginous tissues. It is essential for the normal embryonic development of the skeleton, for linear growth and for the ability of cartilage to resist compressive forces.	141.97	206093	600610	0.000495365
Q8VI84	Nucleolar complex protein 3 homolog	Noc3l	FUNCTION: May be required for adipogenesis. {ECO:0000269|PubMed:15564382}.	93.21	63639	186080	0.00658004
P39098	Mannosyl-oligosaccharide 1,2-alpha-mannosidase IB	Man1a2	FUNCTION: Involved in the maturation of Asn-linked oligosaccharides. Progressively trim alpha-1,2-linked mannose residues from Man(9)GlcNAc(2) to produce Man(5)GlcNAc(2).	72.871	106566	312063	0.00188604
Q8C033	Rho guanine nucleotide exchange factor 10	Arhgef10	FUNCTION: May play a role in developmental myelination of peripheral nerves. {ECO:0000269|PubMed:14508709}.	147.94	11363.5	33288	0.0025494
Q3V3R1	Monofunctional C1-tetrahydrofolate synthase, mitochondrial	Mthfd1l	FUNCTION: May provide the missing metabolic reaction required to link the mitochondria and the cytoplasm in the mammalian model of one-carbon folate metabolism in embryonic an transformed cells complementing thus the enzymatic activities of MTHFD2. {ECO:0000269|PubMed:15611115}.	105.73	2018100	5922100	0.000356035
Q99N87	28S ribosomal protein S5, mitochondrial	Mrps5		48.206	83770.7	246193	0.000210941
Q9WVH6	Angiopoietin-4	Angpt4	FUNCTION: Binds to TEK/TIE2, modulating ANGPT1 signaling. Can induce tyrosine phosphorylation of TEK/TIE2. Promotes endothelial cell survival, migration and angiogenesis. {ECO:0000269|PubMed:15284220}.	57.805	11262.6	33165.3	0.0023113
O70433	Four and a half LIM domains protein 2	Fhl2	FUNCTION: May function as a molecular transmitter linking various signaling pathways to transcriptional regulation. Negatively regulates the transcriptional repressor E4F1 and may function in cell growth. Inhibits the transcriptional activity of FOXO1 and its apoptotic function by enhancing the interaction of FOXO1 with SIRT1 and FOXO1 deacetylation (By similarity). Negatively regulates the calci…	32.072	492523	1.46107e+06	0.000195507
Q6W3F0	Prolyl 4-hydroxylase subunit alpha-3	P4ha3	FUNCTION: Catalyzes the post-translational formation of 4-hydroxyproline in -Xaa-Pro-Gly- sequences in collagens and other proteins. {ECO:0000250}.	60.974	36194	107378	0.0401816
E9Q137	Testis-expressed protein 264 homolog	Tex264		33.589	55807.3	165627	0.0479106
Q8BKE9	Intraflagellar transport protein 74 homolog	Ift74	FUNCTION: Component of the intraflagellar transport (IFT) complex B: together with IFT81, forms a tubulin-binding module that specifically mediates transport of tubulin within the cilium. Binds beta-tubulin via its basic region. Required for ciliogenesis (By similarity). {ECO:0000250}.	69.301	441723	1.31123e+06	0.0439352
P97314	Cysteine and glycine-rich protein 2	Csrp2	FUNCTION: Drastically down-regulated in response to PDGF-BB or cell injury, that promote smooth muscle cell proliferation and dedifferentiation. Seems to play a role in the development of the embryonic vascular system (By similarity). {ECO:0000250}.	20.926	760953	2.26653e+06	3.44508e-05
P42230	Signal transducer and activator of transcription 5A	Stat5a	FUNCTION: Carries out a dual function: signal transduction and activation of transcription. Mediates cellular responses to the cytokine KITLG/SCF and other growth factors. May mediate cellular responses to activated FGFR1, FGFR2, FGFR3 and FGFR4. Binds to the GAS element and activates PRL-induced transcription. Regulates the expression of milk proteins during lactation. {ECO:0000269|PubMed:105088…	90.83	135137	402893	0.0368493
Q9D8E6	60S ribosomal protein L4	Rpl4		47.153	17117000	5.12327e+07	1.09804e-05
Q91XB7	Protein YIF1A	Yif1a	FUNCTION: Possible role in transport between endoplasmic reticulum and Golgi. {ECO:0000250|UniProtKB:O95070}.	32.134	94242.7	282090	0.00029889
Q9JKS4	LIM domain-binding protein 3	Ldb3	FUNCTION: May function as an adapter in striated muscle to couple protein kinase C-mediated signaling via its LIM domains to the cytoskeleton. {ECO:0000303|PubMed:10391924}.	76.431	35876	107720	0.00398108
P17095	High mobility group protein HMG-I/HMG-Y	Hmga1	FUNCTION: HMG-I/Y bind preferentially to the minor groove of A+T rich regions in double-stranded DNA. It is suggested that these proteins could function in nucleosome phasing and in the 3'-end processing of mRNA transcripts. They are also involved in the transcription regulation of genes containing, or in close proximity to A+T-rich regions.	11.614	583920	1755200	0.000416127
P48024	Eukaryotic translation initiation factor 1	Eif1	FUNCTION: Necessary for scanning and involved in initiation site selection. Promotes the assembly of 48S ribosomal complexes at the authentic initiation codon of a conventional capped mRNA (By similarity). {ECO:0000250}.	12.746	725040	2.17963e+06	7.18895e-05
P11881	Inositol 1,4,5-trisphosphate receptor type 1	Itpr1	FUNCTION: Intracellular channel that mediates calcium release from the endoplasmic reticulum following stimulation by inositol 1,4,5-trisphosphate. Involved in the regulation of epithelial secretion of electrolytes and fluid through the interaction with AHCYL1 (PubMed:23542070). Plays a role in ER stress-induced apoptosis. Cytoplasmic calcium released from the ER triggers apoptosis by the activat…	313.16	218523	657613	0.000187546
Q80V86	Integrator complex subunit 8	Ints8	FUNCTION: Component of the Integrator complex, a complex involved in the small nuclear RNAs (snRNA) U1 and U2 transcription and in their 3'-box-dependent processing. The Integrator complex is associated with the C-terminal domain (CTD) of RNA polymerase II largest subunit (POLR2A) and is recruited to the U1 and U2 snRNAs genes (By similarity). {ECO:0000250|UniProtKB:Q75QN2}.	113.35	23193.5	69899.7	0.00897766
P97461	40S ribosomal protein S5	Rps5		22.889	4.94227e+06	14914000	1.7043e-05
Q9WTK3	Glycosylphosphatidylinositol anchor attachment 1 protein	Gpaa1	FUNCTION: Essential for GPI-anchoring of precursor proteins but not for GPI synthesis. Acts before or during formation of the carbonyl intermediate. {ECO:0000269|PubMed:10793132, ECO:0000269|PubMed:10898732}.	67.948	306010	926430	0.00475337
Q64345	Interferon-induced protein with tetratricopeptide repeats 3	Ifit3	FUNCTION: IFN-induced antiviral protein which acts as an inhibitor of cellular as well as viral processes, cell migration, proliferation, signaling, and viral replication. Enhances MAVS-mediated host antiviral responses by serving as an adapter bridging TBK1 to MAVS which leads to the activation of TBK1 and phosphorylation of IRF3 and phosphorylated IRF3 translocates into nucleus to promote antiv…	47.222	847063	2.57027e+06	0.0012119
O09111	NADH dehydrogenase [ubiquinone] 1 beta subcomplex subunit 11, mitochondrial	Ndufb11	FUNCTION: Accessory subunit of the mitochondrial membrane respiratory chain NADH dehydrogenase (Complex I), that is believed not to be involved in catalysis. Complex I functions in the transfer of electrons from NADH to the respiratory chain. The immediate electron acceptor for the enzyme is believed to be ubiquinone. {ECO:0000250|UniProtKB:Q9NX14}.	17.444	205353	623380	0.000316776
Q01279	Epidermal growth factor receptor	Egfr	FUNCTION: Receptor tyrosine kinase binding ligands of the EGF family and activating several signaling cascades to convert extracellular cues into appropriate cellular responses (PubMed:8404850). Known ligands include EGF, TGFA/TGF-alpha, AREG, epigen/EPGN, BTC/betacellulin, epiregulin/EREG and HBEGF/heparin-binding EGF. Ligand binding triggers receptor homo- and/or heterodimerization and autophos…	134.85	144683	440463	0.00154972
P05622	Platelet-derived growth factor receptor beta	Pdgfrb	FUNCTION: Tyrosine-protein kinase that acts as cell-surface receptor for homodimeric PDGFB and PDGFD and for heterodimers formed by PDGFA and PDGFB, and plays an essential role in the regulation of embryonic development, cell proliferation, survival, differentiation, chemotaxis and migration. Plays an essential role in blood vessel development by promoting proliferation, migration and recruitment…	122.79	635820	1939100	1.05242e-05
O70400	PDZ and LIM domain protein 1	Pdlim1	FUNCTION: Cytoskeletal protein that may act as an adapter that brings other proteins (like kinases) to the cytoskeleton (By similarity). Involved in assembly, disassembly and directioning of stress fibers in fibroblasts. Required for the localization of ACTN1 and PALLD to stress fibers. Required for cell migration and in maintaining cell polarity of fibroblasts (By similarity). {ECO:0000250|UniPr…	35.774	603003	1.84343e+06	0.00279991
Q921L3	Calcium load-activated calcium channel	Tmco1	FUNCTION: Calcium-selective channel required to prevent calcium stores from overfilling, thereby playing a key role in calcium homeostasis (PubMed:27212239). In response to endoplasmic reticulum overloading, assembles into a homotetramer, forming a functional calcium-selective channel, regulating the calcium content in endoplasmic reticulum store (PubMed:27212239). {ECO:0000269|PubMed:27212239}.	21.175	146533	448373	0.00409726
Q5FWI3	Cell surface hyaluronidase	Cemip2	FUNCTION: Cell surface hyaluronidase that mediates the initial cleavage of extracellular high-molecular-weight hyaluronan into intermediate-size hyaluronan of approximately 5 kDa fragments (By similarity). Acts as a regulator of angiogenesis and heart morphogenesis by mediating degradation of extracellular hyaluronan, thereby regulating VEGF signaling (By similarity). Is very specific to hyaluron…	153.8	450303	1.37923e+06	0.000258598
Q8JZQ2	AFG3-like protein 2	Afg3l2	FUNCTION: ATP-dependent protease which is essential for axonal and neuron development (PubMed:18337413, PubMed:27642048). In neurons, mediates degradation of SMDT1/EMRE before its assembly with the uniporter complex, limiting the availability of SMDT1/EMRE for MCU assembly and promoting efficient assembly of gatekeeper subunits with MCU (By similarity). Required for the maturation of paraplegin (…	89.518	236857	728300	0.00608632
P51912	Neutral amino acid transporter B(0)	Slc1a5	FUNCTION: Sodium-dependent amino acids transporter that has a broad substrate specificity, with a preference for zwitterionic amino acids. It accepts as substrates all neutral amino acids, including glutamine, asparagine, and branched-chain and aromatic amino acids, and excludes methylated, anionic, and cationic amino acids. {ECO:0000269|PubMed:7702599, ECO:0000269|PubMed:8662767}.	58.482	366013	1127260	0.0169409
Q7TNC4	Putative RNA-binding protein Luc7-like 2	Luc7l2	FUNCTION: May bind to RNA via its Arg/Ser-rich domain.	46.582	928097	2.85963e+06	0.000240783
Q8BUV8	Protein GPR107	Gpr107	FUNCTION: Has been proposed to act as a receptor for neuronostatin, a peptide derived from the somatostatin/SST precursor (By similarity). Involved in blood sugar regulation through the induction of glucagon in response to low glucose (By similarity). {ECO:0000250|UniProtKB:D3ZWZ9}.	62.055	23869	73660	0.00320914
O88942	Nuclear factor of activated T-cells, cytoplasmic 1	Nfatc1	FUNCTION: Plays a role in the inducible expression of cytokine genes in T-cells, especially in the induction of the IL-2 or IL-4 gene transcription (PubMed:9388475). Also controls gene expression in embryonic cardiac cells. Could regulate not only the activation and proliferation but also the differentiation and programmed death of T-lymphocytes as well as lymphoid and non-lymphoid cells (By simi…	77.832	131500	406000	0.044034
Q3UN02	Lysocardiolipin acyltransferase 1	Lclat1	FUNCTION: Exhibits acyl-CoA:lysocardiolipin acyltransferase (ALCAT) activity; catalyzes the reacylation of lyso-cardiolipin to cardiolipin (CL), a key step in CL remodeling (PubMed:15152008). Recognizes both monolysocardiolipin and dilysocardiolipin as substrates with a preference for linoleoyl-CoA and oleoyl-CoA as acyl donors (PubMed:15152008). Also exhibits 1-acyl-sn-glycerol-3-phosphate acylt…	44.399	964877	2.99573e+06	0.0270429
Q9CXW4	60S ribosomal protein L11	Rpl11	FUNCTION: Component of the ribosome, a large ribonucleoprotein complex responsible for the synthesis of proteins in the cell. The small ribosomal subunit (SSU) binds messenger RNAs (mRNAs) and translates the encoded message by selecting cognate aminoacyl-transfer RNA (tRNA) molecules. The large subunit (LSU) contains the ribosomal catalytic site termed the peptidyl transferase center (PTC), which…	20.252	5.84597e+06	1.81603e+07	7.95089e-05
Q8CGP6	Histone H2A type 1-H	H2ac12	FUNCTION: Core component of nucleosome. Nucleosomes wrap and compact DNA into chromatin, limiting DNA accessibility to the cellular machineries which require DNA as a template. Histones thereby play a central role in transcription regulation, DNA repair, DNA replication and chromosomal stability. DNA accessibility is regulated via a complex set of post-translational modifications of histones, als…	13.95	289593	902877	0.00383719
Q8K1N4	Spermatogenesis-associated serine-rich protein 2	Spats2		58.955	72873.7	227447	0.0149081
P62267	40S ribosomal protein S23	Rps23	FUNCTION: Component of the ribosome, a large ribonucleoprotein complex responsible for the synthesis of proteins in the cell. The small ribosomal subunit (SSU) binds messenger RNAs (mRNAs) and translates the encoded message by selecting cognate aminoacyl-transfer RNA (tRNA) molecules. The large subunit (LSU) contains the ribosomal catalytic site termed the peptidyl transferase center (PTC), which…	15.807	2.47847e+06	7740600	1.73087e-05
Q9WVK0	Type-1 angiotensin II receptor-associated protein	Agtrap	FUNCTION: Appears to be a negative regulator of type-1 angiotensin II receptor-mediated signaling by regulating receptor internalisation as well as mechanism of receptor desensitization such as phosphorylation. Induces also a decrease in angiotensin II-stimulated transcriptional activity. May play a role of negative regulator in cardiomyocyte hypertrophy induced by angiotensin II through an inhib…	17.525	39273	122657	0.00349248
Q80YX1	Tenascin	Tnc	FUNCTION: Extracellular matrix protein implicated in guidance of migrating neurons as well as axons during development, synaptic plasticity as well as neuronal regeneration. Promotes neurite outgrowth when provided to neurons in culture. May play a role in supporting the growth of epithelial tumors. Ligand for integrins ITGA8:ITGB1, ITGA9:ITGB1, ITGAV:ITGB3 and ITGAV:ITGB6. In tumors, stimulates …	231.8	626287	1.95777e+06	4.5324e-05
Q6ZWU9	40S ribosomal protein S27	Rps27	FUNCTION: Component of the small ribosomal subunit (By similarity). Required for proper rRNA processing and maturation of 18S rRNAs (By similarity). {ECO:0000250|UniProtKB:P42677}.	9.461	3.15723e+06	9.87403e+06	1.3769e-06
Q60649	Caseinolytic peptidase B protein homolog	Clpb	FUNCTION: May function as a regulatory ATPase and be related to secretion/protein trafficking process.	76.003	90015	282150	0.000828497
Q64429	Cytochrome P450 1B1	Cyp1b1	FUNCTION: A cytochrome P450 monooxygenase involved in the metabolism of various endogenous substrates, including fatty acids, steroid hormones and vitamins (By similarity). Mechanistically, uses molecular oxygen inserting one oxygen atom into a substrate, and reducing the second into a water molecule, with two electrons provided by NADPH via cytochrome P450 reductase (NADPH--hemoprotein reductase…	60.537	130690	410117	8.03563e-05
E9Q0S6	Tensin-1	Tns1		201.38	67855.7	213027	0.0153351
Q8BVY0	Ribosomal L1 domain-containing protein 1	Rsl1d1	FUNCTION: Regulates cellular senescence through inhibition of PTEN translation. Acts as a pro-apoptotic regulator in response to DNA damage. {ECO:0000250|UniProtKB:O76021}.	50.421	368793	1.16243e+06	0.000331776
Q7TPV4	Myb-binding protein 1A	Mybbp1a	FUNCTION: May activate or repress transcription via interactions with sequence specific DNA-binding proteins (PubMed:9447996, PubMed:11956195, PubMed:14744933). Repression may be mediated at least in part by histone deacetylase activity (HDAC activity) (PubMed:14744933). Acts as a corepressor and in concert with CRY1, represses the transcription of the core circadian clock component PER2 (PubMed:…	152.04	3.42697e+06	1.08267e+07	1.94807e-06
Q9D8M4	60S ribosomal protein L7-like 1	Rpl7l1		28.543	256560	811287	0.000169221
Q8K4Q8	Collectin-12	Colec12	FUNCTION: Scavenger receptor that displays several functions associated with host defense. Promotes binding and phagocytosis of Gram-positive, Gram-negative bacteria and yeast. Binds also to sialyl Lewis X or a trisaccharide and asialo-orosomucoid (ASOR). Mediates the recognition, internalization and degradation of oxidatively modified low density lipoprotein (oxLDL) by vascular endothelial cells…	81.303	109957	348233	0.000797676
Q8K2Z4	Condensin complex subunit 1	Ncapd2	FUNCTION: Regulatory subunit of the condensin complex, a complex required for conversion of interphase chromatin into mitotic-like condense chromosomes. The condensin complex probably introduces positive supercoils into relaxed DNA in the presence of type I topoisomerases and converts nicked DNA into positive knotted forms in the presence of type II topoisomerases. May target the condensin comple…	155.66	906667	2.87977e+06	3.41936e-05
Q3UMR5	Calcium uniporter protein, mitochondrial	Mcu	FUNCTION: Mitochondrial inner membrane calcium uniporter that mediates calcium uptake into mitochondria (PubMed:21685886, PubMed:23900286, PubMed:24212091). Constitutes the pore-forming and calcium-conducting subunit of the uniporter complex (uniplex) (By similarity). Activity is regulated by MICU1 and MICU2 (By similarity). At low Ca(2+) levels MCU activity is down-regulated by MICU1 and MICU2; …	39.681	190777	606483	5.85784e-05
Q9D902	General transcription factor IIE subunit 2	Gtf2e2	FUNCTION: Recruits TFIIH to the initiation complex and stimulates the RNA polymerase II C-terminal domain kinase and DNA-dependent ATPase activities of TFIIH. Both TFIIH and TFIIE are required for promoter clearance by RNA polymerase (By similarity). {ECO:0000250|UniProtKB:P29084}.	33.046	69953	222410	0.0156367
Q61687	Transcriptional regulator ATRX	Atrx	FUNCTION: Involved in transcriptional regulation and chromatin remodeling. Facilitates DNA replication in multiple cellular environments and is required for efficient replication of a subset of genomic loci. Binds to DNA tandem repeat sequences in both telomeres and euchromatin and in vitro binds DNA quadruplex structures. May help stabilizing G-rich regions into regular chromatin structures by r…	278.58	121104	385277	0.00206648
Q922F4	Tubulin beta-6 chain	Tubb6	FUNCTION: Tubulin is the major constituent of microtubules. It binds two moles of GTP, one at an exchangeable site on the beta chain and one at a non-exchangeable site on the alpha chain. {ECO:0000250|UniProtKB:P02557}.	50.09	2348900	7476900	0.0010988
Q3U4G3	Xyloside xylosyltransferase 1	Xxylt1	FUNCTION: Alpha-1,3-xylosyltransferase, which elongates the O-linked xylose-glucose disaccharide attached to EGF-like repeats in the extracellular domain of target proteins by catalyzing the addition of the second xylose. Known targets include Notch proteins and coagulation factors, such as F9. {ECO:0000269|PubMed:26414444}.	43.838	100230	319480	0.00536869
Q8C7V8	Coiled-coil domain-containing protein 134	Ccdc134	FUNCTION: In extracellular secreted form, promotes proliferation and activation of CD8(+) T cells, suggesting a cytokine-like function. Enhances cytotoxic anti-tumor activity of CD8(+) T cells. May inhibit ERK and JNK signaling activity. May suppress cell migration and invasion activity, via its effects on ERK and JNK signaling. {ECO:0000250|UniProtKB:Q9H6E4}.; FUNCTION: In the nucleus, enhances …	26.494	68076.3	217990	0.000210809
Q8R3L2	Transcription factor 25	Tcf25	FUNCTION: May play a role in cell death control. Acts as a transcriptional repressor. Has been shown to repress transcription of SRF in vitro and so may play a role in heart development (By similarity). {ECO:0000250, ECO:0000269|PubMed:18068114}.	76.684	9947.93	31884.7	0.00447342
P56392	Cytochrome c oxidase subunit 7A1, mitochondrial	Cox7a1	FUNCTION: Component of the cytochrome c oxidase, the last enzyme in the mitochondrial electron transport chain which drives oxidative phosphorylation. The respiratory chain contains 3 multisubunit complexes succinate dehydrogenase (complex II, CII), ubiquinol-cytochrome c oxidoreductase (cytochrome b-c1 complex, complex III, CIII) and cytochrome c oxidase (complex IV, CIV), that cooperate to tran…	8.9863	17592.2	56440	0.045994
Q9Z2W0	Aspartyl aminopeptidase	Dnpep	FUNCTION: Aminopeptidase with specificity towards an acidic amino acid at the N-terminus. Likely to play an important role in intracellular protein and peptide metabolism (By similarity). {ECO:0000250}.	52.206	1.73453e+06	5.57687e+06	8.91935e-06
Q3TDN2	FAS-associated factor 2	Faf2	FUNCTION: Plays an important role in endoplasmic reticulum-associated degradation (ERAD) that mediates ubiquitin-dependent degradation of misfolded endoplasmic reticulum proteins. By controlling the steady-state expression of the IGF1R receptor, indirectly regulates the insulin-like growth factor receptor signaling pathway. Involved in inhibition of lipid droplet degradation by binding to phospho…	52.471	557337	1.79983e+06	1.76493e-05
Q8VE22	28S ribosomal protein S23, mitochondrial	Mrps23		20.348	153193	495743	0.00298475
Q99MR3	Solute carrier family 12 member 9	Slc12a9	FUNCTION: May be an inhibitor of SLC12A1. Seems to correspond to a subunit of a multimeric transport system and thus, additional subunits may be required for its function (By similarity). {ECO:0000250}.	96.329	207423	672027	0.000759602
Q9R1J0	Sterol-4-alpha-carboxylate 3-dehydrogenase, decarboxylating	Nsdhl	FUNCTION: Involved in the sequential removal of two C-4 methyl groups in post-squalene cholesterol biosynthesis. {ECO:0000250}.	40.685	564057	1831300	0.000141797
Q9R099	Transducin beta-like protein 2	Tbl2		49.583	555347	1.82303e+06	0.00618026
Q8BMD6	Transmembrane protein 260	Tmem260		78.946	34158.7	112315	0.0210952
Q9QYF9	Protein NDRG3	Ndrg3		41.555	123837	407413	7.25889e-05
P50136	2-oxoisovalerate dehydrogenase subunit alpha, mitochondrial	Bckdha	FUNCTION: The branched-chain alpha-keto dehydrogenase complex catalyzes the overall conversion of alpha-keto acids to acyl-CoA and CO(2). It contains multiple copies of three enzymatic components: branched-chain alpha-keto acid decarboxylase (E1), lipoamide acyltransferase (E2) and lipoamide dehydrogenase (E3).	50.37	125722	415487	0.00701607
Q61469	Phospholipid phosphatase 1	Plpp1	FUNCTION: Magnesium-independent phospholipid phosphatase of the plasma membrane that catalyzes the dephosphorylation of a variety of glycerolipid and sphingolipid phosphate esters including phosphatidate/PA, lysophosphatidate/LPA, diacylglycerol pyrophosphate/DGPP, sphingosine 1-phosphate/S1P and ceramide 1-phosphate/C1P (PubMed:8702556, PubMed:10359651, PubMed:10818444, PubMed:10620492, PubMed:1…	31.891	53500.7	177110	0.00728617
Q9Z110	Delta-1-pyrroline-5-carboxylate synthase	Aldh18a1	FUNCTION: Bifunctional enzyme that converts glutamate to glutamate 5-semialdehyde, an intermediate in the biosynthesis of proline, ornithine and arginine. {ECO:0000250|UniProtKB:P54886}.	87.265	2442200	8.09263e+06	1.71002e-05
Q99N95	39S ribosomal protein L3, mitochondrial	Mrpl3		39.109	19302.7	63985	1.03703e-05
P28301	Protein-lysine 6-oxidase	Lox	FUNCTION: Responsible for the post-translational oxidative deamination of peptidyl lysine residues in precursors to fibrous collagen and elastin. Regulator of Ras expression. May play a role in tumor suppression. Plays a role in the aortic wall architecture (PubMed:27432961). {ECO:0000269|PubMed:27432961}.	46.7	1.69917e+06	5641400	3.38759e-06
Q8CB44	GRAM domain-containing protein 4	Gramd4	FUNCTION: Plays a role as a mediator of E2F1-induced apoptosis in the absence of p53/TP53 (By similarity). Inhibits TLR9 response to nucelic acids and regulates TLR9-mediated innate immune response (PubMed:25917084). {ECO:0000250|UniProtKB:Q6IC98, ECO:0000269|PubMed:25917084}.	72.263	20621.7	68545	3.37526e-05
Q3V009	Transmembrane emp24 domain-containing protein 1	Tmed1	FUNCTION: Potential role in vesicular protein trafficking, mainly in the early secretory pathway. May act as a cargo receptor at the lumenal side for incorporation of secretory cargo molecules into transport vesicles and may be involved in vesicle coat formation at the cytoplasmic side. {ECO:0000250|UniProtKB:Q13445}.	25.262	78106.3	259953	9.82964e-05
Q9DCI9	39S ribosomal protein L32, mitochondrial	Mrpl32		21.733	98162.7	327607	0.0340806
Q64282	Interferon-induced protein with tetratricopeptide repeats 1	Ifit1	FUNCTION: Interferon-induced antiviral RNA-binding protein that specifically binds single-stranded RNA bearing a 5'-triphosphate group (PPP-RNA), thereby acting as a sensor of viral single-stranded RNAs and inhibiting expression of viral messenger RNAs. Single-stranded PPP-RNAs, which lack 2'-O-methylation of the 5' cap and bear a 5'-triphosphate group instead, are specific from viruses, providin…	53.737	506717	1.69133e+06	4.0813e-05
Q99JW4	LIM and senescent cell antigen-like-containing domain protein 1	Lims1	FUNCTION: Adapter protein in a cytoplasmic complex linking beta-integrins to the actin cytoskeleton, bridges the complex to cell surface receptor tyrosine kinases and growth factor receptors. Involved in the regulation of cell survival, cell proliferation and cell differentiation.	37.24	1.27713e+06	4.26773e+06	2.52345e-05
Q3UHX2	28 kDa heat- and acid-stable phosphoprotein	Pdap1		20.605	313547	1.05007e+06	4.25202e-05
Q64487	Receptor-type tyrosine-protein phosphatase delta	Ptprd	FUNCTION: Can bidirectionally induce pre- and post-synaptic differentiation of neurons by mediating interaction with IL1RAP and IL1RAPL1 trans-synaptically (PubMed:25908590). Involved in pre-synaptic differentiation through interaction with SLITRK2 (PubMed:25989451). {ECO:0000269|PubMed:25908590, ECO:0000269|PubMed:25989451}.	214.41	4.41187e+06	1.47992e+07	0.0255842
Q8BTY8	Sec1 family domain-containing protein 2	Scfd2	FUNCTION: May be involved in protein transport. {ECO:0000250}.	74.75	119570	401640	0.000468671
P97313	DNA-dependent protein kinase catalytic subunit	Prkdc	FUNCTION: Serine/threonine-protein kinase that acts as a molecular sensor for DNA damage (By similarity). Involved in DNA non-homologous end joining (NHEJ) required for double-strand break (DSB) repair and V(D)J recombination (By similarity). Must be bound to DNA to express its catalytic properties (By similarity). Promotes processing of hairpin DNA structures in V(D)J recombination by activation…	471.47	19963.3	67113.3	0.0203733
Q9JJA2	Conserved oligomeric Golgi complex subunit 8	Cog8	FUNCTION: Required for normal Golgi function. {ECO:0000250}.	71.601	14296.3	48205.7	0.0488318
B9EJR8	Dynein axonemal assembly factor 5	Dnaaf5	FUNCTION: Cytoplasmic protein involved in the delivery of the dynein machinery to the motile cilium. It is required for the assembly of the axonemal dynein inner and outer arms, two structures attached to the peripheral outer doublet A microtubule of the axoneme, that play a crucial role in cilium motility. {ECO:0000250|UniProtKB:Q86Y56}.	93.85	40319	136380	3.52745e-05
Q921H8	3-ketoacyl-CoA thiolase A, peroxisomal	Acaa1a		43.953	2.45347e+06	8316400	1.24157e-05
Q8CI04	Conserved oligomeric Golgi complex subunit 3	Cog3	FUNCTION: Involved in ER-Golgi transport. {ECO:0000250}.	93.282	114972	390263	0.000356768
Q9D1E8	1-acyl-sn-glycerol-3-phosphate acyltransferase epsilon	Agpat5	FUNCTION: Converts 1-acyl-sn-glycerol-3-phosphate (lysophosphatidic acid or LPA) into 1,2-diacyl-sn-glycerol-3-phosphate (phosphatidic acid or PA) by incorporating an acyl moiety at the sn-2 position of the glycerol backbone (PubMed:15367102). Acts on LPA containing saturated or unsaturated fatty acids C15:0-C20:4 at the sn-1 position using C18:1-CoA as the acyl donor (By similarity). Also acts o…	42.202	24702	83936	9.23399e-06
Q61391	Neprilysin	Mme	FUNCTION: Thermolysin-like specificity, but is almost confined on acting on polypeptides of up to 30 amino acids. Biologically important in the destruction of opioid peptides such as Met- and Leu-enkephalins by cleavage of a Gly-Phe bond. Able to cleave angiotensin-1, angiotensin-2 and angiotensin 1-9. Involved in the degradation of atrial natriuretic factor (ANF) (By similarity). Displays UV-ind…	85.701	281773	959053	0.0144199
Q9CXL3	Uncharacterized protein C7orf50 homolog			22.168	91822.3	312647	4.50242e-05
P48759	Pentraxin-related protein PTX3	Ptx3	FUNCTION: Plays a role in the regulation of innate resistance to pathogens, inflammatory reactions, possibly clearance of self-components and female fertility. {ECO:0000269|PubMed:9407058}.	41.811	15351.7	52497	0.00124418
Q8BP67	60S ribosomal protein L24	Rpl24		17.779	2.57397e+06	8.80993e+06	0.000828206
Q9D6Z1	Nucleolar protein 56	Nop56	FUNCTION: Involved in the early to middle stages of 60S ribosomal subunit biogenesis. Core component of box C/D small nucleolar ribonucleoprotein (snoRNP) particles. Required for the biogenesis of box C/D snoRNAs such U3, U8 and U14 snoRNAs (By similarity). {ECO:0000250}.	64.464	1.55803e+06	5337800	1.23169e-05
P11087	Collagen alpha-1(I) chain	Col1a1	FUNCTION: Type I collagen is a member of group I collagen (fibrillar forming collagen).	138.03	2.40557e+07	8.24743e+07	1.91783e-07
Q3URQ0	Testis-expressed protein 10	Tex10	FUNCTION: Functions as a component of the Five Friends of Methylated CHTOP (5FMC) complex; the 5FMC complex is recruited to ZNF148 by methylated CHTOP, leading to desumoylation of ZNF148 and subsequent transactivation of ZNF148 target genes (PubMed:22872859). Component of the PELP1 complex involved in the nucleolar steps of 28S rRNA maturation and the subsequent nucleoplasmic transit of the pre-6…	105.21	1887000	6.47663e+06	0.000441416
Q99K01	Pyridoxal-dependent decarboxylase domain-containing protein 1	Pdxdc1		87.334	779857	2.68453e+06	1.38669e-05
O89086	RNA-binding protein 3	Rbm3	FUNCTION: Cold-inducible mRNA binding protein that enhances global protein synthesis at both physiological and mild hypothermic temperatures. Reduces the relative abundance of microRNAs, when overexpressed. Enhances phosphorylation of translation initiation factors and active polysome formation. {ECO:0000269|PubMed:15684048}.	16.604	2.39697e+06	8.26283e+06	4.22426e-06
Q9DBW0	Cytochrome P450 4V2	Cyp4v2	FUNCTION: A cytochrome P450 monooxygenase involved in fatty acid metabolism in the eye. Catalyzes the omega-hydroxylation of polyunsaturated fatty acids (PUFAs) docosahexaenoate (DHA) and its precursor eicosapentaenoate (EPA), and may contribute to the homeostasis of these retinal PUFAs. Omega hydroxylates saturated fatty acids such as laurate, myristate and palmitate, the catalytic efficiency de…	60.938	50693	174750	0.0426942
Q9D958	Signal peptidase complex subunit 1	Spcs1	FUNCTION: Component of the microsomal signal peptidase complex which removes signal peptides from nascent proteins as they are translocated into the lumen of the endoplasmic reticulum. {ECO:0000250|UniProtKB:P83362}.	18.186	595680	2.05797e+06	1.94908e-07
P52927	High mobility group protein HMGI-C	Hmga2	FUNCTION: Functions as a transcriptional regulator. Functions in cell cycle regulation through CCNA2. Plays an important role in chromosome condensation during the meiotic G2/M transition of spermatocytes. Plays a role in postnatal myogenesis, is involved in satellite cell activation (PubMed:27446912). {ECO:0000269|PubMed:14668482, ECO:0000269|PubMed:27446912}.	11.819	214933	742797	3.75553e-05
Q6P542	ATP-binding cassette sub-family F member 1	Abcf1	FUNCTION: Required for efficient Cap- and IRES-mediated mRNA translation initiation. Not involved in the ribosome biogenesis (By similarity). {ECO:0000250}.	94.944	672340	2.33623e+06	4.75428e-07
A3KGB4	TBC1 domain family member 8B	Tbc1d8b	FUNCTION: Involved in vesicular recycling, probably as a RAB11B GTPase-activating protein. {ECO:0000250|UniProtKB:Q0IIM8}.	127.89	278500	973450	0.002292
Q9JLQ2	ARF GTPase-activating protein GIT2	Git2	FUNCTION: GTPase-activating protein for the ADP ribosylation factor family. {ECO:0000250}.	78.765	278990	975503	5.03084e-07
Q8BYU6	Torsin-1A-interacting protein 2	Tor1aip2	FUNCTION: Required for endoplasmic reticulum integrity. Regulates the distribution of TOR1A between the endoplasmic reticulum and the nuclear envelope as well as induces TOR1A, TOR1B and TOR3A ATPase activity (By similarity). {ECO:0000250}.	54.495	147520	516600	8.88622e-05
P62071	Ras-related protein R-Ras2	Rras2	FUNCTION: GTP-binding protein with GTPase activity involved in the regulation of MAPK signaling pathway, thereby controlling multiple cellular processes. Involved in the regulation of MAPK signaling pathway. Regulation of craniofacial development. {ECO:0000250|UniProtKB:P62070}.	23.399	60983	213710	3.95879e-05
Q9WV72	Ankyrin repeat and SOCS box protein 3	Asb3	FUNCTION: Probable substrate-recognition component of a SCF-like ECS (Elongin-Cullin-SOCS-box protein) E3 ubiquitin-protein ligase complex which mediates the ubiquitination and subsequent proteasomal degradation of target proteins. Recognizes TNFRSF1B (By similarity). {ECO:0000250}.	58.282	236040	827563	0.000229838
Q91WS0	CDGSH iron-sulfur domain-containing protein 1	Cisd1	FUNCTION: Plays a key role in regulating maximal capacity for electron transport and oxidative phosphorylation. May be involved in Fe-S cluster shuttling and/or in redox reactions (By similarity). {ECO:0000250, ECO:0000269|PubMed:17376863}.	12.097	126587	444903	2.67788e-05
Q80V53	Carbohydrate sulfotransferase 14	Chst14	FUNCTION: Catalyzes the transfer of sulfate to position 4 of the N-acetylgalactosamine (GalNAc) residue of dermatan sulfate. Plays a pivotal role in the formation of 4-0-sulfated IdoA blocks in dermatan sulfate. Transfers sulfate to the C-4 hydroxyl of beta1,4-linked GalNAc that is substituted with an alpha-linked iduronic acid (IdoUA) at the C-3 hydroxyl. Transfers sulfate more efficiently to Ga…	43.144	63206.3	222153	0.0321586
P62911	60S ribosomal protein L32	Rpl32		15.86	2.67617e+06	9.41477e+06	1.2294e-05
Q922Q4	Pyrroline-5-carboxylate reductase 2	Pycr2	FUNCTION: Housekeeping enzyme that catalyzes the last step in proline biosynthesis. In some cell types, such as erythrocytes, its primary function may be the generation of NADP(+). Can utilize both NAD and NADP. Has higher affinity for NADP, but higher catalytic efficiency with NADH (By similarity). Involved in cellular response to oxidative stress (By similarity). {ECO:0000250|UniProtKB:Q96C36}.	33.659	525573	1.86083e+06	2.37401e-06
Q9WV84	Nucleoside diphosphate kinase, mitochondrial	Nme4	FUNCTION: Major role in the synthesis of nucleoside triphosphates other than ATP. The ATP gamma phosphate is transferred to the NDP beta phosphate via a ping-pong mechanism, using a phosphorylated active-site intermediate. Through the catalyzed exchange of gamma-phosphate between di- and triphosphonucleosides participates in regulation of intracellular nucleotide homeostasis. Binds to anionic pho…	20.548	26717.3	94601.3	4.77898e-05
Q3UMR0	Ankyrin repeat domain-containing protein 27	Ankrd27	FUNCTION: May be a guanine exchange factor (GEF) for Rab21, Rab32 and Rab38 and regulate endosome dynamics (By similarity). May regulate the participation of VAMP7 in membrane fusion events; in vitro inhibits VAMP7-mediated SNARE complex formation by trapping VAMP7 in a closed, fusogenically inactive conformation (By similarity). Involved in peripheral melanosomal distribution of TYRP1 in melanoc…	116.81	38148	135357	0.00136326
Q9ERD7	Tubulin beta-3 chain	Tubb3	FUNCTION: Tubulin is the major constituent of microtubules. It binds two moles of GTP, one at an exchangeable site on the beta chain and one at a non-exchangeable site on the alpha chain. TUBB3 plays a critical role in proper axon guidance and mantainance. Binding of NTN1/Netrin-1 to its receptor UNC5C might cause dissociation of UNC5C from polymerized TUBB3 in microtubules and thereby lead to in…	50.418	257640	916063	1.8872e-05
P62900	60S ribosomal protein L31	Rpl31		14.463	2.88563e+06	1.02675e+07	3.50137e-06
Q8CIM8	Integrator complex subunit 4	Ints4	FUNCTION: Component of the Integrator (INT) complex, a complex involved in the small nuclear RNAs (snRNA) U1 and U2 transcription and in their 3'-box-dependent processing. The Integrator complex is associated with the C-terminal domain (CTD) of RNA polymerase II largest subunit (POLR2A) and is recruited to the U1 and U2 snRNAs genes. Mediates recruitment of cytoplasmic dynein to the nuclear envel…	108.19	46962.7	168263	0.00931179
Q9ER88	28S ribosomal protein S29, mitochondrial	Dap3	FUNCTION: Involved in mediating interferon-gamma-induced cell death. {ECO:0000250|UniProtKB:P51398}.	44.699	217097	779603	0.00266281
Q99N92	39S ribosomal protein L27, mitochondrial	Mrpl27		15.944	49029.7	176147	0.0224353
O08715	A-kinase anchor protein 1, mitochondrial	Akap1	FUNCTION: Differentially targeted protein that binds to type I and II regulatory subunits of protein kinase A. Anchors them to the cytoplasmic face of the mitochondrial outer membrane or allows them to reside in the endoplasmic reticulum. Does not contain the classic KDEL endoplasmic reticulum-targeting sequence. This explains how it is able to switch its localization, either being in the endopla…	92.194	46326	167160	0.00103136
P01831	Thy-1 membrane glycoprotein	Thy1	FUNCTION: May play a role in cell-cell or cell-ligand interactions during synaptogenesis and other events in the brain.	18.08	69934.3	252903	0.00659366
Q9D883	Splicing factor U2AF 35 kDa subunit	U2af1	FUNCTION: Plays a critical role in both constitutive and enhancer-dependent splicing by mediating protein-protein interactions and protein-RNA interactions required for accurate 3'-splice site selection. Recruits U2 snRNP to the branch point. Directly mediates interactions between U2AF2 and proteins bound to the enhancers and thus may function as a bridge between U2AF2 and the enhancer complex to…	27.815	376650	1364000	0.000252476
Q3TMX7	Sulfhydryl oxidase 2	Qsox2	FUNCTION: Catalyzes the oxidation of sulfhydryl groups in peptide and protein thiols to disulfides with the reduction of oxygen to hydrogen peroxide. May contribute to disulfide bond formation in a variety of secreted proteins (By similarity). {ECO:0000250}.	77.774	62902.7	228113	0.000651383
Q9D0L7	Armadillo repeat-containing protein 10	Armc10	FUNCTION: May play a role in cell survival and cell growth. May suppress the transcriptional activity of p53/TP53 (By similarity). {ECO:0000250}.	33.31	76700	279227	0.00702289
P62754	40S ribosomal protein S6	Rps6	FUNCTION: May play an important role in controlling cell growth and proliferation through the selective translation of particular classes of mRNA.	28.68	3.11523e+06	11358000	5.76625e-05
Q8C2Q3	RNA-binding protein 14	Rbm14	FUNCTION: May function as a nuclear receptor coactivator, enhancing transcription through other coactivators such as NCOA6 and CITED1 (By similarity). Regulates centriole biogenesis by suppressing the formation of aberrant centriolar protein complexes in the cytoplasm and thus preserving mitotic spindle integrity (PubMed:25385835). Prevents the formation of the STIL-CENPJ complex (which can induc…	69.448	319717	1.16657e+06	1.65997e-06
Q91X78	Erlin-1	Erlin1	FUNCTION: Component of the ERLIN1/ERLIN2 complex which mediates the endoplasmic reticulum-associated degradation (ERAD) of inositol 1,4,5-trisphosphate receptors (IP3Rs). Involved in regulation of cellular cholesterol homeostasis by regulation the SREBP signaling pathway. Binds cholesterol and may promote ER retention of the SCAP-SREBF complex (By similarity). {ECO:0000250|UniProtKB:O75477}.	39.182	33770	123253	0.0251536
Q6NSU3	Glycosyltransferase 8 domain-containing protein 1	Glt8d1		41.99	94608	345463	0.000252189
Q9D187	Cytosolic iron-sulfur assembly component 2B	Ciao2b	FUNCTION: Component of the cytosolic iron-sulfur protein assembly (CIA) complex, a multiprotein complex that mediates the incorporation of iron-sulfur cluster into extramitochondrial Fe/S proteins. As a CIA complex component and in collaboration with CIAO1 and MMS19, binds to and facilitates the assembly of most cytosolic-nuclear Fe/S proteins. As part of the mitotic spindle-associated MMXD compl…	17.667	34145	124830	2.09351e-05
Q8R1L4	ER lumen protein-retaining receptor 3	Kdelr3	FUNCTION: Receptor for the C-terminal sequence motif K-D-E-L that is present on endoplasmic reticulum resident proteins and that mediates their recycling from the Golgi back to the endoplasmic reticulum. {ECO:0000250|UniProtKB:O43731}.	25.111	132733	485443	6.07845e-06
Q8CE50	Sorting nexin-30	Snx30	FUNCTION: May be involved in several stages of intracellular trafficking. {ECO:0000250}.	49.52	29020.5	106247	0.00317424
P61211	ADP-ribosylation factor-like protein 1	Arl1	FUNCTION: GTP-binding protein. Can activate phospholipase D with very low efficiency. Important for normal function of the Golgi apparatus (By similarity). {ECO:0000250}.	20.411	604540	2.21747e+06	3.05644e-06
O35887	Calumenin	Calu	FUNCTION: Involved in regulation of vitamin K-dependent carboxylation of multiple N-terminal glutamate residues. Seems to inhibit gamma-carboxylase GGCX. Binds 7 calcium ions with a low affinity (By similarity). {ECO:0000250}.	37.063	4.01147e+06	1.47307e+07	6.10505e-05
Q9CQR7	Gamma-secretase subunit PEN-2	Psenen	FUNCTION: Essential subunit of the gamma-secretase complex, an endoprotease complex that catalyzes the intramembrane cleavage of integral membrane proteins such as Notch receptors and APP (amyloid-beta precursor protein) (PubMed:12522139, PubMed:24941111). The gamma-secretase complex plays a role in Notch and Wnt signaling cascades and regulation of downstream processes via its role in processing…	11.999	154618	567950	0.0305174
Q8VEA8	Ras-related protein Rab-7b	Rab7b	FUNCTION: Controls vesicular trafficking from endosomes to the trans-Golgi network (TGN). Acts as a negative regulator of TLR9 signaling and can suppress TLR9-triggered TNFA, IL6, and IFNB production in macrophages by promoting TLR9 lysosomal degradation. Also negatively regulates TLR4 signaling in macrophages by promoting lysosomal degradation of TLR4. Promotes megakaryocytic differentiation by …	22.502	45623.3	168153	0.00200827
Q80XR2	Calcium-transporting ATPase type 2C member 1	Atp2c1	FUNCTION: This magnesium-dependent enzyme catalyzes the hydrolysis of ATP coupled with the transport of the calcium. {ECO:0000250, ECO:0000269|PubMed:14747290}.	100.3	134588	496667	0.00107767
Q8CG70	Prolyl 3-hydroxylase 3	P3h3	FUNCTION: Part of a complex composed of PLOD1, P3H3 and P3H4 that catalyzes hydroxylation of lysine residues in collagen alpha chains and is required for normal assembly and cross-linkling of collagen fibrils (PubMed:27119146). Required for normal hydroxylation of lysine residues in type I collagen chains in skin, bone, tendon, aorta and cornea (PubMed:28115524). Required for normal skin stabilit…	81.7	174695	644717	0.0105152
P15116	Cadherin-2	Cdh2	FUNCTION: Calcium-dependent cell adhesion protein; preferentially mediates homotypic cell-cell adhesion by dimerization with a CDH2 chain from another cell (PubMed:2762814, PubMed:11433297, PubMed:17988630, PubMed:9655503, PubMed:25253890). Cadherins may thus contribute to the sorting of heterogeneous cell types. Acts as a regulator of neural stem cells quiescence by mediating anchorage of neural…	99.795	73718	272510	0.000742331
Q9D8T7	SRA stem-loop-interacting RNA-binding protein, mitochondrial	Slirp	FUNCTION: RNA-binding protein that acts as a nuclear receptor corepressor. Probably acts by binding the SRA RNA, and repressing the SRA-mediated nuclear receptor coactivation. Binds the STR7 loop of SRA RNA. Also able to repress glucocorticoid (GR), androgen (AR), thyroid (TR) and VDR-mediated transactivation (By similarity). {ECO:0000250}.	12.605	161407	597210	0.00738434
Q5RL79	Keratinocyte-associated protein 2	Krtcap2	FUNCTION: Subunit of the oligosaccharyl transferase (OST) complex that catalyzes the initial transfer of a defined glycan (Glc(3)Man(9)GlcNAc(2) in eukaryotes) from the lipid carrier dolichol-pyrophosphate to an asparagine residue within an Asn-X-Ser/Thr consensus motif in nascent polypeptide chains, the first step in protein N-glycosylation. N-glycosylation occurs cotranslationally and the compl…	14.674	540092	1.99957e+06	0.00368128
Q922J9	Fatty acyl-CoA reductase 1	Far1	FUNCTION: Catalyzes the reduction of saturated and unsaturated C16 or C18 fatty acyl-CoA to fatty alcohols (PubMed:15220348, PubMed:15220349). It plays an essential role in the production of ether lipids/plasmalogens which synthesis requires fatty alcohols (By similarity). In parallel, it is also required for wax monoesters production since fatty alcohols also constitute a substrate for their syn…	59.434	368843	1.37103e+06	0.000169168
O35682	Myeloid-associated differentiation marker	Myadm		35.284	1100700	4094700	2.32257e-06
P06537	Glucocorticoid receptor	Nr3c1	FUNCTION: Receptor for glucocorticoids (GC). Has a dual mode of action: as a transcription factor that binds to glucocorticoid response elements (GRE), both for nuclear and mitochondrial DNA, and as a modulator of other transcription factors. Affects inflammatory responses, cellular proliferation and differentiation in target tissues. Involved in chromatin remodeling (PubMed:10678832). Plays a ro…	87.163	25644	95649.3	0.000290941
Q3UMT1	Protein phosphatase 1 regulatory subunit 12C	Ppp1r12c	FUNCTION: Regulates myosin phosphatase activity. {ECO:0000250|UniProtKB:Q9BZL4}.	84.684	125817	470013	0.00012979
P43276	Histone H1.5	H1-5	FUNCTION: Histone H1 protein binds to linker DNA between nucleosomes forming the macromolecular structure known as the chromatin fiber. Histones H1 are necessary for the condensation of nucleosome chains into higher-order structured fibers. Acts also as a regulator of individual gene transcription through chromatin remodeling, nucleosome spacing and DNA methylation (By similarity). {ECO:0000250}.	22.576	7887400	2.94723e+07	4.06178e-06
Q6PGH2	Jupiter microtubule associated homolog 2	Jpt2		20.02	105260	393753	4.32882e-06
Q9EP71	Ankycorbin	Rai14	FUNCTION: Plays a role in actin regulation at the ectoplasmic specialization, a type of cell junction specific to testis. Important for establishment of sperm polarity and normal spermatid adhesion. May also promote integrity of Sertoli cell tight junctions at the blood-testis barrier. {ECO:0000250|UniProtKB:Q5U312}.	108.85	268110	1.00479e+06	0.00126967
Q9Z1Y4	Thyroid receptor-interacting protein 6	Trip6	FUNCTION: Relays signals from the cell surface to the nucleus to weaken adherens junction and promote actin cytoskeleton reorganization and cell invasiveness. Involved in lysophosphatidic acid-induced cell adhesion and migration. Acts as a transcriptional coactivator for NF-kappa-B and JUN, and mediates the transrepression of these transcription factors induced by glucocorticoid receptor (By simi…	50.933	45870.3	172580	0.016712
P35550	rRNA 2-O-methyltransferase fibrillarin	Fbl	FUNCTION: S-adenosyl-L-methionine-dependent methyltransferase that has the ability to methylate both RNAs and proteins (PubMed:32017896). Involved in pre-rRNA processing by catalyzing the site-specific 2'-hydroxyl methylation of ribose moieties in pre-ribosomal RNA (By similarity). Site specificity is provided by a guide RNA that base pairs with the substrate (By similarity). Methylation occurs a…	34.306	1261700	4.75973e+06	7.39334e-06
Q5I012	Putative sodium-coupled neutral amino acid transporter 10	Slc38a10	FUNCTION: Putative sodium-dependent amino acid/proton antiporter. {ECO:0000250}.	117.19	243093	917423	0.00230054
P19973	Lymphocyte-specific protein 1	Lsp1	FUNCTION: May play a role in mediating neutrophil activation and chemotaxis. {ECO:0000269|PubMed:17481585}.	36.713	159392	601690	0.000164607
Q8BG67	Protein EFR3 homolog A	Efr3a	FUNCTION: Component of a complex required to localize phosphatidylinositol 4-kinase (PI4K) to the plasma membrane. The complex acts as a regulator of phosphatidylinositol 4-phosphate (PtdIns(4)P) synthesis. In the complex, EFR3A probably acts as the membrane-anchoring component. Also involved in responsiveness to G-protein-coupled receptors; it is however unclear whether this role is direct or in…	92.612	80489	304123	0.0003295
Q8BGT7	Survival of motor neuron-related-splicing factor 30	Smndc1	FUNCTION: Necessary for spliceosome assembly. Overexpression causes apoptosis (By similarity). {ECO:0000250}.	26.753	96234.3	365047	0.000412106
Q64112	Interferon-induced protein with tetratricopeptide repeats 2	Ifit2	FUNCTION: IFN-induced antiviral protein which inhibits expression of viral messenger RNAs lacking 2'-O-methylation of the 5' cap. The ribose 2'-O-methylation would provide a molecular signature to distinguish between self and non-self mRNAs by the host during viral infection. Viruses evolved several ways to evade this restriction system such as encoding their own 2'-O-methylase for their mRNAs or…	55.02	298407	1.13331e+06	0.00128416
P61255	60S ribosomal protein L26	Rpl26	FUNCTION: Component of the large ribosomal subunit. {ECO:0000305|PubMed:26100019}.	17.258	1956500	7.43287e+06	0.000676608
Q8BH04	Phosphoenolpyruvate carboxykinase [GTP], mitochondrial	Pck2	FUNCTION: Catalyzes the conversion of oxaloacetate (OAA) to phosphoenolpyruvate (PEP), the rate-limiting step in the metabolic pathway that produces glucose from lactate and other precursors derived from the citric acid cycle. {ECO:0000250}.	70.527	2.00877e+06	7.63157e+06	2.12863e-05
Q9JJ94	Microtubule nucleation factor SSNA1	Ssna1		13.557	32617.5	123971	0.0486547
Q8BL97	Serine/arginine-rich splicing factor 7	Srsf7	FUNCTION: Required for pre-mRNA splicing. Represses the splicing of MAPT/Tau exon 10. May function as export adapter involved in mRNA nuclear export such as of histone H2A. Binds mRNA which is thought to be transferred to the NXF1-NXT1 heterodimer for export (TAP/NXF1 pathway); enhances NXF1-NXT1 RNA-binding activity. RNA-binding is semi-sequence specific (By similarity). {ECO:0000250}.	30.817	1.2136e+06	4.61943e+06	0.0298378
Q8R2R1	Protein O-mannosyl-transferase 1	Pomt1	FUNCTION: Transfers mannosyl residues to the hydroxyl group of serine or threonine residues. Coexpression of both POMT1 and POMT2 is necessary for enzyme activity, expression of either POMT1 or POMT2 alone is insufficient. Essentially dedicated to O-mannosylation of alpha-DAG1 and few other proteins but not of cadherins and protocaherins. {ECO:0000250|UniProtKB:Q9Y6A1}.	85.233	15127	57642.3	0.00996244
Q8BVE8	Histone-lysine N-methyltransferase NSD2	Nsd2	FUNCTION: Histone methyltransferase with histone H3 'Lys-27' (H3K27me) methyltransferase activity forming trimethylated 'Lys-27' (H3K27me3). {ECO:0000269|PubMed:18172012}.	152.25	24016	91878	0.0324987
Q9CYI0	Protein Njmu-R1		FUNCTION: May have a role in spermatogenesis. {ECO:0000250}.	44.422	55208	211467	0.000952175
Q01149	Collagen alpha-2(I) chain	Col1a2	FUNCTION: Type I collagen is a member of group I collagen (fibrillar forming collagen).	129.56	1.02793e+07	39415000	4.04901e-08
O88536	Formyl peptide receptor 2	Fpr2	FUNCTION: High affinity receptor for N-formyl-methionyl peptides (FMLP), which are powerful neutrophil chemotactic factors (PubMed:12218158, PubMed:10477558, PubMed:19387439). Stimulates chemotaxis in immune cells to site of infection or tissue damage upon recognition of several ligands, such as FMLP, or ligand involved in cell damage, disease or inflammation (PubMed:10477558, PubMed:19497865). R…	39.422	13732.3	52666	1.13462e-05
Q8BHY8	Sorting nexin-14	Snx14	FUNCTION: Plays a role in maintaining normal neuronal excitability and synaptic transmission. May be involved in several stages of intracellular trafficking (PubMed:24859318). Required for autophagosome clearance, possibly by mediating the fusion of lysosomes with autophagosomes. Binds phosphatidylinositol 3,5-bisphosphate (PtdIns(3,5)P2), a key component of late endosomes/lysosomes. Does not bin…	111.86	40548.7	156023	0.0203709
Q6ZWV3	60S ribosomal protein L10	Rpl10	FUNCTION: Component of the large ribosomal subunit. Plays a role in the formation of actively translating ribosomes. May play a role in the embryonic brain development. {ECO:0000250|UniProtKB:P27635}.	24.604	2340100	9.03167e+06	0.000199367
Q8K4F5	Protein ABHD11	Abhd11		33.56	84863.3	328217	0.00961876
P62855	40S ribosomal protein S26	Rps26		13.015	1760400	6821600	4.58334e-06
Q4PZA2	Endothelin-converting enzyme 1	Ece1	FUNCTION: Converts big endothelin-1 to endothelin-1. {ECO:0000250}.	87.072	152363	591887	0.000537989
Q99N84	28S ribosomal protein S18b, mitochondrial	Mrps18b		28.702	135790	528920	0.000190394
Q80V26	Golgi-resident adenosine 3,5-bisphosphate 3-phosphatase	Bpnt2	FUNCTION: Exhibits 3'-nucleotidase activity toward adenosine 3',5'-bisphosphate (PAP), namely hydrolyzes adenosine 3',5'-bisphosphate into adenosine 5'-monophosphate (AMP) and a phosphate (PubMed:18695242). May play a role in the formation of skeletal elements derived through endochondral ossification, possibly by clearing adenosine 3',5'-bisphosphate produced by Golgi sulfotransferases during gl…	38.616	36790	143413	5.43257e-05
Q7TND5	Ribosome production factor 1	Rpf1	FUNCTION: May be required for ribosome biogenesis. {ECO:0000250}.	40.036	20491	79894.7	2.17387e-05
Q9Z0H1	WD repeat-containing protein 46	Wdr46	FUNCTION: Scaffold component of the nucleolar structure. Required for localization of DDX21 and NCL to the granular compartment of the nucleolus. {ECO:0000250|UniProtKB:O15213}.	69.047	130421	509020	0.00745079
Q64318	Zinc finger E-box-binding homeobox 1	Zeb1	FUNCTION: Acts as a transcriptional repressor. Binds to E-box sequences in the immunoglobulin heavy chain enhancer as well as in the regulatory regions of many other tissue-specific genes. Represses E-cadherin promoter and induces an epithelial-mesenchymal transition (EMT) by recruiting SMARCA4/BRG1. Represses BCL6 transcription in the presence of the corepressor CTBP1 (By similarity). Positively…	122.46	12961	50724.3	0.00103816
P18608	Non-histone chromosomal protein HMG-14	Hmgn1	FUNCTION: Binds to the inner side of the nucleosomal DNA thus altering the interaction between the DNA and the histone octamer. May be involved in the process which maintains transcribable genes in a unique chromatin conformation. Inhibits the phosphorylation of nucleosomal histones H3 and H2A by RPS6KA5/MSK1 and RPS6KA3/RSK2. {ECO:0000269|PubMed:15327773}.	10.152	8641.9	33837.3	3.98685e-05
P70414	Sodium/calcium exchanger 1	Slc8a1	FUNCTION: Mediates the exchange of one Ca(2+) ion against three to four Na(+) ions across the cell membrane, and thereby contributes to the regulation of cytoplasmic Ca(2+) levels and Ca(2+)-dependent cellular processes (PubMed:8659820). Contributes to Ca(2+) transport during excitation-contraction coupling in muscle. In a first phase, voltage-gated channels mediate the rapid increase of cytoplas…	108.03	20729	81249.5	0.0284703
Q9JI39	ATP-binding cassette sub-family B member 10, mitochondrial	Abcb10	FUNCTION: May mediate critical mitochondrial transport functions related to heme biosynthesis. {ECO:0000305|PubMed:10835348}.	77.187	62492	245540	0.00103027
Q8VCB2	Mediator of RNA polymerase II transcription subunit 25	Med25	FUNCTION: Component of the Mediator complex, a coactivator involved in the regulated transcription of nearly all RNA polymerase II-dependent genes. Mediator functions as a bridge to convey information from gene-specific regulatory proteins to the basal RNA polymerase II transcription machinery. Mediator is recruited to promoters by direct interactions with regulatory proteins and serves as a scaf…	78.112	14853	58397	0.00108612
Q8C8R3	Ankyrin-2	Ank2	FUNCTION: Plays an essential role in the localization and membrane stabilization of ion transporters and ion channels in several cell types, including cardiomyocytes, as well as in striated muscle cells. In skeletal muscle, required for proper localization of DMD and DCTN4 and for the formation and/or stability of a special subset of microtubules associated with costameres and neuromuscular junct…	426.26	31029.5	122203	7.21075e-05
Q91YD9	Actin nucleation-promoting factor WASL	Wasl	FUNCTION: Regulates actin polymerization by stimulating the actin-nucleating activity of the Arp2/3 complex. Involved in various processes, such as mitosis and cytokinesis, via its role in the regulation of actin polymerization. Together with CDC42, involved in the extension and maintenance of the formation of thin, actin-rich surface projections called filopodia. In addition to its role in the c…	54.274	28543.7	112654	0.00277229
P97310	DNA replication licensing factor MCM2	Mcm2	FUNCTION: Acts as component of the MCM2-7 complex (MCM complex) which is the putative replicative helicase essential for 'once per cell cycle' DNA replication initiation and elongation in eukaryotic cells. The active ATPase sites in the MCM2-7 ring are formed through the interaction surfaces of two neighboring subunits such that a critical structure of a conserved arginine finger motif is provide…	102.08	1.35137e+06	5.38107e+06	7.64322e-05
P04184	Thymidine kinase, cytosolic	Tk1		25.776	38723.3	154427	0.0284002
Q6PDH0	Pleckstrin homology-like domain family B member 1	Phldb1		150.07	186827	748870	0.00064686
P20444	Protein kinase C alpha type	Prkca	FUNCTION: Calcium-activated, phospholipid- and diacylglycerol (DAG)-dependent serine/threonine-protein kinase that is involved in positive and negative regulation of cell proliferation, apoptosis, differentiation, migration and adhesion, cardiac hypertrophy, angiogenesis, platelet function and inflammation, by directly phosphorylating targets such as RAF1, BCL2, CSPG4, TNNT2/CTNT, or activating s…	76.851	35354	141793	1.60173e-05
Q9ER38	Torsin-3A	Tor3a		43.813	100900	404930	1.89468e-05
Q8BP92	Reticulocalbin-2	Rcn2	FUNCTION: Not known. Binds calcium (By similarity). {ECO:0000250}.	37.27	443443	1782000	1.76453e-08
Q8CG50	Ras-related protein Rab-43	Rab43	FUNCTION: The small GTPases Rab are key regulators of intracellular membrane trafficking, from the formation of transport vesicles to their fusion with membranes. Rabs cycle between an inactive GDP-bound form and an active GTP-bound form that is able to recruit to membranes different set of downstream effectors directly responsible for vesicle formation, movement, tethering and fusion. The low in…	23.263	50946.3	205693	0.00750654
P03888	NADH-ubiquinone oxidoreductase chain 1	Mtnd1	FUNCTION: Core subunit of the mitochondrial membrane respiratory chain NADH dehydrogenase (Complex I) that is believed to belong to the minimal assembly required for catalysis. Complex I functions in the transfer of electrons from NADH to the respiratory chain. The immediate electron acceptor for the enzyme is believed to be ubiquinone (By similarity). {ECO:0000250}.	36.059	66709	270043	0.0038365
Q9DCH6	AN1-type zinc finger protein 6	Zfand6	FUNCTION: Involved in regulation of TNF-alpha induced NF-kappa-B activation and apoptosis. Involved in modulation of 'Lys-48'-linked polyubiquitination status of TRAF2 and decreases association of TRAF2 with RIPK1 (By similarity). Required for PTS1 target sequence-dependent protein import into peroxisomes and PEX5 stability; may cooperate with PEX6. In vitro involved in PEX5 export from the cytos…	24.001	57561	233117	0.0316193
P35569	Insulin receptor substrate 1	Irs1	FUNCTION: May mediate the control of various cellular processes by insulin. When phosphorylated by the insulin receptor binds specifically to various cellular proteins containing SH2 domains such as phosphatidylinositol 3-kinase p85 subunit or GRB2. Activates phosphatidylinositol 3-kinase when bound to the regulatory p85 subunit (By similarity). {ECO:0000250}.	130.72	25269.3	102470	1.96387e-06
P23242	Gap junction alpha-1 protein	Gja1	FUNCTION: Gap junction protein that acts as a regulator of bladder capacity. A gap junction consists of a cluster of closely packed pairs of transmembrane channels, the connexons, through which materials of low MW diffuse from one cell to a neighboring cell. Negative regulator of bladder functional capacity: acts by enhancing intercellular electrical and chemical transmission, thus sensitizing bl…	43.004	349753	1.42417e+06	3.22115e-05
Q8BGK6	Y+L amino acid transporter 2	Slc7a6	FUNCTION: Involved in the sodium-independent uptake of dibasic amino acids and sodium-dependent uptake of some neutral amino acids. Requires coexpression with SLC3A2/4F2hc to mediate the uptake of arginine, leucine and glutamine. Also acts as an arginine/glutamine exchanger, following an antiport mechanism for amino acid transport, influencing arginine release in exchange for extracellular amino …	56.77	75769.7	311770	8.06118e-05
P27090	Transforming growth factor beta-2 proprotein	Tgfb2	FUNCTION: Transforming growth factor beta-2 proprotein: Precursor of the Latency-associated peptide (LAP) and Transforming growth factor beta-2 (TGF-beta-2) chains, which constitute the regulatory and active subunit of TGF-beta-2, respectively. {ECO:0000250|UniProtKB:P01137, ECO:0000250|UniProtKB:P04202}.; FUNCTION: [Latency-associated peptide]: Required to maintain the Transforming growth factor…	47.588	57207	235727	0.0213435
Q8R1Z9	RING finger protein 121	Rnf121		37.986	127652	529307	0.00248154
Q9R0M8	UDP-galactose translocator	Slc35a2	FUNCTION: Transports nucleotide sugars from the cytosol into Golgi vesicles where glycosyltransferases function.	40.765	51235.3	214743	3.63897e-05
Q6ZWY3	40S ribosomal protein S27-like	Rps27l		9.4771	557913	2342900	0.00111524
Q8K009	Mitochondrial 10-formyltetrahydrofolate dehydrogenase	Aldh1l2		101.59	620850	2.60793e+06	5.36871e-05
Q8VDT9	39S ribosomal protein L50, mitochondrial	Mrpl50		18.213	112139	473017	0.000203931
Q9D3B1	Very-long-chain (3R)-3-hydroxyacyl-CoA dehydratase 2	Hacd2	FUNCTION: Catalyzes the third of the four reactions of the long-chain fatty acids elongation cycle. This endoplasmic reticulum-bound enzymatic process, allows the addition of two carbons to the chain of long- and very long-chain fatty acids/VLCFAs per cycle. This enzyme catalyzes the dehydration of the 3-hydroxyacyl-CoA intermediate into trans-2,3-enoyl-CoA, within each cycle of fatty acid elonga…	28.402	72995.7	308850	0.00253133
Q08091	Calponin-1	Cnn1	FUNCTION: Thin filament-associated protein that is implicated in the regulation and modulation of smooth muscle contraction. It is capable of binding to actin, calmodulin, troponin C and tropomyosin. The interaction of calponin with actin inhibits the actomyosin Mg-ATPase activity.	33.355	909563	3.85047e+06	0.00176512
Q9DBY8	Nuclear valosin-containing protein-like	Nvl	FUNCTION: Participates in the assembly of the telomerase holoenzyme and effecting of telomerase activity via its interaction with TERT. Involved in both early and late stages of the pre-rRNA processing pathways. Spatiotemporally regulates 60S ribosomal subunit biogenesis in the nucleolus. Catalyzes the release of specific assembly factors, such as WDR74, from pre-60S ribosomal particles through t…	94.475	37904	160527	0.0438377
Q9D7E4	UPF0449 protein C19orf25 homolog			12.111	38784	165040	9.79e-05
Q9Z1Q2	Phosphatidylserine lipase ABHD16A	Abhd16a	FUNCTION: Phosphatidylserine (PS) lipase that mediates the hydrolysis of phosphatidylserine to generate lysophosphatidylserine (LPS) (PubMed:25580854). LPS constitutes a class of signaling lipids that regulates immunological and neurological processes (PubMed:25580854). Has no activity towards diacylglycerol, triacylglycerol or lysophosphatidylserine lipase (By similarity). Also has monoacylglyce…	63.085	156047	664317	0.00374511
Q8R502	Volume-regulated anion channel subunit LRRC8C	Lrrc8c	FUNCTION: Non-essential component of the volume-regulated anion channel (VRAC, also named VSOAC channel), an anion channel required to maintain a constant cell volume in response to extracellular or intracellular osmotic changes (PubMed:29769723). The VRAC channel conducts iodide better than chloride and can also conduct organic osmolytes like taurine. Plays a redundant role in the efflux of amin…	92.371	147320	628263	3.75896e-05
Q80YR5	Scaffold attachment factor B2	Safb2	FUNCTION: Binds to scaffold/matrix attachment region (S/MAR) DNA. Can function as an estrogen receptor corepressor and can also inhibit cell proliferation (By similarity). {ECO:0000250}.	111.84	309893	1.32957e+06	0.00245255
P14115	60S ribosomal protein L27a	Rpl27a		16.605	3.01663e+06	12957000	0.00956364
O70423	Membrane primary amine oxidase	Aoc3	FUNCTION: Cell adhesion protein that participates in lymphocyte recirculation by mediating the binding of lymphocytes to peripheral lymph node vascular endothelial cells in an L-selectin-independent fashion. Has a monoamine oxidase activity. May play a role in adipogenesis (By similarity). {ECO:0000250}.	84.533	29850.7	129640	3.09359e-05
P43274	Histone H1.4	H1-4	FUNCTION: Histone H1 protein binds to linker DNA between nucleosomes forming the macromolecular structure known as the chromatin fiber. Histones H1 are necessary for the condensation of nucleosome chains into higher-order structured fibers. Acts also as a regulator of individual gene transcription through chromatin remodeling, nucleosome spacing and DNA methylation. {ECO:0000269|PubMed:12808097, …	21.977	6.74653e+06	2.93153e+07	3.2926e-08
P62737	Actin, aortic smooth muscle	Acta2	FUNCTION: Actins are highly conserved proteins that are involved in various types of cell motility and are ubiquitously expressed in all eukaryotic cells.	42.009	70942000	308550000	2.77433e-07
Q6P5B0	RRP12-like protein	Rrp12		143.13	155807	683530	7.0487e-05
Q9CWU2	Palmitoyltransferase ZDHHC13	Zdhhc13	FUNCTION: Palmitoyltransferase for HTT and GAD2 (PubMed:19299482). May play a role in Mg(2+) transport (PubMed:18794299). {ECO:0000269|PubMed:18794299, ECO:0000269|PubMed:19299482}.	70.889	20451.7	90050.7	0.000149365
Q5BLK4	Terminal uridylyltransferase 7	Tut7	FUNCTION: Uridylyltransferase that mediates the terminal uridylation of mRNAs with short (less than 25 nucleotides) poly(A) tails, hence facilitating global mRNA decay (PubMed:28792939). Essential for both oocyte maturation and fertility. Through 3' terminal uridylation of mRNA, sculpts, with TUT7, the maternal transcriptome by eliminating transcripts during oocyte growth (PubMed:28792939). Invol…	169.1	33644.3	148430	0.00472763
Q8BGB5	LIM domain-containing protein 2	Limd2	FUNCTION: Acts as an activator of the protein-kinase ILK, thereby regulating cell motility. {ECO:0000250|UniProtKB:Q9BT23}.	14.237	27270	120930	8.1132e-06
Q5SVQ0	Histone acetyltransferase KAT7	Kat7	FUNCTION: Catalytic subunit of histone acetyltransferase HBO1 complexes, which specifically mediate acetylation of histone H3 at 'Lys-14' (H3K14ac), thereby regulating various processes, such as gene transcription, protein ubiquitination, immune regulation, stem cell pluripotent and self-renewal maintenance and embryonic development (PubMed:21753189, PubMed:21149574, PubMed:23319590, PubMed:27733…	70.641	15128.7	67279.3	0.00294468
P30999	Catenin delta-1	Ctnnd1	FUNCTION: Key regulator of cell-cell adhesion that associates with and regulates the cell adhesion properties of both C-, E- and N-cadherins, being critical for their surface stability. Beside cell-cell adhesion, regulates gene transcription through several transcription factors including ZBTB33/Kaiso2 and GLIS2, and the activity of Rho family GTPases and downstream cytoskeletal dynamics. Implica…	104.92	1.00613e+06	4474600	1.3668e-05
C0HK80	Adipocyte-related X-chromosome expressed sequence 2	Arxes2	FUNCTION: Plays a role in adipogenesis. {ECO:0000269|PubMed:21177646}.	20.146	26205.5	116626	0.0291499
P60898	DNA-directed RNA polymerase II subunit RPB9	Polr2i	FUNCTION: DNA-dependent RNA polymerase catalyzes the transcription of DNA into RNA using the four ribonucleoside triphosphates as substrates. Component of RNA polymerase II which synthesizes mRNA precursors and many functional non-coding RNAs. Pol II is the central component of the basal RNA polymerase II transcription machinery. It is composed of mobile elements that move relative to each other.…	14.523	9503.85	42357.3	0.0046164
Q03350	Thrombospondin-2	Thbs2	FUNCTION: Adhesive glycoprotein that mediates cell-to-cell and cell-to-matrix interactions. Ligand for CD36 mediating antiangiogenic properties. {ECO:0000269|PubMed:15748999}.	129.88	235233	1.05017e+06	5.15293e-05
O88736	3-keto-steroid reductase/17-beta-hydroxysteroid dehydrogenase 7	Hsd17b7	FUNCTION: Responsible for the reduction of the keto group on the C-3 of sterols.	37.316	154021	689910	0.000365135
Q3V3R4	Integrin alpha-1	Itga1	FUNCTION: Integrin alpha-1/beta-1 is a receptor for laminin and collagen. It recognizes the proline-hydroxylated sequence G-F-P-G-E-R in collagen. Involved in anchorage-dependent, negative regulation of EGF-stimulated cell growth. {ECO:0000269|PubMed:15592458}.	130.81	125173	560793	0.00179885
Q80XL6	Acyl-CoA dehydrogenase family member 11	Acad11	FUNCTION: Acyl-CoA dehydrogenase, that exhibits maximal activity towards saturated C22-CoA. Probably participates in beta-oxydation and energy production but could also play a role in the metabolism of specific fatty acids to control fatty acids composition of cellular lipids in brain. {ECO:0000250|UniProtKB:Q709F0}.	87.365	32541	147803	0.0185972
Q61749	Translation initiation factor eIF-2B subunit delta	Eif2b4	FUNCTION: Catalyzes the exchange of eukaryotic initiation factor 2-bound GDP for GTP.	57.624	189223	859503	5.42759e-06
P62274	40S ribosomal protein S29	Rps29		6.6767	958630	4355800	4.34067e-06
O09167	60S ribosomal protein L21	Rpl21	FUNCTION: Component of the large ribosomal subunit. {ECO:0000250|UniProtKB:P46778}.	18.579	2.31717e+06	1.05857e+07	1.36633e-05
Q62356	Follistatin-related protein 1	Fstl1	FUNCTION: May modulate the action of some growth factors on cell proliferation and differentiation. Binds heparin (By similarity). {ECO:0000250}.	34.554	261983	1.19753e+06	0.0013068
P68033	Actin, alpha cardiac muscle 1	Actc1	FUNCTION: Actins are highly conserved proteins that are involved in various types of cell motility and are ubiquitously expressed in all eukaryotic cells.	42.019	149507	684180	0.000414013
Q9D1R9	60S ribosomal protein L34	Rpl34	FUNCTION: Component of the large ribosomal subunit. {ECO:0000250|UniProtKB:P49207}.	13.293	1.21194e+06	5.56363e+06	0.000393321
Q9D7S7	60S ribosomal protein L22-like 1	Rpl22l1		14.467	741540	3.43047e+06	2.82543e-06
P47964	60S ribosomal protein L36	Rpl36	FUNCTION: Component of the large ribosomal subunit. {ECO:0000250|UniProtKB:Q9Y3U8}.	12.215	961320	4459600	0.00013744
Q9Z127	Large neutral amino acids transporter small subunit 1	Slc7a5	FUNCTION: The heterodimer with SLC3A2 functions as sodium-independent, high-affinity transporter that mediates uptake of large neutral amino acids such as phenylalanine, tyrosine, L-DOPA, leucine, histidine, methionine and tryptophan (PubMed:9915839, PubMed:11011012). Functions as an amino acid exchanger (By similarity). May play a role in the transport of L-DOPA across the blood-brain barrier (P…	55.872	212173	985580	0.0013945
Q6DIC0	Probable global transcription activator SNF2L2	Smarca2	FUNCTION: Involved in transcriptional activation and repression of select genes by chromatin remodeling (alteration of DNA-nucleosome topology). Component of SWI/SNF chromatin remodeling complexes that carry out key enzymatic activities, changing chromatin structure by altering DNA-histone contacts within a nucleosome in an ATP-dependent manner. Binds DNA non-specifically (PubMed:22952240, PubMed…	180.25	10327.4	47993	0.000764274
P63276	40S ribosomal protein S17	Rps17		15.524	2959300	1.38263e+07	7.22915e-06
Q9CQW9	Interferon-induced transmembrane protein 3	Ifitm3	FUNCTION: IFN-induced antiviral protein which inhibits the entry of viruses to the host cell cytoplasm, permitting endocytosis, but preventing subsequent viral fusion and release of viral contents into the cytosol. Active against multiple viruses, including influenza A virus, SARS coronavirus (SARS-CoV), Marburg virus (MARV) and Ebola virus (EBOV), Dengue virus (DNV), West Nile virus (WNV) and hu…	14.954	918923	4.31007e+06	6.80018e-07
Q91YM4	FAST kinase domain-containing protein 4	Tbrg4	FUNCTION: Plays a role in processing of mitochondrial RNA precursors and in stabilization of a subset of mature mitochondrial RNA species, such as MT-CO1, MT-CO2, MT-CYB, MT-CO3, MT-ND3, MT-ND5 and MT-ATP8/6. May play a role in cell cycle progression. {ECO:0000250|UniProtKB:Q969Z0}.	71.513	63165	298427	0.000229597
Q61164	Transcriptional repressor CTCF	Ctcf	FUNCTION: Chromatin binding factor that binds to DNA sequence specific sites. Involved in transcriptional regulation by binding to chromatin insulators and preventing interaction between promoter and nearby enhancers and silencers. Acts as transcriptional repressor binding to promoters of vertebrate MYC gene and BAG1 gene. Also binds to the PLK and PIM1 promoters. Acts as a transcriptional activa…	83.745	53515.5	254243	0.00196133
Q9CZ52	Anthrax toxin receptor 1	Antxr1	FUNCTION: Plays a role in cell attachment and migration. Interacts with extracellular matrix proteins and with the actin cytoskeleton. Mediates adhesion of cells to type 1 collagen and gelatin, reorganization of the actin cytoskeleton and promotes cell spreading. Plays a role in the angiogenic response of cultured umbilical vein endothelial cells (By similarity). {ECO:0000250}.	62.308	37722	179827	0.0398513
Q8BGT5	Alanine aminotransferase 2	Gpt2	FUNCTION: Catalyzes the reversible transamination between alanine and 2-oxoglutarate to form pyruvate and glutamate. {ECO:0000250}.	57.943	28203	134733	0.00763421
P97290	Plasma protease C1 inhibitor	Serping1	FUNCTION: Activation of the C1 complex is under control of the C1-inhibitor. It forms a proteolytically inactive stoichiometric complex with the C1r or C1s proteases. May play a potentially crucial role in regulating important physiological pathways including complement activation, blood coagulation, fibrinolysis and the generation of kinins. Very efficient inhibitor of FXIIa. May inhibit chymotr…	55.584	22793.7	108907	0.000120097
Q4VAA2	Protein CDV3	Cdv3		29.729	84879.7	409040	8.6772e-05
Q9D136	2-oxoglutarate and iron-dependent oxygenase domain-containing protein 3	Ogfod3		35.384	20905.4	101266	0.00200809
P62830	60S ribosomal protein L23	Rpl23		14.865	2.99963e+06	1.46333e+07	1.87215e-07
Q99K41	EMILIN-1	Emilin1	FUNCTION: May be responsible for anchoring smooth muscle cells to elastic fibers, and may be involved not only in the formation of the elastic fiber, but also in the processes that regulate vessel assembly. Has cell adhesive capacity (By similarity). May have a function in placenta formation and initial organogenesis and a later role in interstitial connective tissue. {ECO:0000250}.	107.58	57909	283993	0.0108276
Q8BVA2	Transmembrane protein 222	Tmem222		23.18	24075	118657	0.000459491
Q9CPR4	60S ribosomal protein L17	Rpl17	FUNCTION: Component of the large ribosomal subunit. {ECO:0000250|UniProtKB:P18621}.	21.423	5008200	24759000	2.72977e-05
P18155	Bifunctional methylenetetrahydrofolate dehydrogenase/cyclohydrolase, mitochondrial	Mthfd2	FUNCTION: Although its dehydrogenase activity is NAD-specific, it can also utilize NADP at a reduced efficiency. {ECO:0000250|UniProtKB:P13995}.	37.863	222190	1.09973e+06	9.26598e-05
Q05920	Pyruvate carboxylase, mitochondrial	Pc	FUNCTION: Pyruvate carboxylase catalyzes a 2-step reaction, involving the ATP-dependent carboxylation of the covalently attached biotin in the first step and the transfer of the carboxyl group to pyruvate in the second. Catalyzes in a tissue specific manner, the initial reactions of glucose (liver, kidney) and lipid (adipose tissue, liver, brain) synthesis from pyruvate.	129.68	162802	806360	6.66796e-05
P58871	182 kDa tankyrase-1-binding protein	Tnks1bp1		181.82	177517	880900	0.00168848
Q62523	Zyxin	Zyx	FUNCTION: Adhesion plaque protein. Binds alpha-actinin and the CRP protein. Important for targeting TES and ENA/VASP family members to focal adhesions and for the formation of actin-rich structures. May be a component of a signal transduction pathway that mediates adhesion-stimulated changes in gene expression (By similarity). {ECO:0000250}.	60.545	257453	1.28027e+06	3.86629e-05
Q8K4X7	1-acyl-sn-glycerol-3-phosphate acyltransferase delta	Agpat4	FUNCTION: Converts 1-acyl-sn-glycerol-3-phosphate (lysophosphatidic acid or LPA) into 1,2-diacyl-sn-glycerol-3-phosphate (phosphatidic acid or PA) by incorporating an acyl moiety at the sn-2 position of the glycerol backbone (PubMed:15367102). Exhibits high acyl-CoA specificity for polyunsaturated fatty acyl-CoA, especially docosahexaenoyl-CoA (22:6-CoA, DHA-CoA) (PubMed:24333445). {ECO:0000269|P…	43.81	120741	601963	0.00626151
Q8C5N3	Pre-mRNA-splicing factor CWC22 homolog	Cwc22	FUNCTION: Required for pre-mRNA splicing as component of the spliceosome. Promotes exon-junction complex (EJC) assembly. Hinders EIF4A3 from non-specifically binding RNA and escorts it to the splicing machinery to promote EJC assembly on mature mRNAs. Through its role in EJC assembly, required for nonsense-mediated mRNA decay. {ECO:0000250|UniProtKB:Q9HCG8}.	104.77	74515	371640	2.85634e-06
Q920A7	AFG3-like protein 1	Afg3l1	FUNCTION: Putative ATP-dependent protease. Required for the maturation of paraplegin (SPG7) after its cleavage by mitochondrial-processing peptidase (MPP), converting it into a proteolytically active mature form. {ECO:0000269|PubMed:19656850}.	87.046	32021.3	159723	0.00180683
Q9D7X3	Dual specificity protein phosphatase 3	Dusp3	FUNCTION: Shows activity both for tyrosine-protein phosphate and serine-protein phosphate, but displays a strong preference toward phosphotyrosines. Specifically dephosphorylates and inactivates ERK1 and ERK2 (By similarity). {ECO:0000250, ECO:0000269|PubMed:16845380}.	20.472	358947	1.79547e+06	4.16412e-05
Q5SVD0	Refilin-B	Rflnb	FUNCTION: Involved in the regulation of the perinuclear actin network and nuclear shape through interaction with filamins. Plays an essential role in the formation of cartilaginous skeletal elements. {ECO:0000269|PubMed:21709252, ECO:0000269|PubMed:24436304}.	23.379	26084.3	130783	5.14282e-05
Q6ZQ58	La-related protein 1	Larp1	FUNCTION: RNA-binding protein that regulates the translation of specific target mRNA species downstream of the mTORC1 complex, in function of growth signals and nutrient availability. Interacts on the one hand with the 3' poly-A tails that are present in all mRNA molecules, and on the other hand with the 7-methylguanosine cap structure of mRNAs containing a 5' terminal oligopyrimidine (5'TOP) mot…	121.12	172767	867657	0.000384155
P83882	60S ribosomal protein L36a	Rpl36a		12.441	696203	3.51487e+06	7.44113e-05
Q8R404	MICOS complex subunit MIC13	Micos13	FUNCTION: Component of the MICOS complex, a large protein complex of the mitochondrial inner membrane that plays crucial roles in the maintenance of crista junctions, inner membrane architecture, and formation of contact sites to the outer membrane. Constituent of mature MICOS complex, it is required for the formation of cristae junction (CJ) and maintenance of cristae morphology. Required for th…	13.373	96649.7	488407	0.000148965
Q80XI3	Eukaryotic translation initiation factor 4 gamma 3	Eif4g3	FUNCTION: Probable component of the protein complex eIF4F, which is involved in the recognition of the mRNA cap, ATP-dependent unwinding of 5'-terminal secondary structure and recruitment of mRNA to the ribosome. Thought to be a functional homolog of EIF4G1 (By similarity). {ECO:0000250}.	174.89	173310	880420	0.000282888
Q2HXL6	ER degradation-enhancing alpha-mannosidase-like protein 3	Edem3	FUNCTION: Involved in endoplasmic reticulum-associated degradation (ERAD). Accelerates the glycoprotein ERAD by proteasomes, by catalyzing mannose trimming from Man8GlcNAc2 to Man7GlcNAc2 in the N-glycans. Seems to have alpha 1,2-mannosidase activity. {ECO:0000250|UniProtKB:Q9BZQ6, ECO:0000269|PubMed:16431915}.	104.2	51575.7	262137	0.00953146
Q9QYH6	Melanoma-associated antigen D1	Maged1	FUNCTION: Involved in the apoptotic response after nerve growth factor (NGF) binding in neuronal cells. Inhibits cell cycle progression, and facilitates NGFR-mediated apoptosis. May act as a regulator of the function of DLX family members. May enhance ubiquitin ligase activity of RING-type zinc finger-containing E3 ubiquitin-protein ligases. Proposed to act through recruitment and/or stabilizatio…	85.669	99884.3	509267	0.00416424
Q9CRA5	Golgi phosphoprotein 3	Golph3	FUNCTION: Phosphatidylinositol-4-phosphate-binding protein that links Golgi membranes to the cytoskeleton and may participate in the tensile force required for vesicle budding from the Golgi. Thereby, may play a role in Golgi membrane trafficking and could indirectly give its flattened shape to the Golgi apparatus. May also bind to the coatomer to regulate Golgi membrane trafficking. May play a r…	33.752	73288.3	375463	0.00295936
Q9CXR1	Dehydrogenase/reductase SDR family member 7	Dhrs7		38.167	208120	1067270	0.00024392
Q8CGC6	RNA-binding protein 28	Rbm28	FUNCTION: Nucleolar component of the spliceosomal ribonucleoprotein complexes. {ECO:0000250}.	84.213	99936.7	513110	0.00101283
P63268	Actin, gamma-enteric smooth muscle	Actg2	FUNCTION: Actins are highly conserved proteins that are involved in various types of cell motility and are ubiquitously expressed in all eukaryotic cells.	41.876	31176.5	160387	0.0002322
Q9QZL0	Receptor-interacting serine/threonine-protein kinase 3	Ripk3	FUNCTION: Essential for necroptosis, a programmed cell death process in response to death-inducing TNF-alpha family members. Upon induction of necrosis, RIPK3 interacts with, and phosphorylates RIPK1 and MLKL to form a necrosis-inducing complex. RIPK3 binds to and enhances the activity of three metabolic enzymes: GLUL, GLUD1, and PYGL. These metabolic enzymes may eventually stimulate the tricarbo…	53.322	388860	2.00273e+06	7.40479e-07
Q3U962	Collagen alpha-2(V) chain	Col5a2	FUNCTION: Type V collagen is a member of group I collagen (fibrillar forming collagen). It is a minor connective tissue component of nearly ubiquitous distribution. Type V collagen binds to DNA, heparan sulfate, thrombospondin, heparin, and insulin. Type V collagen is a key determinant in the assembly of tissue-specific matrices. {ECO:0000250|UniProtKB:P05997, ECO:0000269|PubMed:1297453, ECO:0000…	145.02	740373	3815700	0.00180079
Q8BR92	Paralemmin-2	Palm2		42.095	274690	1.42377e+06	0.000873459
Q8CFE5	BTB/POZ domain-containing protein 7	Btbd7	FUNCTION: Acts as a mediator of epithelial dynamics and organ branching by promoting cleft progression. Induced following accumulation of fibronectin in forming clefts, leading to local expression of the cell-scattering SNAIL2 and suppression of E-cadherin levels, thereby altering cell morphology and reducing cell-cell adhesion. This stimulates cell separation at the base of forming clefts by loc…	126.24	92513.5	481647	0.0403843
Q9DBE8	Alpha-1,3/1,6-mannosyltransferase ALG2	Alg2	FUNCTION: Mannosylates Man(2)GlcNAc(2)-dolichol diphosphate and Man(1)GlcNAc(2)-dolichol diphosphate to form Man(3)GlcNAc(2)-dolichol diphosphate. {ECO:0000250}.	47.404	225913	1.18147e+06	0.00457582
P52019	Squalene monooxygenase	Sqle	FUNCTION: Catalyzes the stereospecific oxidation of squalene to (S)-2,3-epoxysqualene, and is considered to be a rate-limiting enzyme in steroid biosynthesis. {ECO:0000250|UniProtKB:P52020}.	63.769	56313.7	297860	0.000905463
Q3U1T3	Breast cancer metastasis-suppressor 1-like protein	Brms1l	FUNCTION: Involved in the histone deacetylase (HDAC1)-dependent transcriptional repression activity. When overexpressed in lung cancer cell line that lacks p53/TP53 expression, inhibits cell growth (By similarity). {ECO:0000250}.	37.657	17871.2	94592.7	0.00154482
Q9CXI0	2-methoxy-6-polyprenyl-1,4-benzoquinol methylase, mitochondrial	Coq5	FUNCTION: Methyltransferase required for the conversion of 2-polyprenyl-6-methoxy-1,4-benzoquinol (DDMQH2) to 2-polyprenyl-3-methyl-6-methoxy-1,4-benzoquinol (DMQH2). {ECO:0000255|HAMAP-Rule:MF_03191}.	37.335	15387.2	81472	0.0454987
Q61733	28S ribosomal protein S31, mitochondrial	Mrps31		43.88	43461	231817	0.0365612
P09242	Alkaline phosphatase, tissue-nonspecific isozyme	Alpl	FUNCTION: This isozyme plays a key role in skeletal mineralization by regulating levels of diphosphate (PPi). {ECO:0000269|PubMed:11004006, ECO:0000269|PubMed:12082181}.	57.514	1.73823e+06	9.27653e+06	3.6396e-09
Q8R079	Bifunctional apoptosis regulator	Bfar	FUNCTION: Apoptosis regulator. Has anti-apoptotic activity, both for apoptosis triggered via death-receptors and via mitochondrial factors (By similarity). {ECO:0000250}.	52.968	8288.73	44312.5	0.0374056
Q99KW3	TRIO and F-actin-binding protein	Triobp	FUNCTION: May regulate actin cytoskeletal organization, cell spreading and cell contraction by directly binding and stabilizing filamentous F-actin. The localized formation of TARA and TRIO complexes coordinates the amount of F-actin present in stress fibers. May also serve as a linker protein to recruit proteins required for F-actin formation and turnover.	223.37	68758.7	371407	0.0146589
E9PVA8	eIF-2-alpha kinase activator GCN1	Gcn1	FUNCTION: Acts as a positive activator of the GCN2 protein kinase activity in response to amino acid starvation (PubMed:15937339). Forms a complex with EIF2AK4/GCN2 on translating ribosomes; during this process, GCN1 seems to act as a chaperone to facilitate delivery of uncharged tRNAs that enter the A site of ribosomes to the tRNA-binding domain of EIF2AK4/GCN2, and hence stimulating EIF2AK4/GCN…	293.02	915410	4.95517e+06	7.7692e-06
Q9EQK7	Protein-S-isoprenylcysteine O-methyltransferase	Icmt	FUNCTION: Catalyzes the post-translational methylation of isoprenylated C-terminal cysteine residues. {ECO:0000250}.	31.79	22670.7	124457	0.000326741
Q9JHS4	ATP-dependent Clp protease ATP-binding subunit clpX-like, mitochondrial	Clpx	FUNCTION: ATP-dependent specificity component of the Clp protease complex. Hydrolyzes ATP. Targets specific substrates for degradation by the Clp complex. Can perform chaperone functions in the absence of CLPP. Enhances the DNA-binding activity of TFAM and is required for maintaining a normal mitochondrial nucleoid structure (PubMed:10347188). ATP-dependent unfoldase that stimulates the incorpora…	69.228	89313.3	490513	2.38991e-07
Q9Z1R4	Uncharacterized protein C6orf47 homolog	D17h6s53e		32.014	24018	131973	0.000645961
P04224	H-2 class II histocompatibility antigen, E-K alpha chain			29.12	21506.7	118455	0.00223686
P19324	Serpin H1	Serpinh1	FUNCTION: Binds specifically to collagen. Could be involved as a chaperone in the biosynthetic pathway of collagen.	46.533	21905000	1.20677e+08	5.38668e-06
P15920	V-type proton ATPase 116 kDa subunit a 2	Atp6v0a2	FUNCTION: Part of the proton channel of V-ATPases (By similarity). Essential component of the endosomal pH-sensing machinery. May play a role in maintaining the Golgi functions, such as glycosylation maturation, by controlling the Golgi pH. In aerobic conditions, involved in intracellular iron homeostasis, thus triggering the activity of Fe(2+) prolyl hydroxylase (PHD) enzymes, and leading to HIF…	98.144	73304	405083	0.0165619
P47811	Mitogen-activated protein kinase 14	Mapk14	FUNCTION: Serine/threonine kinase which acts as an essential component of the MAP kinase signal transduction pathway. MAPK14 is one of the four p38 MAPKs which play an important role in the cascades of cellular responses evoked by extracellular stimuli such as proinflammatory cytokines or physical stress leading to direct activation of transcription factors. Accordingly, p38 MAPKs phosphorylate a…	41.287	449310	2.48417e+06	7.54539e-05
Q91W39	Nuclear receptor coactivator 5	Ncoa5	FUNCTION: Nuclear receptor coregulator that can have both coactivator and corepressor functions. Interacts with nuclear receptors for steroids (ESR1 and ESR2) independently of the steroid binding domain (AF-2) of the ESR receptors, and with the orphan nuclear receptor NR1D2. Involved in the coactivation of nuclear steroid receptors (ER) as well as the corepression of MYC in response to 17-beta-es…	65.318	36285.3	201847	0.0129625
Q8R3C6	Probable RNA-binding protein 19	Rbm19	FUNCTION: Plays a role in embryo pre-implantation development. {ECO:0000269|PubMed:19087264}.	106.08	669627	3735400	0.000352693
Q05186	Reticulocalbin-1	Rcn1	FUNCTION: May regulate calcium-dependent activities in the endoplasmic reticulum lumen or post-ER compartment.	38.113	626047	3.51273e+06	2.62043e-05
Q8C7K6	Prenylcysteine oxidase-like	Pcyox1l	FUNCTION: Probable oxidoreductase. {ECO:0000250}.	54.874	33648	189347	0.00489409
Q9R045	Angiopoietin-related protein 2	Angptl2	FUNCTION: Induces sprouting in endothelial cells through an autocrine and paracrine action. {ECO:0000250}.	57.105	28701.7	161753	3.5315e-05
P97379	Ras GTPase-activating protein-binding protein 2	G3bp2	FUNCTION: Scaffold protein that plays an essential role in cytoplasmic stress granule formation which acts as a platform for antiviral signaling. {ECO:0000250|UniProtKB:Q9UN86}.	54.087	403507	2.28353e+06	0.000559916
P62862	40S ribosomal protein S30	Fau		6.6478	846923	4.82173e+06	1.5993e-06
Q9QUR7	Peptidyl-prolyl cis-trans isomerase NIMA-interacting 1	Pin1	FUNCTION: Peptidyl-prolyl cis/trans isomerase (PPIase) that binds to and isomerizes specific phosphorylated Ser/Thr-Pro (pSer/Thr-Pro) motifs. By inducing conformational changes in a subset of phosphorylated proteins, acts as a molecular switch in multiple cellular processes. Displays a preference for an acidic residue N-terminal to the isomerized proline bond. Regulates mitosis presumably by int…	18.37	275793	1.58177e+06	2.75461e-05
P61622	Integrin alpha-11	Itga11	FUNCTION: Integrin alpha-11/beta-1 is a receptor for collagen. {ECO:0000250}.	133.01	264407	1.53273e+06	1.11391e-05
Q922U1	U4/U6 small nuclear ribonucleoprotein Prp3	Prpf3	FUNCTION: Plays role in pre-mRNA splicing as component of the U4/U6-U5 tri-snRNP complex that is involved in spliceosome assembly, and as component of the precatalytic spliceosome (spliceosome B complex). {ECO:0000250|UniProtKB:O43395}.	77.454	62608	364673	3.85474e-05
Q9ERK4	Exportin-2	Cse1l	FUNCTION: Export receptor for importin-alpha. Mediates importin-alpha re-export from the nucleus to the cytoplasm after import substrates (cargos) have been released into the nucleoplasm. In the nucleus binds cooperatively to importin-alpha and to the GTPase Ran in its active GTP-bound form. Docking of this trimeric complex to the nuclear pore complex (NPC) is mediated through binding to nucleopo…	110.45	1.48903e+06	8.80207e+06	5.42031e-05
Q91XA2	Golgi membrane protein 1	Golm1	FUNCTION: Unknown. Cellular response protein to viral infection. {ECO:0000250|UniProtKB:Q8NBJ4}.	44.326	68769.3	406943	0.00103602
P58802	TBC1 domain family member 10A	Tbc1d10a	FUNCTION: Acts as GTPase-activating protein for RAB27A. {ECO:0000250}.	56.202	40337.7	238873	0.00382528
Q59J78	NADH dehydrogenase [ubiquinone] 1 alpha subcomplex assembly factor 2	Ndufaf2	FUNCTION: Acts as a molecular chaperone for mitochondrial complex I assembly. Complex I functions in the transfer of electrons from NADH to the respiratory chain. The immediate electron acceptor for the enzyme is believed to be ubiquinone. {ECO:0000250|UniProtKB:Q8N183}.	19.628	35069.5	208067	0.00156101
Q80ZS3	28S ribosomal protein S26, mitochondrial	Mrps26		23.443	34780.3	206403	0.033709
Q91VK4	Integral membrane protein 2C	Itm2c	FUNCTION: Negative regulator of amyloid-beta peptide production. May inhibit the processing of APP by blocking its access to alpha- and beta-secretase. Binding to the beta-secretase-cleaved APP C-terminal fragment is negligible, suggesting that ITM2C is a poor gamma-secretase cleavage inhibitor. May play a role in TNF-induced cell death and neuronal differentiation. {ECO:0000269|PubMed:14592447}.	30.482	35020	208140	0.00179817
E2JF22	Piezo-type mechanosensitive ion channel component 1	Piezo1	FUNCTION: Pore-forming subunit of a mechanosensitive non-specific cation channel. Generates currents characterized by a linear current-voltage relationship that are sensitive to ruthenium red and gadolinium. Plays a key role in epithelial cell adhesion by maintaining integrin activation through R-Ras recruitment to the ER, most probably in its activated state, and subsequent stimulation of calpai…	292	60038.6	366443	0.0379057
Q8R3N1	Nucleolar protein 14	Nop14	FUNCTION: Involved in nucleolar processing of pre-18S ribosomal RNA. Has a role in the nuclear export of 40S pre-ribosomal subunit to the cytoplasm (By similarity). {ECO:0000250}.	98.768	17383.3	107237	0.00447891
Q9ET26	E3 ubiquitin-protein ligase RNF114	Rnf114	FUNCTION: E3 ubiquitin-protein ligase that promotes the ubiquitination of various substrates. In turn, participates in the regulation of many biological processes including cell cycle, apoptosis, osteoclastogenesis as well as innate or adaptive immunity. Acts as negative regulator of NF-kappa-B-dependent transcription by promoting the ubiquitination and stabilization of the NF-kappa-B inhibitor T…	25.745	93258.3	576287	0.000688655
Q99LJ6	Glutathione peroxidase 7	Gpx7	FUNCTION: It protects esophageal epithelia from hydrogen peroxide-induced oxidative stress. It suppresses acidic bile acid-induced reactive oxigen species (ROS) and protects against oxidative DNA damage and double-strand breaks (By similarity). {ECO:0000250}.	21.061	146253	909437	0.000344013
Q8VC30	Triokinase/FMN cyclase	Tkfc	FUNCTION: Catalyzes both the phosphorylation of dihydroxyacetone and of glyceraldehyde, and the splitting of ribonucleoside diphosphate-X compounds among which FAD is the best substrate. Represses IFIH1-mediated cellular antiviral response. {ECO:0000250|UniProtKB:F1RKQ4, ECO:0000250|UniProtKB:Q3LXA3, ECO:0000250|UniProtKB:Q4KLZ6}.	59.69	48968.5	306573	3.82998e-05
Q8BQM4	HEAT repeat-containing protein 3	Heatr3		74.305	50790	319280	0.000841189
Q99LD9	Translation initiation factor eIF-2B subunit beta	Eif2b2	FUNCTION: Catalyzes the exchange of eukaryotic initiation factor 2-bound GDP for GTP. {ECO:0000250}.	38.897	128038	808170	0.00128742
Q3UFK8	FERM domain-containing protein 8	Frmd8	FUNCTION: Promotes the cell surface stability of iRhom1/RHBDF1 and iRhom2/RHBDF2 and prevents their degradation via the endolysosomal pathway (PubMed:29897333). By acting on iRhoms, involved in ADAM17-mediated shedding of TNF, amphiregulin/AREG, HBEGF and TGFA from the cell surface (By similarity). Negatively regulates Wnt signaling, possibly by antagonizing the recruitment of AXIN1 to LRP6 (By s…	51.827	30188.3	190787	0.0110847
P97447	Four and a half LIM domains protein 1	Fhl1	FUNCTION: May have an involvement in muscle development or hypertrophy. Isoform 2 binds to RBP-J and plays a negative regulatory role in the RBP-J-mediated transcription in mammalian systems.	31.888	173027	1094800	2.55834e-05
Q9DCC4	Pyrroline-5-carboxylate reductase 3	Pycr3	FUNCTION: Enzyme that catalyzes the last step in proline biosynthesis. Proline is synthesized from either glutamate or ornithine; both are converted to pyrroline-5-carboxylate (P5C), and then to proline via pyrroline-5-carboxylate reductases (PYCRs). PYCRL is exclusively linked to the conversion of ornithine to proline. {ECO:0000250|UniProtKB:Q53H96}.	28.721	107688	686063	3.64308e-05
Q8R3P6	Integrator complex subunit 14	Ints14	FUNCTION: Probable component of the Integrator (INT) complex, a complex involved in the small nuclear RNAs (snRNA) U1 and U2 transcription and in their 3'-box-dependent processing. {ECO:0000250|UniProtKB:Q9VPY0}.	57.236	11385	73625.7	0.00784465
Q8C0L0	Thioredoxin-related transmembrane protein 4	Tmx4		37.131	59126.7	382530	0.0478676
Q80Y14	Glutaredoxin-related protein 5, mitochondrial	Glrx5	FUNCTION: Monothiol glutaredoxin involved in the biogenesis of iron-sulfur clusters (By similarity). Involved in protein lipoylation, acting in the pathway that provides an iron-sulfur cluster to lipoate synthase (By similarity). Required for normal iron homeostasis (By similarity). Required for normal regulation of hemoglobin synthesis by the iron-sulfur protein ACO1 (By similarity). May protect…	16.292	116690	755537	8.33702e-05
P08121	Collagen alpha-1(III) chain	Col3a1	FUNCTION: Collagen type III occurs in most soft connective tissues along with type I collagen. Involved in regulation of cortical development. Is the major ligand of ADGRG1 in the developing brain and binding to ADGRG1 inhibits neuronal migration and activates the RhoA pathway by coupling ADGRG1 to GNA13 and possibly GNA12. {ECO:0000269|PubMed:21768377}.	138.94	990730	6.42063e+06	0.000733961
Q91ZS8	Double-stranded RNA-specific editase 1	Adarb1	FUNCTION: Catalyzes the hydrolytic deamination of adenosine to inosine in double-stranded RNA (dsRNA) referred to as A-to-I RNA editing. This may affect gene expression and function in a number of ways that include mRNA translation by changing codons and hence the amino acid sequence of proteins; pre-mRNA splicing by altering splice site recognition sequences; RNA stability by changing sequences …	78	37803.7	246287	0.0117405
O88291	DBIRD complex subunit ZNF326	Znf326	FUNCTION: Core component of the DBIRD complex, a multiprotein complex that acts at the interface between core mRNP particles and RNA polymerase II (RNAPII) and integrates transcript elongation with the regulation of alternative splicing: the DBIRD complex affects local transcript elongation rates and alternative splicing of a large set of exons embedded in (A + T)-rich DNA regions (By similarity)…	65.225	43877	286780	0.000756221
Q8BRH0	Protein O-mannosyl-transferase TMTC3	Tmtc3	FUNCTION: Transfers mannosyl residues to the hydroxyl group of serine or threonine residues. The 4 members of the TMTC family are O-mannosyl-transferases dedicated primarily to the cadherin superfamily, each member seems to have a distinct role in decorating the cadherin domains with O-linked mannose glycans at specific regions. Also acts as O-mannosyl-transferase on other proteins such as PDIA3.…	104.2	131838	876953	0.000610211
D3Z4S3	Putative peptidyl-tRNA hydrolase PTRHD1	Ptrhd1		16.037	39193.3	261643	0.0243862
Q9QZD4	DNA repair endonuclease XPF	Ercc4	FUNCTION: Catalytic component of a structure-specific DNA repair endonuclease responsible for the 5-prime incision during DNA repair. Involved in homologous recombination that assists in removing interstrand cross-link (By similarity). {ECO:0000250}.	103.69	36092.3	241697	0.00593035
Q5NCC9	E3 ubiquitin-protein ligase TRIM58	Trim58	FUNCTION: E3 ubiquitin ligase induced during late erythropoiesis. Directly binds and ubiquitinates the intermediate chain of the microtubule motor dynein (DYNC1LI1/DYNC1LI2), stimulating the degradation of the dynein holoprotein complex. May participate in the erythroblast enucleation process through regulation of nuclear polarization. {ECO:0000250|UniProtKB:Q8NG06}.	55.37	1296561	8.72097e+06	0.0246626
Q3TNL8	Inositol 1,4,5-trisphosphate receptor-interacting protein	Itprip	FUNCTION: Enhances Ca(2+)-mediated inhibition of inositol 1,4,5-triphosphate receptor (ITPR) Ca(2+) release. {ECO:0000250|UniProtKB:Q8IWB1}.	63.237	20499	138817	0.000713241
Q9CZW4	Fatty acid CoA ligase Acsl3	Acsl3	FUNCTION: Acyl-CoA synthetases (ACSL) activates long-chain fatty acids for both synthesis of cellular lipids, and degradation via beta-oxidation (By similarity). ACSL3 is required for the incorporation of fatty acids into phosphatidylcholine, the major phospholipid located on the surface of VLDL (very low density lipoproteins) (By similarity). Has mainly an anabolic role in energy metabolism. Med…	80.491	104803	716273	0.0277353
Q8BW96	Calcium/calmodulin-dependent protein kinase type 1D	Camk1d	FUNCTION: Calcium/calmodulin-dependent protein kinase that operates in the calcium-triggered CaMKK-CaMK1 signaling cascade and, upon calcium influx, activates CREB-dependent gene transcription, regulates calcium-mediated granulocyte function and respiratory burst and promotes basal dendritic growth of hippocampal neurons. In neutrophil cells, required for cytokine-induced proliferative responses …	42.918	44783.7	308640	0.0305912
P41105	60S ribosomal protein L28	Rpl28	FUNCTION: Component of the large ribosomal subunit. {ECO:0000250|UniProtKB:P46779}.	15.733	1.11147e+06	7.67497e+06	0.000132496
Q8K1E0	Syntaxin-5	Stx5	FUNCTION: Mediates endoplasmic reticulum to Golgi transport. Together with p115/USO1 and GM130/GOLGA2, involved in vesicle tethering and fusion at the cis-Golgi membrane to maintain the stacked and inter-connected structure of the Golgi apparatus. {ECO:0000250|UniProtKB:Q08851}.	39.713	50258.3	348287	0.0181467
P49615	Cyclin-dependent kinase 5	Cdk5	FUNCTION: Proline-directed serine/threonine-protein kinase essential for neuronal cell cycle arrest and differentiation and may be involved in apoptotic cell death in neuronal diseases by triggering abortive cell cycle re-entry. Interacts with D1 and D3-type G1 cyclins. Phosphorylates SRC, NOS3, VIM/vimentin, p35/CDK5R1, MEF2A, SIPA1L1, SH3GLB1, PXN, PAK1, MCAM/MUC18, SEPT5, SYN1, DNM1, AMPH, SYN…	33.288	45647.7	316483	0.000552681
Q9CY58	Plasminogen activator inhibitor 1 RNA-binding protein	Serbp1	FUNCTION: May play a role in the regulation of mRNA stability. Binds to the 3'-most 134 nt of the SERPINE1/PAI1 mRNA, a region which confers cyclic nucleotide regulation of message decay. Seems to play a role in PML-nuclear bodies formation. {ECO:0000250|UniProtKB:Q8NC51}.	44.714	714040	4.96973e+06	8.8101e-05
Q9R1T2	SUMO-activating enzyme subunit 1	Sae1	FUNCTION: The heterodimer acts as an E1 ligase for SUMO1, SUMO2, SUMO3, and probably SUMO4. It mediates ATP-dependent activation of SUMO proteins followed by formation of a thioester bond between a SUMO protein and a conserved active site cysteine residue on UBA2/SAE2 (By similarity). {ECO:0000250}.	38.62	405853	2.84353e+06	3.39017e-06
Q8VBT6	Apolipoprotein B receptor	Apobr	FUNCTION: Macrophage receptor that binds to the apolipoprotein B48 (APOB) of dietary triglyceride (TG)-rich lipoproteins (TRL) or to a like domain of APOB in hypertriglyceridemic very low density lipoprotein (HTG-VLDL). Binds and internalizes TRL when out of the context of the macrophage. May provide essential lipids to reticuloendothelial cells. Could also be involved in foam cell formation with…	102.7	94741	666740	0.0300184
P62082	40S ribosomal protein S7	Rps7	FUNCTION: Required for rRNA maturation. {ECO:0000250|UniProtKB:P62081}.	22.127	1.20631e+06	8.63023e+06	1.19261e-05
Q9CWI3	BRCA2 and CDKN1A-interacting protein	Bccip	FUNCTION: During interphase, required for microtubule organizing and anchoring activities. During mitosis, required for the organization and stabilization of the spindle pole (PubMed:28394342). May promote cell cycle arrest by enhancing the inhibition of CDK2 activity by CDKN1A. May be required for repair of DNA damage by homologous recombination in conjunction with BRCA2. May not be involved in …	35.942	33931.5	243203	0.00406172
P63325	40S ribosomal protein S10	Rps10	FUNCTION: Component of the 40S ribosomal subunit. {ECO:0000250}.	18.916	2.50557e+06	18126000	0.000150263
Q9D1M7	Peptidyl-prolyl cis-trans isomerase FKBP11	Fkbp11	FUNCTION: PPIases accelerate the folding of proteins during protein synthesis.	22.137	221147	1.62207e+06	0.00028912
Q566J8	Atypical kinase COQ8B, mitochondrial	Coq8b	FUNCTION: Atypical kinase involved in the biosynthesis of coenzyme Q, also named ubiquinone, an essential lipid-soluble electron transporter for aerobic cellular respiration. Its substrate specificity is unclear: does not show any protein kinase activity. Probably acts as a small molecule kinase, possibly a lipid kinase that phosphorylates a prenyl lipid in the ubiquinone biosynthesis pathway. Re…	59.231	23381.3	172843	9.04487e-05
P47963	60S ribosomal protein L13	Rpl13		24.305	2780500	2.06023e+07	0.000714592
Q80U63	Mitofusin-2	Mfn2	FUNCTION: Mitochondrial outer membrane GTPase that mediates mitochondrial clustering and fusion (PubMed:12527753, PubMed:23921378, PubMed:23620051). Mitochondria are highly dynamic organelles, and their morphology is determined by the equilibrium between mitochondrial fusion and fission events. Overexpression induces the formation of mitochondrial networks. Membrane clustering requires GTPase act…	86.187	11568.8	86119.3	0.0129881
P97813	Phospholipase D2	Pld2	FUNCTION: May have a role in signal-induced cytoskeletal regulation and/or endocytosis.	106.17	118560	882610	0.00616195
Q9DBV4	Matrix remodeling-associated protein 8	Mxra8	FUNCTION: Transmembrane protein which can modulate activity of various signaling pathways, probably via binding to integrin ITGAV:ITGB3 (PubMed:18366072, PubMed:22492581, PubMed:29702220). Mediates heterophilic cell-cell interactions in vitro (PubMed:18366072). Inhibits osteoclastogenesis downstream of TNFSF11/RANKL and CSF1, where it may function by attenuating signaling via integrin ITGB3 and M…	49.75	6175.5	46496.3	0.00216055
Q5SX40	Myosin-1	Myh1	FUNCTION: Muscle contraction.	223.34	1497270	1.13463e+07	0.0316548
Q8CDG3	Deubiquitinating protein VCPIP1	Vcpip1	FUNCTION: Acts as a deubiquitinating enzyme. Necessary for VCP-mediated reassembly of Golgi stacks after mitosis. May play a role in VCP-mediated formation of transitional endoplasmic reticulum (tER). Mediates dissociation of the ternary complex containing STX5A, NSFL1C and VCP. Hydrolyzes 'Lys-11'- and 'Lys-48'-linked polyubiquitin chains (By similarity). {ECO:0000250}.	134.5	202800	1.53873e+06	0.0031407
G5E8Q8	Adhesion G protein-coupled receptor F5	Adgrf5	FUNCTION: Receptor that plays a critical role in lung surfactant homeostasis (PubMed:23590306, PubMed:23922714, PubMed:23684610). May play a role in controlling adipocyte function (PubMed:22971422). {ECO:0000269|PubMed:22971422, ECO:0000269|PubMed:23590306, ECO:0000269|PubMed:23684610, ECO:0000269|PubMed:23922714}.	149.39	35526	275043	0.00491253
P25916	Polycomb complex protein BMI-1	Bmi1	FUNCTION: Component of a Polycomb group (PcG) multiprotein PRC1-like complex, a complex class required to maintain the transcriptionally repressive state of many genes, including Hox genes, throughout development. PcG PRC1 complex acts via chromatin remodeling and modification of histones; it mediates monoubiquitination of histone H2A 'Lys-119', rendering chromatin heritably changed in its expres…	36.707	6543.8	51395.3	0.00119612
Q9Z329	Inositol 1,4,5-trisphosphate receptor type 2	Itpr2	FUNCTION: Receptor for inositol 1,4,5-trisphosphate, a second messenger that mediates the release of intracellular calcium. This release is regulated by cAMP both dependently and independently of PKA. {ECO:0000269|PubMed:15632133, ECO:0000269|PubMed:19608738, ECO:0000269|PubMed:20189985}.; FUNCTION: Isoform 3 has neither inositol 1,4,5-trisphosphate binding activity nor calcium releasing activity…	307.47	3239.2	26484.5	0.00478978
Q91WG8	Bifunctional UDP-N-acetylglucosamine 2-epimerase/N-acetylmannosamine kinase	Gne	FUNCTION: Regulates and initiates biosynthesis of N-acetylneuraminic acid (NeuAc), a precursor of sialic acids. Required for normal sialylation in hematopoietic cells (By similarity). Sialylation is implicated in cell adhesion, signal transduction, tumorigenicity and metastatic behavior of malignant cells. Plays an essential role in early development. {ECO:0000250, ECO:0000269|PubMed:11929971}.	79.198	55926.7	458807	0.0010283
A2AJQ3	Probable C-mannosyltransferase DPY19L4	Dpy19l4	FUNCTION: Probable C-mannosyltransferase that mediates C-mannosylation of tryptophan residues on target proteins. {ECO:0000250}.	83.603	31002.3	256395	0.0218512
Q8BH97	Reticulocalbin-3	Rcn3	FUNCTION: Probable molecular chaperone assisting protein biosynthesis and transport in the endoplasmic reticulum (PubMed:26252542). Required for the proper biosynthesis and transport of pulmonary surfactant-associated protein A/SP-A, pulmonary surfactant-associated protein D/SP-D and the lipid transporter ABCA3 (PubMed:26252542). By regulating both the proper expression and the degradation throug…	38.001	901327	7455200	3.78976e-07
P59024	Peptidyl-prolyl cis-trans isomerase FKBP14	Fkbp14	FUNCTION: PPIase which accelerates the folding of proteins during protein synthesis. Has a preference for substrates containing 4-hydroxylproline modifications, including type III collagen. May also target type VI and type X collagens. {ECO:0000250|UniProtKB:Q9NWM8}.	24.251	11913.3	98833.7	0.00157054
O09012	Peroxisomal targeting signal 1 receptor	Pex5	FUNCTION: Binds to the C-terminal PTS1-type tripeptide peroxisomal targeting signal (SKL-type) and plays an essential role in peroxisomal protein import. {ECO:0000250|UniProtKB:Q920N5}.	70.755	56742.7	471780	0.00127992
O55242	Sigma non-opioid intracellular receptor 1	Sigmar1	FUNCTION: Functions in lipid transport from the endoplasmic reticulum and is involved in a wide array of cellular functions probably through regulation of the biogenesis of lipid microdomains at the plasma membrane (PubMed:12730355). Involved in the regulation of different receptors it plays a role in BDNF signaling and EGF signaling. Also regulates ion channels like the potassium channel and cou…	25.25	73193.7	618370	0.00233227
Q9EPL0	Xylosyltransferase 2	Xylt2	FUNCTION: Catalyzes the first step in the biosynthesis of chondroitin sulfate, heparan sulfate and dermatan sulfate proteoglycans, such as DCN (PubMed:17517600). Transfers D-xylose from UDP-D-xylose to specific serine residues of the core protein (By similarity). {ECO:0000250|UniProtKB:Q9H1B5, ECO:0000269|PubMed:17517600}.	96.81	22010.9	186600	0.0120314
Q7TPW1	Nexilin	Nexn	FUNCTION: Involved in regulating cell migration through association with the actin cytoskeleton. Has an essential role in the maintenance of Z line and sarcomere integrity. {ECO:0000250}.	72.107	52534.7	450043	0.00612972
Q91VX2	Ubiquitin-associated protein 2	Ubap2		117.96	25209	216023	1.23019e-06
Q8BFW7	Lipoma-preferred partner homolog	Lpp	FUNCTION: May play a structural role at sites of cell adhesion in maintaining cell shape and motility. In addition to these structural functions, it may also be implicated in signaling events and activation of gene transcription. May be involved in signal transduction from cell adhesion sites to the nucleus allowing successful integration of signals arising from soluble factors and cell-cell adhe…	65.89	316960	2740800	0.000141492
O35874	Neutral amino acid transporter A	Slc1a4	FUNCTION: Transporter for alanine, serine, cysteine, and threonine. Exhibits sodium dependence (By similarity). {ECO:0000250}.	56.061	39838.7	348543	0.000974373
Q9D8Y7	Tumor necrosis factor alpha-induced protein 8-like protein 2	Tnfaip8l2	FUNCTION: Acts as a negative regulator of innate and adaptive immunity by maintaining immune homeostasis. Negative regulator of Toll-like receptor and T-cell receptor function. Prevents hyperresponsiveness of the immune system and maintains immune homeostasis. Inhibits JUN/AP1 and NF-kappa-B activation. Promotes Fas-induced apoptosis. {ECO:0000269|PubMed:18455983}.	20.615	143820	1.26073e+06	1.63645e-05
P47915	60S ribosomal protein L29	Rpl29	FUNCTION: Component of the large ribosomal subunit. {ECO:0000250|UniProtKB:P47914}.	17.587	442433	3.95713e+06	0.00235968
Q9QYE6	Golgin subfamily A member 5	Golga5	FUNCTION: Involved in maintaining Golgi structure. Stimulates the formation of Golgi stacks and ribbons. Involved in intra-Golgi retrograde transport (By similarity). {ECO:0000250}.	82.367	66136.7	599913	0.00843333
Q8BGA9	Mitochondrial inner membrane protein OXA1L	Oxa1l	FUNCTION: Required for the insertion of integral membrane proteins into the mitochondrial inner membrane. Essential for the activity and assembly of cytochrome oxidase. Required for the correct biogenesis of ATP synthase and complex I in mitochondria (By similarity). {ECO:0000250}.	48.219	10060.6	91918.7	0.00013946
Q9R078	5-AMP-activated protein kinase subunit beta-1	Prkab1	FUNCTION: Non-catalytic subunit of AMP-activated protein kinase (AMPK), an energy sensor protein kinase that plays a key role in regulating cellular energy metabolism. In response to reduction of intracellular ATP levels, AMPK activates energy-producing pathways and inhibits energy-consuming processes: inhibits protein, carbohydrate and lipid biosynthesis, as well as cell growth and proliferation…	30.308	24504.3	226560	0.00259321
Q9JKB3	Y-box-binding protein 3	Ybx3	FUNCTION: Binds to the GM-CSF promoter. Seems to act as a repressor (By similarity). Binds also to full-length mRNA and to short RNA sequences containing the consensus site 5'-UCCAUCA-3'. May have a role in translation repression. {ECO:0000250, ECO:0000269|PubMed:12117816}.	38.813	110577	1.02654e+06	0.0391146
Q0KK59	Protein unc-79 homolog	Unc79	FUNCTION: Component of the NALCN sodium channel complex, a cation channel activated either by neuropeptides substance P or neurotensin that controls neuronal excitability.	290.74	263637	2.44833e+06	1.0711e-05
Q9D7B7	Probable glutathione peroxidase 8	Gpx8		24.148	56697	528153	5.36893e-06
Q91YK2	Ribosomal RNA processing protein 1 homolog B	Rrp1b	FUNCTION: Positively regulates DNA damage-induced apoptosis by acting as a transcriptional coactivator of proapoptotic target genes of the transcriptional activator E2F1 (By similarity). Likely to play a role in ribosome biogenesis by targeting serine/threonine protein phosphatase PP1 to the nucleolus (By similarity). Involved in regulation of mRNA splicing (PubMed:23604122). Inhibits SIPA1 GTPas…	80.581	15654.3	149370	0.0101383
Q8BHC4	Dephospho-CoA kinase domain-containing protein	Dcakd		26.476	136135	1353100	1.05545e-05
Q8VDD8	WASH complex subunit 1	Washc1	FUNCTION: Acts as component of the WASH core complex that functions as a nucleation-promoting factor (NPF) at the surface of endosomes, where it recruits and activates the Arp2/3 complex to induce actin polymerization, playing a key role in the fission of tubules that serve as transport intermediates during endosome sorting (PubMed:19922875). Regulates the trafficking of endosomal alpha5beta1 int…	51.658	15556	154677	0.00465851
Q9R059	Four and a half LIM domains protein 3	Fhl3	FUNCTION: Recruited by SOX15 to FOXK1 promoters where it acts as a transcriptional coactivator of FOXK1. {ECO:0000269|PubMed:17363903}.	31.794	80790.7	827343	1.68491e-05
Q9Z1W9	STE20/SPS1-related proline-alanine-rich protein kinase	Stk39	FUNCTION: May act as a mediator of stress-activated signals. Mediates the inhibition of SLC4A4, SLC26A6 as well as CFTR activities by the WNK scaffolds, probably through phosphorylation (PubMed:21317537, PubMed:23542070). Phosphorylates RELT (PubMed:16530727). {ECO:0000269|PubMed:16530727, ECO:0000269|PubMed:21317537, ECO:0000269|PubMed:23542070}.	60.319	37582	385930	7.39755e-05
Q922W5	Pyrroline-5-carboxylate reductase 1, mitochondrial	Pycr1	FUNCTION: Housekeeping enzyme that catalyzes the last step in proline biosynthesis. Can utilize both NAD and NADP, but has higher affinity for NAD. Involved in the cellular response to oxidative stress. {ECO:0000250|UniProtKB:P32322}.	32.373	40864.7	428823	0.00046267
Q99LC8	Translation initiation factor eIF-2B subunit alpha	Eif2b1	FUNCTION: Catalyzes the exchange of eukaryotic initiation factor 2-bound GDP for GTP.	33.816	50224.7	541150	0.034988
Q9D1I6	39S ribosomal protein L14, mitochondrial	Mrpl14	FUNCTION: May form part of 2 intersubunit bridges in the assembled ribosome. Upon binding to MALSU1, intersubunit bridge formation is blocked, preventing ribosome formation and repressing translation. {ECO:0000250|UniProtKB:Q6P1L8}.	15.874	28299	331360	0.000896478
Q3TUH1	Phosphatidate cytidylyltransferase, mitochondrial	Tamm41	FUNCTION: Catalyzes the conversion of phosphatidic acid (PA) to CDP-diacylglycerol (CDP-DAG), an essential intermediate in the synthesis of phosphatidylglycerol, cardiolipin and phosphatidylinositol. {ECO:0000250|UniProtKB:D3ZKT0}.	37.827	19054.4	223357	0.00666217
Q9D0J8	Parathymosin	Ptms	FUNCTION: Parathymosin may mediate immune function by blocking the effect of prothymosin alpha which confers resistance to certain opportunistic infections. {ECO:0000250}.	11.43	26467.7	326063	0.0175866
Q9JJI8	60S ribosomal protein L38	Rpl38		8.2038	605547	7.51933e+06	5.99251e-08
Q9CX30	Protein YIF1B	Yif1b	FUNCTION: Involved in the anterograde traffic pathway from the endoplasmic reticulum to the plasma membrane and the organization of the Golgi architecture (PubMed:26077767). Plays a key role in targeting to neuronal dendrites receptors such as HTR1A (By similarity). {ECO:0000250|UniProtKB:Q6PEC3, ECO:0000269|PubMed:26077767}.	33.982	22008.7	276627	0.00866936
Q9DB85	Ribosomal RNA-processing protein 8	Rrp8	FUNCTION: Essential component of the eNoSC (energy-dependent nucleolar silencing) complex, a complex that mediates silencing of rDNA in response to intracellular energy status and acts by recruiting histone-modifying enzymes. The eNoSC complex is able to sense the energy status of cell: upon glucose starvation, elevation of NAD(+)/NADP(+) ratio activates SIRT1, leading to histone H3 deacetylation…	51.066	19046	246180	0.0261535
Q9JJE7	Fatty acid desaturase 3	Fads3	FUNCTION: Acts as a methyl-end fatty acyl coenzyme A (CoA) desaturase that introduces a cis double bond between the preexisting double bond and the terminal methyl group of the fatty acyl chain. Desaturates (11E)-octadecenoate (trans-vaccenoate) at carbon 13 to generate (11E,13Z)-octadecadienoate, likely participating in the biohydrogenation pathway of linoleic acid (LA) (18:2n-6). {ECO:0000250|U…	51.469	60445	802303	0.0497115
A2ALW5	DnaJ homolog subfamily C member 25	Dnajc25		41.937	17317.5	238310	0.00106686
Q91ZT5	FYVE, RhoGEF and PH domain-containing protein 4	Fgd4	FUNCTION: Activates CDC42, a member of the Ras-like family of Rho- and Rac proteins, by exchanging bound GDP for free GTP. Activates MAPK8 (By similarity). Plays a role in regulating the actin cytoskeleton and cell shape. Promotes the formation of lamellipodia. {ECO:0000250, ECO:0000269|PubMed:10871857, ECO:0000269|PubMed:11527409}.	86.54	4487.1	62497.7	0.000311284
Q9ER41	Torsin-1B	Tor1b	FUNCTION: May serve as a molecular chaperone assisting in the proper folding of secreted and/or membrane proteins. Plays a role in non-neural cells nuclear envelope and endoplasmic reticulum integrity. May have a redundant function with TOR1A in non-neural tissues. {ECO:0000269|PubMed:20457914}.	37.817	33974.3	477490	0.00556257
O35245	Polycystin-2	Pkd2	FUNCTION: Component of a heteromeric calcium-permeable ion channel formed by PKD1 and PKD2 that is activated by interaction between PKD1 and a Wnt family member, such as WNT3A and WNT9B. Can also form a functional, homotetrameric ion channel (PubMed:27214281). Functions as a cation channel involved in fluid-flow mechanosensation by the primary cilium in renal epithelium (PubMed:12514735, PubMed:1…	108.98	19086.6	268600	0.00267579
Q810V0	U3 small nucleolar ribonucleoprotein protein MPP10	Mphosph10	FUNCTION: Component of the 60-80S U3 small nucleolar ribonucleoprotein (U3 snoRNP). Required for the early cleavages during pre-18S ribosomal RNA processing (By similarity). {ECO:0000250}.	78.734	13495.5	190320	0.00159268
Q924T2	28S ribosomal protein S2, mitochondrial	Mrps2	FUNCTION: Required for mitoribosome formation and stability, and mitochondrial translation. {ECO:0000250|UniProtKB:Q9Y399}.	32.313	31284.2	469667	0.00147071
Q69Z99	Zinc finger protein 512	Znf512	FUNCTION: May be involved in transcriptional regulation. {ECO:0000250}.	63.908	5801.6	87485.7	0.000936362
Q9Z2H7	PDZ domain-containing protein GIPC2	Gipc2		34.118	7215.37	113397	1.66136e-05
Q8BV49	Pyrin and HIN domain-containing protein 1	Pyhin1		46.886	77615.3	1.26197e+06	0.000826573
Q61245	Collagen alpha-1(XI) chain	Col11a1	FUNCTION: May play an important role in fibrillogenesis by controlling lateral growth of collagen II fibrils.	181.03	23710.3	387827	9.7249e-07
Q8BTI8	Serine/arginine repetitive matrix protein 2	Srrm2	FUNCTION: Required for pre-mRNA splicing as component of the spliceosome. {ECO:0000250|UniProtKB:Q9UQ35}.	294.84	29962	499937	0.007544
Q63961	Endoglin	Eng	FUNCTION: Vascular endothelium glycoprotein that plays an important role in the regulation of angiogenesis (PubMed:10625534). Required for normal structure and integrity of adult vasculature (By similarity). Regulates the migration of vascular endothelial cells (PubMed:17540773). Required for normal extraembryonic angiogenesis and for embryonic heart development (PubMed:10625534). May regulate en…	70.02	10600.5	176987	7.63321e-05
Q7TMF3	NADH dehydrogenase [ubiquinone] 1 alpha subcomplex subunit 12	Ndufa12	FUNCTION: Accessory subunit of the mitochondrial membrane respiratory chain NADH dehydrogenase (Complex I), that is believed not to be involved in catalysis. Complex I functions in the transfer of electrons from NADH to the respiratory chain. The immediate electron acceptor for the enzyme is believed to be ubiquinone. {ECO:0000250|UniProtKB:Q9UI09}.	17.086	76175	1.29053e+06	0.0010978
Q99MR8	Methylcrotonoyl-CoA carboxylase subunit alpha, mitochondrial	Mccc1	FUNCTION: Biotin-attachment subunit of the 3-methylcrotonyl-CoA carboxylase, an enzyme that catalyzes the conversion of 3-methylcrotonyl-CoA to 3-methylglutaconyl-CoA, a critical step for leucine and isovaleric acid catabolism. {ECO:0000250}.	79.343	21842.7	378623	0.00809904
P47879	Insulin-like growth factor-binding protein 4	Igfbp4	FUNCTION: IGF-binding proteins prolong the half-life of the IGFs and have been shown to either inhibit or stimulate the growth promoting effects of the IGFs on cell culture. They alter the interaction of IGFs with their cell surface receptors.	27.807	5869.77	102749	0.000197913
Q6P3A8	2-oxoisovalerate dehydrogenase subunit beta, mitochondrial	Bckdhb	FUNCTION: The branched-chain alpha-keto dehydrogenase complex catalyzes the overall conversion of alpha-keto acids to acyl-CoA and CO(2). It contains multiple copies of three enzymatic components: branched-chain alpha-keto acid decarboxylase (E1), lipoamide acyltransferase (E2) and lipoamide dehydrogenase (E3).	42.88	9689	171300	4.74169e-05
P49817	Caveolin-1	Cav1	FUNCTION: May act as a scaffolding protein within caveolar membranes (By similarity). Forms a stable heterooligomeric complex with CAV2 that targets to lipid rafts and drives caveolae formation. Mediates the recruitment of CAVIN proteins (CAVIN1/2/3/4) to the caveolae (PubMed:19546242). Interacts directly with G-protein alpha subunits and can functionally regulate their activity (By similarity). …	20.538	17933.4	332917	0.00907626
Q8C6U2	Solute carrier family 66 member 3	Slc66a3		22.739	7310.2	136927	0.000855576
Q91VE6	MKI67 FHA domain-interacting nucleolar phosphoprotein	Nifk		36.265	46790.3	876537	0.0161072
Q62241	U1 small nuclear ribonucleoprotein C	Snrpc	FUNCTION: Component of the spliceosomal U1 snRNP, which is essential for recognition of the pre-mRNA 5' splice-site and the subsequent assembly of the spliceosome. SNRPC/U1-C is directly involved in initial 5' splice-site recognition for both constitutive and regulated alternative splicing. The interaction with the 5' splice-site seems to precede base-pairing between the pre-mRNA and the U1 snRNA…	17.364	77136	1447200	4.01092e-07
Q9CQT2	RNA-binding protein 7	Rbm7	FUNCTION: RNA-binding subunit of the trimeric nuclear exosome targeting (NEXT) complex, a complex that functions as an RNA exosome cofactor that directs a subset of non-coding short-lived RNAs for exosomal degradation. NEXT is involved in surveillance and turnover of aberrant transcripts and non-coding RNAs. Binds preferentially polyuridine sequences and associates with newly synthesized RNAs, in…	30.148	3341.5	62884	1.73383e-06
Q9CQX8	Alpha-ketoglutarate dehydrogenase component 4	Mrps36		11.101	34845.9	689917	0.022841
Q6A068	Cell division cycle 5-like protein	Cdc5l	FUNCTION: DNA-binding protein involved in cell cycle control. May act as a transcription activator. Plays role in pre-mRNA splicing as core component of precatalytic, catalytic and postcatalytic spliceosomal complexes. Component of the PRP19-CDC5L complex that forms an integral part of the spliceosome and is required for activating pre-mRNA splicing. The PRP19-CDC5L complex may also play a role i…	92.188	41463.3	828263	0.00707051
Q99MJ9	ATP-dependent RNA helicase DDX50	Ddx50		82.175	11886.7	241407	0.000752172
Q61103	Zinc finger protein ubi-d4	Dpf2	FUNCTION: Plays an active role in transcriptional regulation by binding modified histones H3 and H4. Is a negative regulator of myeloid differentiation of hematopoietic progenitor cells (By similarity). Might also have a role in the development and maturation of lymphoid cells (PubMed:7961935). Involved in the regulation of non-canonical NF-kappa-B pathway (By similarity). {ECO:0000250|UniProtKB:…	44.229	28563.1	584697	0.000182771
Q61074	Protein phosphatase 1G	Ppm1g	FUNCTION: May be involved in regulation of cell cycle. {ECO:0000269|PubMed:9271424}.	58.727	39401.7	856783	0.00363968
Q71FD7	Filamin-binding LIM protein 1	Fblim1	FUNCTION: Serves as an anchoring site for cell-ECM adhesion proteins and filamin-containing actin filaments. Is implicated in cell shape modulation (spreading) and motility. May participate in the regulation of filamin-mediated cross-linking and stabilization of actin filaments. May also regulate the assembly of filamin-containing signaling complexes that control actin assembly. Promotes dissocia…	41.026	62730.7	1.39747e+06	0.000281769
O88848	ADP-ribosylation factor-like protein 6	Arl6	FUNCTION: Involved in membrane protein trafficking at the base of the ciliary organelle (By similarity). Mediates recruitment onto plasma membrane of the BBSome complex which would constitute a coat complex required for sorting of specific membrane proteins to the primary cilia (By similarity). Together with BBS1, is necessary for correct trafficking of PKD1 to primary cilia (PubMed:24939912). To…	20.959	1709.9	40916	8.43748e-05
B2RRD7	Peregrin	Brpf1	FUNCTION: Scaffold subunit of various histone acetyltransferase (HAT) complexes, such as the MOZ/MORF and HBO1 complexes, which have a histone H3 acetyltransferase activity (By similarity). Plays a key role in HBO1 complex by directing KAT7/HBO1 specificity towards histone H3 'Lys-14' acetylation (H3K14ac) (By similarity). Some HAT complexes preferentially mediate histone H3 'Lys-23' (H3K23ac) ac…	137.31	29993	736707	0.0002662
Q6ZPU9	KIF-binding protein	Kifbp	FUNCTION: Required for neuronal development and differentiation. Required for organization of axonal microtubules, and axonal outgrowth and maintenance during peripheral and central nervous system development. {ECO:0000269|PubMed:20621975}.	71.051	20999.7	562433	0.0222087
Q80TL7	Protein MON2 homolog	Mon2	FUNCTION: May be required for traffic between late Golgi and early endosomes. {ECO:0000250}.	189.08	29302	791723	0.00830225
Q62219	Transforming growth factor beta-1-induced transcript 1 protein	Tgfb1i1	FUNCTION: Functions as a molecular adapter coordinating multiple protein-protein interactions at the focal adhesion complex and in the nucleus. Links various intracellular signaling modules to plasma membrane receptors and regulates the Wnt and TGFB signaling pathways. May also regulate SLC6A3 and SLC6A4 targeting to the plasma membrane hence regulating their activity. In the nucleus, functions a…	50.1	51576	1590400	0.00103795
P63254	Cysteine-rich protein 1	Crip1	FUNCTION: Seems to have a role in zinc absorption and may function as an intracellular zinc transport protein.	8.5497	12816.5	477863	4.59542e-05
Q6PA06	Atlastin-2	Atl2	FUNCTION: GTPase tethering membranes through formation of trans-homooligomers and mediating homotypic fusion of endoplasmic reticulum membranes. Functions in endoplasmic reticulum tubular network biogenesis. {ECO:0000250|UniProtKB:Q8NHH9}.	66.223	12607.4	532433	0.000638445
Q9D1X0	Nucleolar protein 3	Nol3	FUNCTION: Apoptosis repressor that blocks multiple modes of cell death. Inhibits extrinsic apoptotic pathways through two different ways. Firstly by interacting with FAS and FADD upon FAS activation blocking death-inducing signaling complex (DISC) assembly (By similarity). Secondly by interacting with CASP8 in a mitochondria localization- and phosphorylation-dependent manner, limiting the amount …	24.567	7516.16	317947	0.00155556
P56183	Ribosomal RNA processing protein 1 homolog A	Rrp1	FUNCTION: Plays a critical role in the generation of 28S rRNA. {ECO:0000250|UniProtKB:P56182}.	54.776	6942.6	313987	0.0113477
P62892	60S ribosomal protein L39	Rpl39		6.4066	9224.88	465910	1.04903e-06
Q9Z1J3	Cysteine desulfurase	Nfs1	FUNCTION: Catalyzes the removal of elemental sulfur from cysteine to produce alanine. It supplies the inorganic sulfur for iron-sulfur (Fe-S) clusters. May be involved in the biosynthesis of molybdenum cofactor (By similarity). {ECO:0000250}.	50.569	12194.6	630730	0.00072976
Q9ERG0	LIM domain and actin-binding protein 1	Lima1	FUNCTION: Actin-binding protein involved in actin cytoskeleton regulation and dynamics. Increases the number and size of actin stress fibers and inhibits membrane ruffling. Inhibits actin filament depolymerization. Bundles actin filaments, delays filament nucleation and reduces formation of branched filaments (By similarity). Plays a role in cholesterol homeostasis. Influences plasma cholesterol …	84.059	17212	930363	7.43751e-05
Q3TEA8	Heterochromatin protein 1-binding protein 3	Hp1bp3	FUNCTION: Component of heterochromatin that maintains heterochromatin integrity during G1/S progression and regulates the duration of G1 phase to critically influence cell proliferative capacity. May play a role in hypoxia-induced oncogenesis. {ECO:0000250|UniProtKB:Q5SSJ5, ECO:0000269|PubMed:8978696}.	60.866	19999	1.71603e+06	2.42143e-05
Q8BN82	Sialin	Slc17a5	FUNCTION: Transports glucuronic acid and free sialic acid out of the lysosome after it is cleaved from sialoglycoconjugates undergoing degradation, this is required for normal CNS myelination. Mediates aspartate and glutamate membrane potential-dependent uptake into synaptic vesicles and synaptic-like microvesicles. Also functions as an electrogenic 2NO(3)(-)/H(+) cotransporter in the plasma memb…	54.369	453.93	75659.5	0.0135354
A1L314	Macrophage-expressed gene 1 protein	Mpeg1	FUNCTION: Plays a key role in the innate immune response following bacterial infection by polymerizing and inserting into the bacterial surface to form pores (PubMed:26402460). By breaching the surface of phagocytosed bacteria, allows antimicrobial effectors to enter the bacterial periplasmic space and degrade bacterial proteins such as superoxide dismutase sodC which contributes to bacterial vir…	78.39	6.85853e+06	4.38117e+06	1.56113e-05
A2A432	Cullin-4B	Cul4b	FUNCTION: Core component of multiple cullin-RING-based E3 ubiquitin-protein ligase complexes which mediate the ubiquitination and subsequent proteasomal degradation of target proteins. The functional specificity of the E3 ubiquitin-protein ligase complex depends on the variable substrate recognition subunit. CUL4B may act within the complex as a scaffold protein, contributing to catalysis through…	110.7	5.59217e+06	4067800	0.000577107
A2AAY5	SH3 and PX domain-containing protein 2B	Sh3pxd2b	FUNCTION: Adapter protein involved in invadopodia and podosome formation and extracellular matrix degradation. Binds matrix metalloproteinases (ADAMs), NADPH oxidases (NOXs) and phosphoinositides. Acts as an organizer protein that allows NOX1- or NOX3-dependent reactive oxygen species (ROS) generation and ROS localization. Plays a role in mitotic clonal expansion during the immediate early stage …	101.52	1.07347e+06	928667	0.00788041
A2ADY9	Protein DDI1 homolog 2	Ddi2	FUNCTION: Aspartic protease that mediates the cleavage of NFE2L1/NRF1 at 'Leu-104', thereby promoting release of NFE2L1/NRF1 from the endoplasmic reticulum membrane. Ubiquitination of NFE2L1/NRF1 is a prerequisite for cleavage, suggesting that DDI2 specifically recognizes and binds ubiquitinated NFE2L1/NRF1. Seems to act as a proteasomal shuttle which links the proteasome and replication fork pro…	44.59	2750700	1.75717e+06	0.000827227
A2AJ88	Patatin-like phospholipase domain-containing protein 7	Pnpla7	FUNCTION: Lysophospholipase which preferentially deacylates unsaturated lysophosphatidylcholine (C18:1), generating glycerophosphocholine (PubMed:18086666, PubMed:28887301). Also can deacylate, to a lesser extent, lysophosphatidylethanolamine (C18:1), lysophosphatidyl-L-serine (C18:1) and lysophosphatidic acid (C16:0) (PubMed:22326266, PubMed:18086666, PubMed:28887301). {ECO:0000269|PubMed:180866…	150.49	52175	68428.7	0.0174408
A2AJI0	MAP7 domain-containing protein 1	Map7d1		93.275	176567	277990	0.00160467
A2AN08	E3 ubiquitin-protein ligase UBR4	Ubr4	FUNCTION: E3 ubiquitin-protein ligase which is a component of the N-end rule pathway. Recognizes and binds to proteins bearing specific N-terminal residues that are destabilizing according to the N-end rule, leading to their ubiquitination and subsequent degradation. Together with clathrin, forms meshwork structures involved in membrane morphogenesis and cytoskeletal organization. Regulates integ…	572.28	8950100	8.05573e+06	0.00313544
A2AT37	Regulator of nonsense transcripts 2	Upf2	FUNCTION: Involved in nonsense-mediated decay (NMD) of mRNAs containing premature stop codons by associating with the nuclear exon junction complex (EJC). Recruited by UPF3B associated with the EJC core at the cytoplasmic side of the nuclear envelope and the subsequent formation of an UPF1-UPF2-UPF3 surveillance complex (including UPF1 bound to release factors at the stalled ribosome) is believed…	147.55	387837	539340	0.0328458
A2AWA9	Rab GTPase-activating protein 1	Rabgap1	FUNCTION: May act as a GTPase-activating protein of RAB6A. May play a role in microtubule nucleation by centrosome. May participate in a RAB6A-mediated pathway involved in the metaphase-anaphase transition (By similarity). {ECO:0000250|UniProtKB:Q9Y3P9}.	120.8	1428300	1054700	1.36632e-07
A2BDX3	Adenylyltransferase and sulfurtransferase MOCS3	Mocs3	FUNCTION: Plays a central role in 2-thiolation of mcm(5)S(2)U at tRNA wobble positions of cytosolic tRNA(Lys), tRNA(Glu) and tRNA(Gln). Also essential during biosynthesis of the molybdenum cofactor. Acts by mediating the C-terminal thiocarboxylation of sulfur carriers URM1 and MOCS2A. Its N-terminus first activates URM1 and MOCS2A as acyl-adenylates (-COAMP), then the persulfide sulfur on the cat…	49.374	232743	342777	0.000423364
A2BE28	Ribosomal biogenesis protein LAS1L	Las1l	FUNCTION: Involved in the biogenesis of the 60S ribosomal subunit. Required for maturation of the 28S rRNA (By similarity). Functions as a component of the Five Friends of Methylated CHTOP (5FMC) complex; the 5FMC complex is recruited to ZNF148 by methylated CHTOP, leading to desumoylation of ZNF148 and subsequent transactivation of ZNF148 target genes. {ECO:0000250, ECO:0000269|PubMed:22872859}.	89.413	303610	432817	0.0404016
A2BH40	AT-rich interactive domain-containing protein 1A	Arid1a	FUNCTION: Involved in transcriptional activation and repression of select genes by chromatin remodeling (alteration of DNA-nucleosome topology). Component of SWI/SNF chromatin remodeling complexes that carry out key enzymatic activities, changing chromatin structure by altering DNA-histone contacts within a nucleosome in an ATP-dependent manner. Binds DNA non-specifically (PubMed:22952240, PubMed…	242.09	566440	716513	0.00384694
A2RSJ4	Bridge-like lipid transfer protein family member 3B	Bltp3b		161.94	131353	143553	0.0185968
A3KMP2	Tetratricopeptide repeat protein 38	Ttc38		52.223	770300	421783	0.000337739
A6H5Y3	Methionine synthase	Mtr	FUNCTION: Catalyzes the transfer of a methyl group from methylcob(III)alamin (MeCbl) to homocysteine, yielding enzyme-bound cob(I)alamin and methionine in the cytosol. MeCbl is an active form of cobalamin (vitamin B12) used as a cofactor for methionine biosynthesis. Cob(I)alamin form is regenerated to MeCbl by a transfer of a methyl group from 5-methyltetrahydrofolate. The processing of cobalamin…	139.07	8.37717e+06	6707700	0.00572263
A6H630	Damage-control phosphatase ARMT1	Armt1	FUNCTION: Metal-dependent phosphatase that shows phosphatase activity against several substrates, including fructose-1-phosphate and fructose-6-phosphate (By similarity). Its preference for fructose-1-phosphate, a strong glycating agent that causes DNA damage rather than a canonical yeast metabolite, suggests a damage-control function in hexose phosphate metabolism (By similarity). Has also been …	50.548	365960	227120	0.000628923
A6H8H2	DENN domain-containing protein 4C	Dennd4c	FUNCTION: Guanine nucleotide exchange factor (GEF) activating RAB10. Promotes the exchange of GDP to GTP, converting inactive GDP-bound RAB10 into its active GTP-bound form. Thereby, stimulates SLC2A4/GLUT4 glucose transporter-enriched vesicles delivery to the plasma membrane in response to insulin. {ECO:0000269|PubMed:21454697}.	211.46	1.13327e+06	648603	4.90337e-06
A8Y5H7	SEC14-like protein 1	Sec14l1	FUNCTION: May play a role in innate immunity by inhibiting the antiviral RIG-I signaling pathway. In this pathway, functions as a negative regulator of DDX58/RIG-I, the cytoplasmic sensor of viral nucleic acids. Prevents the interaction of DDX58 with MAVS/IPS1, an important step in signal propagation. May also regulate the SLC18A3 and SLC5A7 cholinergic transporters. {ECO:0000250|UniProtKB:Q92503…	81.215	76868	49909	0.000352495
B1ARD6	Schlafen family member 9	Slfn9	FUNCTION: Endoribonuclease that cleaves tRNAs and rRNAs. {ECO:0000250|UniProtKB:Q5U311}.	103.99	508570	1009190	0.000844775
B1AZP2	Disks large-associated protein 4	Dlgap4	FUNCTION: May play a role in the molecular organization of synapses and neuronal cell signaling. Could be an adapter protein linking ion channel to the subsynaptic cytoskeleton. May induce enrichment of PSD-95/SAP90 at the plasma membrane (By similarity). {ECO:0000250}.	108.04	1.06767e+06	748193	0.0314714
B2RQC6	CAD protein	Cad	FUNCTION: This protein is a 'fusion' protein encoding four enzymatic activities of the pyrimidine pathway (GATase, CPSase, ATCase and DHOase). {ECO:0000250|UniProtKB:P27708}.	243.24	1.18693e+07	1.40047e+07	0.00205371
B2RRE7	OTU domain-containing protein 4	Otud4	FUNCTION: Deubiquitinase which hydrolyzes the isopeptide bond between the ubiquitin C-terminus and the lysine epsilon-amino group of the target protein. May negatively regulate inflammatory and pathogen recognition signaling in innate immune response. Upon phosphorylation at Ser-202 and Ser-204 residues, via IL-1 receptor and Toll-like receptor signaling pathway, specifically deubiquitinates 'Lys…	123.05	342057	223657	0.00106734
B2RUP2	Protein unc-13 homolog D	Unc13d	FUNCTION: Plays a role in cytotoxic granule exocytosis in lymphocytes. Required for both granule maturation and granule docking and priming at the immunologic synapse. Regulates assembly of recycling and late endosomal structures, leading to the formation of an endosomal exocytic compartment that fuses with perforin-containing granules at the immunologic synapse and licences them for exocytosis (…	123.12	4.27587e+06	3.06387e+06	0.0288365
B2RXC1	Trafficking protein particle complex subunit 11	Trappc11	FUNCTION: Involved in endoplasmic reticulum to Golgi apparatus trafficking at a very early stage. {ECO:0000250}.	128.39	1023900	724507	4.83926e-06
B2RY56	RNA-binding protein 25	Rbm25	FUNCTION: RNA-binding protein that acts as a regulator of alternative pre-mRNA splicing. Involved in apoptotic cell death through the regulation of the apoptotic factor BCL2L1 isoform expression. Modulates the ratio of proapoptotic BCL2L1 isoform S to antiapoptotic BCL2L1 isoform L mRNA expression. When overexpressed, stimulates proapoptotic BCL2L1 isoform S 5'-splice site (5'-ss) selection, wher…	99.551	792627	1.07173e+06	0.0395829
B8ZXI1	Queuine tRNA-ribosyltransferase accessory subunit 2	Qtrt2	FUNCTION: Non-catalytic subunit of the queuine tRNA-ribosyltransferase (TGT) that catalyzes the base-exchange of a guanine (G) residue with queuine (Q) at position 34 (anticodon wobble position) in tRNAs with GU(N) anticodons (tRNA-Asp, -Asn, -His and -Tyr), resulting in the hypermodified nucleoside queuosine (7-(((4,5-cis-dihydroxy-2-cyclopenten-1-yl)amino)methyl)-7-deazaguanosine). {ECO:0000255…	46.288	134360	190190	0.00299517
B9EJ86	Oxysterol-binding protein-related protein 8	Osbpl8	FUNCTION: Lipid transporter involved in lipid countertransport between the endoplasmic reticulum and the plasma membrane: specifically exchanges phosphatidylserine with phosphatidylinositol 4-phosphate (PI4P), delivering phosphatidylserine to the plasma membrane in exchange for PI4P, which is degraded by the SAC1/SACM1L phosphatase in the endoplasmic reticulum. Binds phosphatidylserine and PI4P i…	101.27	4831700	3482500	0.00113704
B9EKI3	TATA element modulatory factor	Tmf1	FUNCTION: Potential coactivator of the androgen receptor. May play critical roles in two RAB6-dependent retrograde transport processes: one from endosomes to the Golgi and the other from the Golgi to the ER (By similarity). Mediates STAT3 degradation. {ECO:0000250, ECO:0000269|PubMed:15467733}.	121.8	397683	319073	0.0296806
C0HKG6	Ribonuclease T2-B	Rnaset2b	FUNCTION: Ribonuclease that plays an essential role in innate immune response by recognizing and degrading RNAs from microbial pathogens that are subsequently sensed by TLR8. Cleaves preferentially single-stranded RNA molecules between purine and uridine residues, which critically contributes to the supply of catabolic uridine and the generation of purine-2',3'-cyclophosphate-terminated oligoribo…	29.608	954650	719350	0.00586683
D0QMC3	Myeloid cell nuclear differentiation antigen-like protein	Mndal	FUNCTION: Suppresses cell growth when expressed ectopically. {ECO:0000269|PubMed:19654412}.	60.526	602183	383900	0.00248817
D3YXK2	Scaffold attachment factor B1	Safb	FUNCTION: Binds to scaffold/matrix attachment region (S/MAR) DNA and forms a molecular assembly point to allow the formation of a 'transcriptosomal' complex (consisting of SR proteins and RNA polymerase II) coupling transcription and RNA processing. Can function as an estrogen receptor corepressor and can also bind to the HSP27 promoter and decrease its transcription. Can inhibit cell proliferati…	105.1	169607	118537	0.0114013
D3Z6Q9	Bridging integrator 2	Bin2	FUNCTION: Promotes cell motility and migration, probably via its interaction with the cell membrane and with podosome proteins that mediate interaction with the cytoskeleton. Modulates membrane curvature and mediates membrane tubulation. Inhibits phagocytosis (By similarity). Plays a role in podosome formation. {ECO:0000250, ECO:0000269|PubMed:23285027}.	52.553	5.58153e+06	3.31197e+06	0.00016825
D3Z7Q2	Small integral membrane protein 20	Smim20	FUNCTION: [Small integral membrane protein 20]: Component of the MITRAC (mitochondrial translation regulation assembly intermediate of cytochrome c oxidase complex) complex, that regulates cytochrome c oxidase assembly (By similarity). Promotes the progression of complex assembly after the association of MT-CO1/COX1 with COX4I1 and COX6C (By similarity). Chaperone-like assembly factor required to…	7.818	576043	992033	0.00015444
E9PYH6	Histone-lysine N-methyltransferase SETD1A	Setd1a	FUNCTION: Histone methyltransferase that specifically methylates 'Lys-4' of histone H3, when part of the SET1 histone methyltransferase (HMT) complex, but not if the neighboring 'Lys-9' residue is already methylated. H3 'Lys-4' methylation represents a specific tag for epigenetic transcriptional activation. The non-overlapping localization with SETD1B suggests that SETD1A and SETD1B make non-redu…	186.06	139187	89535	0.00394316
E9PYK3	Protein mono-ADP-ribosyltransferase PARP4	Parp4	FUNCTION: Mono-ADP-ribosyltransferase that mediates mono-ADP-ribosylation of target proteins. {ECO:0000250|UniProtKB:Q9UKK3}.	216.13	1.31247e+06	674707	0.00183545
E9PZJ8	Activating signal cointegrator 1 complex subunit 3	Ascc3	FUNCTION: 3'-5' DNA helicase involved in repair of alkylated DNA. Promotes DNA unwinding to generate single-stranded substrate needed for ALKBH3, enabling ALKBH3 to process alkylated N3-methylcytosine (3mC) within double-stranded regions. Part of the ASC-1 complex that enhances NF-kappa-B, SRF and AP1 transactivation. {ECO:0000250|UniProtKB:Q8N3C0}.	250.55	892490	1.08973e+06	0.0294135
E9Q1P8	Interferon regulatory factor 2-binding protein 2	Irf2bp2	FUNCTION: Acts as a transcriptional corepressor in a IRF2-dependent manner, this repression is not mediated by histone deacetylase activities. Represses the NFAT1-dependent transactivation of NFAT-responsive promoters. Acts as a coactivator of VEGFA expression in cardiac and skeletal muscles. Plays a role in immature B-cell differentiation (By similarity). {ECO:0000250|UniProtKB:Q7Z5L9}.	59.291	389307	267637	0.00412613
E9Q2M9	WD repeat- and FYVE domain-containing protein 4	Wdfy4	FUNCTION: Plays a critical role in the regulation of cDC1-mediated cross-presentation of viral and tumor antigens in dendritic cells (PubMed:30409884). Mechanistically, acts near the plasma membrane and interacts with endosomal membranes to promote endosomal-to-cytosol antigen trafficking (PubMed:30409884). Plays also a role in B-cell survival through regulation of autophagy (PubMed:30257884). {E…	354.33	832317	712393	0.0162478
E9Q555	E3 ubiquitin-protein ligase RNF213	Rnf213	FUNCTION: E3 ubiquitin-protein ligase involved in angiogenesis. Involved in the non-canonical Wnt signaling pathway in vascular development: acts by mediating ubiquitination and degradation of FLNA and NFATC2 downstream of RSPO3, leading to inhibit the non-canonical Wnt signaling pathway and promoting vessel regression. Also has ATPase activity. {ECO:0000250|UniProtKB:Q63HN8}.	584.25	1.51047e+07	1.84247e+07	0.00290432
E9Q634	Unconventional myosin-Ie	Myo1e	FUNCTION: Myosins are actin-based motor molecules with ATPase activity. Unconventional myosins serve in intracellular movements. Their highly divergent tails bind to membranous compartments, which are then moved relative to actin filaments. Binds to membranes containing anionic phospholipids via its tail domain (By similarity). Required for normal morphology of the glomerular basement membrane, n…	126.82	1738600	1.52917e+06	0.030547
E9Q735	Ubiquitin conjugation factor E4 A	Ube4a	FUNCTION: Ubiquitin-protein ligase that probably functions as an E3 ligase in conjunction with specific E1 and E2 ligases. May also function as an E4 ligase mediating the assembly of polyubiquitin chains on substrates ubiquitinated by another E3 ubiquitin ligase. Mediates 'Lys-48'-linked polyubiquitination of substrates. {ECO:0000250|UniProtKB:P54860, ECO:0000269|PubMed:11435423}.	118.2	811520	687510	0.00474738
E9Q7G0	Nuclear mitotic apparatus protein 1	Numa1	FUNCTION: Microtubule (MT)-binding protein that plays a role in the formation and maintenance of the spindle poles and the alignement and the segregation of chromosomes during mitotic cell division (PubMed:19255246, PubMed:24109598, PubMed:26765568). Functions to tether the minus ends of MTs at the spindle poles, which is critical for the establishment and maintenance of the spindle poles (PubMed…	235.63	1.06817e+07	7.99843e+06	2.53214e-05
E9Q912	Rap1 GTPase-GDP dissociation stimulator 1	Rap1gds1		66.076	7375900	5622700	0.000707425
E9QAM5	Helicase with zinc finger domain 2	Helz2	FUNCTION: Helicase that acts as a transcriptional coactivator for a number of nuclear receptors including PPARA, PPARG, THRA, THRB and RXRA. {ECO:0000269|PubMed:23525231}.	331.56	345147	687343	2.86551e-05
E9QAT4	Protein transport protein Sec16A	Sec16a	FUNCTION: Acts as a molecular scaffold that plays a key role in the organization of the endoplasmic reticulum exit sites (ERES), also known as transitional endoplasmic reticulum (tER). SAR1A-GTP-dependent assembly of SEC16A on the ER membrane forms an organized scaffold defining an ERES. Required for secretory cargo traffic from the endoplasmic reticulum to the Golgi apparatus (PubMed:17428803). …	254.2	562300	1.00206e+06	0.0286195
F6ZDS4	Nucleoprotein TPR	Tpr	FUNCTION: Component of the nuclear pore complex (NPC), a complex required for the trafficking across the nuclear envelope. Functions as a scaffolding element in the nuclear phase of the NPC essential for normal nucleocytoplasmic transport of proteins and mRNAs, plays a role in the establishment of nuclear-peripheral chromatin compartmentalization in interphase, and in the mitotic spindle checkpoi…	273.99	10631000	7279600	2.92573e-06
F7BJB9	MORC family CW-type zinc finger protein 3	Morc3	FUNCTION: Nuclear factor which forms MORC3-NBs (nuclear bodies) via an ATP-dependent mechanism (By similarity). Sumoylated MORC3-NBs can also associate with PML-NBs (By similarity). Recruits TP53 and SP100 to PML-NBs, thus regulating TP53 activity (PubMed:17332504). Binds RNA in vitro (By similarity). {ECO:0000250|UniProtKB:Q14149, ECO:0000269|PubMed:17332504}.	106.52	296540	335883	0.0193054
F8VQB6	Unconventional myosin-X	Myo10	FUNCTION: Myosins are actin-based motor molecules with ATPase activity. Unconventional myosins serve in intracellular movements. MYO10 binds to actin filaments and actin bundles and functions as plus end-directed motor. The tail domain binds to membranous compartments containing phosphatidylinositol 3,4,5-trisphosphate or integrins, and mediates cargo transport along actin filaments (By similarit…	237.32	166743	237770	0.0169623
[truncated: 3,872 more rows]
