# Supplementary material for: USP26 Combats Age‐Related Declines in Self‐Renewal and Multipotent Differentiation of BMSC by Maintaining Mitochondrial Homeostasis
Source: Adv Sci (Weinh). 2024 Oct 8;11(44):2406428. doi: 10.1002/advs.202406428 (PMC11600297; doi:10.1002/advs.202406428)
Supplement: Supplementary file 4 — Supporting Information file 3 [file ADVS-11-2406428-s003.txt]

p_val	avg_log2FC	pct.1	pct.2	p_val_adj	cluster	gene
Retnlg	0	4.67339897029751	0.801	0.098	0	Granulocytes	Retnlg
S100a9	0	4.37319584783941	0.998	0.393	0	Granulocytes	S100a9
S100a8	0	4.23396411423082	0.998	0.402	0	Granulocytes	S100a8
Lcn2	0	4.16188913325984	0.93	0.19	0	Granulocytes	Lcn2
Ngp	0	4.05750315520235	0.769	0.18	0	Granulocytes	Ngp
Ltf	0	3.98590238061137	0.589	0.08	0	Granulocytes	Ltf
Wfdc21	0	3.79662905979691	0.932	0.155	0	Granulocytes	Wfdc21
Camp	0	3.77427933643924	0.693	0.203	0	Granulocytes	Camp
Mmp9	0	3.40925968128675	0.8	0.072	0	Granulocytes	Mmp9
Ifitm6	0	3.36457280374914	0.851	0.214	0	Granulocytes	Ifitm6
Pglyrp1	0	3.30128684570709	0.98	0.271	0	Granulocytes	Pglyrp1
Il1b	0	3.26452675735773	0.281	0.037	0	Granulocytes	Il1b
Mmp8	0	3.175655581575	0.618	0.112	0	Granulocytes	Mmp8
S100a6	0	3.14912991455534	0.877	0.359	0	Granulocytes	S100a6
S100a11	0	3.12172943874463	0.989	0.548	0	Granulocytes	S100a11
Anxa1	0	3.05139359478683	0.887	0.309	0	Granulocytes	Anxa1
Slpi	0	2.83921286251242	0.856	0.275	0	Granulocytes	Slpi
Lrg1	0	2.62529452831113	0.71	0.093	0	Granulocytes	Lrg1
Cxcl2	0	2.61519336743963	0.279	0.048	0	Granulocytes	Cxcl2
Csf3r	0	2.59616867888106	0.601	0.146	0	Granulocytes	Csf3r
Ly6g	0	2.56843780246676	0.641	0.052	0	Granulocytes	Ly6g
Cd177	0	2.54825984995664	0.68	0.132	0	Granulocytes	Cd177
Chil3	0	2.54452154151907	0.534	0.189	0	Granulocytes	Chil3
Stfa2l1	0	2.52737716326386	0.186	0.014	0	Granulocytes	Stfa2l1
Msrb1	0	2.51604954896103	0.957	0.405	0	Granulocytes	Msrb1
G0s2	0	2.50925238655629	0.528	0.086	0	Granulocytes	G0s2
Ifitm1	0	2.4623639748147	0.296	0.096	0	Granulocytes	Ifitm1
Ccl6	0	2.37187054126739	0.453	0.195	0	Granulocytes	Ccl6
Mcemp1	0	2.25671018735155	0.779	0.188	0	Granulocytes	Mcemp1
Cxcr2	0	2.24655614857268	0.518	0.051	0	Granulocytes	Cxcr2
Adpgk	0	2.2417419376159	0.664	0.17	0	Granulocytes	Adpgk
Hp	0	2.23954274328448	0.911	0.287	0	Granulocytes	Hp
Prdx5	0	2.18809639895581	0.953	0.509	0	Granulocytes	Prdx5
Ifitm2	0	2.185495535769	0.835	0.386	0	Granulocytes	Ifitm2
Hdc	0	2.17890385610856	0.697	0.127	0	Granulocytes	Hdc
Mxd1	0	2.16708507743277	0.723	0.164	0	Granulocytes	Mxd1
C5ar1	0	2.08068599946352	0.599	0.068	0	Granulocytes	C5ar1
Lilr4b	0	2.05547022487474	0.644	0.101	0	Granulocytes	Lilr4b
Slfn1	0	2.04686612392479	0.541	0.111	0	Granulocytes	Slfn1
Pygl	0	2.03032435364714	0.738	0.204	0	Granulocytes	Pygl
Adam8	0	2.02465652523703	0.507	0.051	0	Granulocytes	Adam8
Dusp1	0	2.01197816946061	0.596	0.381	0	Granulocytes	Dusp1
Chil1	0	2.00891427439333	0.585	0.054	0	Granulocytes	Chil1
Rflnb	0	1.96008354506161	0.683	0.172	0	Granulocytes	Rflnb
Osm	0	1.94571098060656	0.479	0.11	0	Granulocytes	Osm
Ncf1	0	1.94078771631172	0.777	0.299	0	Granulocytes	Ncf1
Dhrs7	0	1.93784979653312	0.685	0.192	0	Granulocytes	Dhrs7
Gsr	0	1.92904665868661	0.869	0.337	0	Granulocytes	Gsr
Slfn4	0	1.92091347312239	0.464	0.045	0	Granulocytes	Slfn4
Alox5ap	0	1.85300601111936	0.975	0.407	0	Granulocytes	Alox5ap
Anxa2	0	1.85249026154902	0.89	0.359	0	Granulocytes	Anxa2
Cebpd	0	1.84970424650812	0.714	0.251	0	Granulocytes	Cebpd
Clec4e	0	1.84430142375306	0.424	0.085	0	Granulocytes	Clec4e
Cd9	0	1.84314941786556	0.718	0.179	0	Granulocytes	Cd9
Pilra	0	1.83014753456022	0.557	0.098	0	Granulocytes	Pilra
Cd33	0	1.8158331073107	0.52	0.061	0	Granulocytes	Cd33
Tyrobp	0	1.80333280597208	0.991	0.457	0	Granulocytes	Tyrobp
Grina	0	1.79669177433203	0.744	0.355	0	Granulocytes	Grina
Prr13	0	1.77628627375786	0.782	0.445	0	Granulocytes	Prr13
Ckap4	0	1.76483719238694	0.659	0.236	0	Granulocytes	Ckap4
Fpr2	0	1.72546587012564	0.485	0.047	0	Granulocytes	Fpr2
Lst1	0	1.72278657930211	0.699	0.268	0	Granulocytes	Lst1
Padi4	0	1.70985481972726	0.55	0.092	0	Granulocytes	Padi4
Plaur	0	1.70575821402993	0.64	0.195	0	Granulocytes	Plaur
Il1r2	0	1.6910933726752	0.352	0.043	0	Granulocytes	Il1r2
Ccr1	0	1.6846782325426	0.441	0.088	0	Granulocytes	Ccr1
Cd300lf	0	1.68352287568981	0.457	0.07	0	Granulocytes	Cd300lf
H2-Q10	0	1.67443681605749	0.229	0.021	0	Granulocytes	H2-Q10
Actn1	0	1.67288685787894	0.585	0.11	0	Granulocytes	Actn1
Clec4d	0	1.67205079767824	0.305	0.054	0	Granulocytes	Clec4d
Glrx	0	1.66764027936889	0.657	0.246	0	Granulocytes	Glrx
Asprv1	0	1.65189463845053	0.184	0.016	0	Granulocytes	Asprv1
Txn1	0	1.6444257138312	0.92	0.56	0	Granulocytes	Txn1
Ncf2	0	1.63541520172604	0.778	0.332	0	Granulocytes	Ncf2
F630028O10Rik	0	1.62315797191355	0.549	0.164	0	Granulocytes	F630028O10Rik
Dstn	0	1.62254966366356	0.664	0.271	0	Granulocytes	Dstn
Gda	0	1.61618388160109	0.7	0.28	0	Granulocytes	Gda
Trem3	0	1.60509864377054	0.582	0.136	0	Granulocytes	Trem3
Vasp	0	1.5976798396498	0.737	0.314	0	Granulocytes	Vasp
Arrb2	0	1.5895394519137	0.641	0.235	0	Granulocytes	Arrb2
Lcp1	0	1.5860479542124	0.905	0.51	0	Granulocytes	Lcp1
Cebpb	0	1.55945752140385	0.728	0.357	0	Granulocytes	Cebpb
Pirb	0	1.55410005426972	0.604	0.176	0	Granulocytes	Pirb
R3hdm4	0	1.5412690703934	0.719	0.347	0	Granulocytes	R3hdm4
Mgst1	0	1.53094576466905	0.717	0.298	0	Granulocytes	Mgst1
Il1f9	0	1.51490755659207	0.291	0.029	0	Granulocytes	Il1f9
AA467197	0	1.5132338834301	0.403	0.034	0	Granulocytes	AA467197
Nfam1	0	1.5117218243183	0.616	0.24	0	Granulocytes	Nfam1
Pgd	0	1.49420433367507	0.704	0.306	0	Granulocytes	Pgd
Plbd1	0	1.49119124099016	0.588	0.155	0	Granulocytes	Plbd1
Siglece	0	1.48606498071918	0.441	0.08	0	Granulocytes	Siglece
Taldo1	0	1.48458162641337	0.93	0.623	0	Granulocytes	Taldo1
Slc2a3	0	1.48282574047658	0.424	0.066	0	Granulocytes	Slc2a3
Gpsm3	0	1.47306086906723	0.771	0.373	0	Granulocytes	Gpsm3
Fcer1g	0	1.47203661334229	0.979	0.436	0	Granulocytes	Fcer1g
Rasgrp4	0	1.46110918511101	0.466	0.103	0	Granulocytes	Rasgrp4
Anxa11	0	1.45568309468752	0.615	0.228	0	Granulocytes	Anxa11
Sorl1	0	1.44762521608087	0.642	0.264	0	Granulocytes	Sorl1
Slc7a11	0	1.43910243934213	0.234	0.025	0	Granulocytes	Slc7a11
Cybb	0	1.43620357280141	0.641	0.348	0	Granulocytes	Cybb
Trem1	0	1.43514800525721	0.332	0.044	0	Granulocytes	Trem1
Itgam	0	1.43410628640355	0.529	0.135	0	Granulocytes	Itgam
Dgat1	0	1.43278275616907	0.495	0.115	0	Granulocytes	Dgat1
Syne1	0	1.42772106708944	0.458	0.105	0	Granulocytes	Syne1
Pram1	0	1.41771004348081	0.464	0.095	0	Granulocytes	Pram1
2310001H17Rik	0	1.40819165995618	0.43	0.138	0	Granulocytes	2310001H17Rik
Ier2	0	1.40803744434524	0.777	0.433	0	Granulocytes	Ier2
Lyz2	0	1.40437761999218	0.942	0.36	0	Granulocytes	Lyz2
Cebpe	0	1.40415800781821	0.411	0.097	0	Granulocytes	Cebpe
Slc16a3	0	1.39911767156693	0.386	0.104	0	Granulocytes	Slc16a3
Ostf1	0	1.39092484970041	0.84	0.504	0	Granulocytes	Ostf1
Tmsb4x	0	1.38302390166636	0.998	0.856	0	Granulocytes	Tmsb4x
Arhgdib	0	1.37538009051174	0.933	0.704	0	Granulocytes	Arhgdib
Pnkp	0	1.37458779889263	0.575	0.229	0	Granulocytes	Pnkp
Gsn	0	1.36841743750461	0.577	0.193	0	Granulocytes	Gsn
Vsir	0	1.35979039539106	0.641	0.275	0	Granulocytes	Vsir
Tmcc1	0	1.34906195213103	0.454	0.141	0	Granulocytes	Tmcc1
Mapk13	0	1.3433545009572	0.405	0.05	0	Granulocytes	Mapk13
Cdk2ap2	0	1.33942005634549	0.744	0.516	0	Granulocytes	Cdk2ap2
Trib1	0	1.33013013632454	0.45	0.13	0	Granulocytes	Trib1
Cd52	0	1.32614639083767	0.983	0.687	0	Granulocytes	Cd52
Cd300ld	0	1.30289502624817	0.232	0.033	0	Granulocytes	Cd300ld
Ltb4r1	0	1.29516455548782	0.486	0.163	0	Granulocytes	Ltb4r1
Alox5	0	1.2792581071728	0.434	0.067	0	Granulocytes	Alox5
Itgb2l	0	1.27150982841287	0.401	0.048	0	Granulocytes	Itgb2l
Fpr1	0	1.26819729641992	0.271	0.025	0	Granulocytes	Fpr1
Spi1	0	1.26087699915589	0.784	0.4	0	Granulocytes	Spi1
Plk3	0	1.25246254250031	0.259	0.05	0	Granulocytes	Plk3
Mettl9	0	1.24308953909812	0.522	0.242	0	Granulocytes	Mettl9
Zyx	0	1.23243408057069	0.671	0.353	0	Granulocytes	Zyx
Gmfg	0	1.23207972428791	0.886	0.544	0	Granulocytes	Gmfg
Clec4a2	0	1.21062528403565	0.524	0.177	0	Granulocytes	Clec4a2
Slfn2	0	1.20080339041167	0.681	0.328	0	Granulocytes	Slfn2
Glipr2	0	1.19842966974598	0.477	0.171	0	Granulocytes	Glipr2
G6pdx	0	1.1878122409178	0.511	0.24	0	Granulocytes	G6pdx
Cd44	0	1.18594052635177	0.599	0.321	0	Granulocytes	Cd44
Fgr	0	1.18419220081454	0.471	0.152	0	Granulocytes	Fgr
Plp2	0	1.18201357277997	0.685	0.342	0	Granulocytes	Plp2
Cyba	0	1.17670847776417	0.957	0.674	0	Granulocytes	Cyba
Cpne3	0	1.17060717558139	0.465	0.22	0	Granulocytes	Cpne3
Ceacam10	0	1.16784386036106	0.263	0.021	0	Granulocytes	Ceacam10
Pilrb2	0	1.16510099859275	0.358	0.071	0	Granulocytes	Pilrb2
Abtb1	0	1.16231390776295	0.471	0.2	0	Granulocytes	Abtb1
Cnn2	0	1.15532878672822	0.778	0.454	0	Granulocytes	Cnn2
Pi16	0	1.15190786500031	0.372	0.107	0	Granulocytes	Pi16
Hk3	0	1.15120494605615	0.464	0.163	0	Granulocytes	Hk3
B230208H11Rik	0	1.14278652703853	0.35	0.059	0	Granulocytes	B230208H11Rik
Ncf4	0	1.14146031174184	0.615	0.295	0	Granulocytes	Ncf4
Pkm	0	1.13285259410533	0.829	0.464	0	Granulocytes	Pkm
Itgb2	0	1.12902592201494	0.655	0.325	0	Granulocytes	Itgb2
Mrpl33	0	1.12002713626428	0.818	0.507	0	Granulocytes	Mrpl33
Tkt	0	1.1194847815752	0.75	0.493	0	Granulocytes	Tkt
Msra	0	1.11860745492788	0.443	0.165	0	Granulocytes	Msra
Fcgr3	0	1.11509426464451	0.479	0.214	0	Granulocytes	Fcgr3
Lasp1	0	1.11459123835542	0.493	0.208	0	Granulocytes	Lasp1
Litaf	0	1.11276020904889	0.462	0.221	0	Granulocytes	Litaf
Mcl1	0	1.10745684515214	0.632	0.435	0	Granulocytes	Mcl1
Nudt4	0	1.0957011747188	0.498	0.251	0	Granulocytes	Nudt4
6430548M08Rik	0	1.09546520820316	0.343	0.062	0	Granulocytes	6430548M08Rik
Rac2	0	1.09078177069128	0.935	0.709	0	Granulocytes	Rac2
Hmgn2	0	1.0762559495686	0.726	0.488	0	Granulocytes	Hmgn2
Dhrs9	0	1.07227667669006	0.216	0.017	0	Granulocytes	Dhrs9
Zfp36	0	1.07097439141793	0.798	0.559	0	Granulocytes	Zfp36
Aldh2	0	1.06984855602259	0.635	0.402	0	Granulocytes	Aldh2
B430306N03Rik	0	1.06837721531358	0.322	0.062	0	Granulocytes	B430306N03Rik
Hcst	0	1.06673419558585	0.677	0.293	0	Granulocytes	Hcst
Cap1	0	1.0553197624955	0.636	0.362	0	Granulocytes	Cap1
Mrgpra2b	0	1.05325985954317	0.274	0.044	0	Granulocytes	Mrgpra2b
Atxn10	0	1.05260144896984	0.502	0.257	0	Granulocytes	Atxn10
Pxn	0	1.05169786068691	0.404	0.171	0	Granulocytes	Pxn
Myo1f	0	1.04966017482384	0.526	0.253	0	Granulocytes	Myo1f
Cotl1	0	1.04790641585589	0.722	0.398	0	Granulocytes	Cotl1
Trim30b	0	1.04413080337353	0.219	0.033	0	Granulocytes	Trim30b
Tmem154	0	1.04372922263386	0.309	0.067	0	Granulocytes	Tmem154
Sem1	0	1.04239075590127	0.949	0.728	0	Granulocytes	Sem1
Sqor	0	1.03750395211031	0.406	0.155	0	Granulocytes	Sqor
Ifitm3	0	1.03579452903655	0.881	0.399	0	Granulocytes	Ifitm3
Arpc5	0	1.03294344592489	0.825	0.58	0	Granulocytes	Arpc5
Adipor1	0	1.03202395203304	0.654	0.428	0	Granulocytes	Adipor1
Gpi1	0	1.03116633990693	0.775	0.493	0	Granulocytes	Gpi1
Anxa3	0	1.02256257577948	0.43	0.169	0	Granulocytes	Anxa3
Crispld2	0	1.01940507281788	0.272	0.029	0	Granulocytes	Crispld2
Lpcat2	0	1.01341291713959	0.292	0.065	0	Granulocytes	Lpcat2
Il1rn	0	1.01282663049341	0.207	0.022	0	Granulocytes	Il1rn
Actb	0	1.00888250435928	0.999	0.95	0	Granulocytes	Actb
Sat1	0	1.00870035227008	0.706	0.434	0	Granulocytes	Sat1
Card19	0	0.994869242502869	0.495	0.277	0	Granulocytes	Card19
Flna	0	0.991807078198554	0.702	0.43	0	Granulocytes	Flna
Rnf144a	0	0.982279625662973	0.334	0.097	0	Granulocytes	Rnf144a
Atp6v1g1	0	0.972401723596008	0.741	0.537	0	Granulocytes	Atp6v1g1
Flot1	0	0.956102365173294	0.397	0.186	0	Granulocytes	Flot1
Rhog	0	0.952213429044331	0.745	0.5	0	Granulocytes	Rhog
Myl6	0	0.951282879306389	0.943	0.786	0	Granulocytes	Myl6
Ppp1r18	0	0.950454065274761	0.652	0.386	0	Granulocytes	Ppp1r18
AC110211.1	0	0.950308325621722	0.172	0.012	0	Granulocytes	AC110211.1
Arg2	0	0.94725182878974	0.162	0.012	0	Granulocytes	Arg2
Mapk3	0	0.946258983181583	0.446	0.226	0	Granulocytes	Mapk3
Aldh3b1	0	0.943534787159934	0.376	0.129	0	Granulocytes	Aldh3b1
Serpinb1a	0	0.938883291906108	0.48	0.25	0	Granulocytes	Serpinb1a
Nadk	0	0.935015742195987	0.449	0.238	0	Granulocytes	Nadk
AB124611	0	0.934991633949654	0.517	0.258	0	Granulocytes	AB124611
Rdh12	0	0.933577139933533	0.236	0.047	0	Granulocytes	Rdh12
Lamtor4	0	0.931843177501058	0.687	0.453	0	Granulocytes	Lamtor4
Ptpre	0	0.930546325246736	0.51	0.284	0	Granulocytes	Ptpre
C3	0	0.915964829067132	0.437	0.21	0	Granulocytes	C3
Pfn1	0	0.915492253817795	0.989	0.881	0	Granulocytes	Pfn1
Gabarap	0	0.902341627649479	0.871	0.687	0	Granulocytes	Gabarap
Lilrb4a	0	0.902160005125505	0.265	0.074	0	Granulocytes	Lilrb4a
Rab3d	0	0.894968859199799	0.353	0.148	0	Granulocytes	Rab3d
Pbx1	0	0.892657997793923	0.281	0.06	0	Granulocytes	Pbx1
Actg1	0	0.87671696373291	0.983	0.787	0	Granulocytes	Actg1
Myl12b	0	0.866907780799938	0.899	0.68	0	Granulocytes	Myl12b
Arap3	0	0.862938553984449	0.255	0.063	0	Granulocytes	Arap3
Stx11	0	0.848007080960346	0.276	0.083	0	Granulocytes	Stx11
Arpc2	0	0.838636969900072	0.918	0.679	0	Granulocytes	Arpc2
Iqgap1	0	0.823474839264579	0.708	0.479	0	Granulocytes	Iqgap1
Lsp1	0	0.821308181791698	0.8	0.511	0	Granulocytes	Lsp1
Orm1	0	0.815539282067361	0.225	0.028	0	Granulocytes	Orm1
Fmo5	0	0.813359795383535	0.244	0.047	0	Granulocytes	Fmo5
1110008F13Rik	0	0.807114467680859	0.671	0.456	0	Granulocytes	1110008F13Rik
Slc27a4	0	0.79902266397616	0.239	0.051	0	Granulocytes	Slc27a4
Il18rap	0	0.793361086342654	0.265	0.066	0	Granulocytes	Il18rap
Gca	0	0.793015047786975	0.282	0.066	0	Granulocytes	Gca
Arpc1b	0	0.784600666532214	0.892	0.61	0	Granulocytes	Arpc1b
Gnai2	0	0.771046101301074	0.891	0.683	0	Granulocytes	Gnai2
Cd63	0	0.763046744057762	0.525	0.153	0	Granulocytes	Cd63
Gapdh	0	0.745226537837862	0.956	0.757	0	Granulocytes	Gapdh
Coro1a	0	0.742026495296336	0.963	0.726	0	Granulocytes	Coro1a
AC139671.1	0	0.738995057045967	0.21	0.039	0	Granulocytes	AC139671.1
Aldoa	0	0.72804640030577	0.759	0.525	0	Granulocytes	Aldoa
Lgals3	0	0.721298107138213	0.788	0.278	0	Granulocytes	Lgals3
Gng5	0	0.692506398312856	0.902	0.727	0	Granulocytes	Gng5
Mmp25	0	0.688030500324343	0.191	0.016	0	Granulocytes	Mmp25
1700047M11Rik	0	0.680463797937575	0.169	0.014	0	Granulocytes	1700047M11Rik
Ankrd22	0	0.67869027435679	0.197	0.015	0	Granulocytes	Ankrd22
Inhba	0	0.653167353574526	0.209	0.021	0	Granulocytes	Inhba
Sept5	0	0.644071417632711	0.231	0.042	0	Granulocytes	Sept5
Arpc3	0	0.613441888139848	0.86	0.7	0	Granulocytes	Arpc3
Olfml2b	0	0.58364534194777	0.193	0.028	0	Granulocytes	Olfml2b
Sh3bgrl3	0	0.533875300591652	0.944	0.743	0	Granulocytes	Sh3bgrl3
Itm2b	0	0.53191757681527	0.918	0.778	0	Granulocytes	Itm2b
Stk17b	4.81699717321257e-308	1.02673405340586	0.579	0.366	7.92829564739056e-304	Granulocytes	Stk17b
Fxyd5	7.35963953034654e-307	1.35489120341476	0.7	0.481	1.21132307029974e-302	Granulocytes	Fxyd5
Junb	1.07008137613682e-306	1.47004588024144	0.682	0.526	1.76124693698359e-302	Granulocytes	Junb
Myh9	1.45161194525693e-305	0.762197198035135	0.713	0.538	2.38920810069838e-301	Granulocytes	Myh9
Timp2	4.68778036682884e-305	0.863739384511125	0.236	0.059	7.71561770576359e-301	Granulocytes	Timp2
Egr1	1.25486502348435e-303	1.51395919344309	0.268	0.079	2.06538234215288e-299	Granulocytes	Egr1
Pfkfb4	1.04644500218822e-301	0.85348928736036	0.262	0.078	1.7223438291016e-297	Granulocytes	Pfkfb4
Hacd4	2.70131252138669e-301	1.07217074863146	0.347	0.146	4.44609027895035e-297	Granulocytes	Hacd4
Cdc42	6.47995019791717e-301	0.626387183949301	0.811	0.641	1.06653500307519e-296	Granulocytes	Cdc42
Mgst2	2.02002117090468e-299	0.742462313169422	0.325	0.122	3.32475284519202e-295	Granulocytes	Mgst2
9830107B12Rik	1.28074241560125e-285	0.582124370527388	0.152	0.017	2.1079739418381e-281	Granulocytes	9830107B12Rik
Ceacam1	1.8572682318794e-282	0.711739357442967	0.315	0.12	3.05687778285031e-278	Granulocytes	Ceacam1
Apobr	1.91092771230788e-280	0.813724069436141	0.263	0.085	3.14519592168754e-276	Granulocytes	Apobr
4930438A08Rik	2.83480068442036e-279	0.521984649454379	0.187	0.036	4.66579844648746e-275	Granulocytes	4930438A08Rik
Gsdme	3.13042943729674e-278	0.720895577743777	0.232	0.066	5.15237381084671e-274	Granulocytes	Gsdme
Cyb5r4	1.1127879928301e-277	0.846889423853847	0.419	0.226	1.83153775739906e-273	Granulocytes	Cyb5r4
St3gal5	2.45683971757608e-277	0.606326182401369	0.405	0.18	4.04371249115847e-273	Granulocytes	St3gal5
Mtus1	3.95429388398118e-276	0.941979993253593	0.327	0.142	6.50837230364462e-272	Granulocytes	Mtus1
Eno1	3.05014763848729e-275	0.595536625676778	0.764	0.54	5.02023799818623e-271	Granulocytes	Eno1
Actr3	1.22636249201578e-274	0.587631160558253	0.767	0.59	2.01847002560878e-270	Granulocytes	Actr3
Gm34084	1.40534399585487e-274	0.895283957727836	0.202	0.046	2.31305568277753e-270	Granulocytes	Gm34084
Ptprc	8.75987304580732e-274	0.70958977970551	0.688	0.465	1.44178750460943e-269	Granulocytes	Ptprc
Ets2	9.58082639552998e-273	0.944508162675826	0.221	0.058	1.57690821644028e-268	Granulocytes	Ets2
Ehd1	2.96458204995591e-271	0.825510435284108	0.376	0.18	4.87940559602243e-267	Granulocytes	Ehd1
Stk39	1.09466687660202e-270	0.49177634562024	0.162	0.024	1.80171221219927e-266	Granulocytes	Stk39
Cpne2	1.58818749963772e-270	0.80243626377474	0.317	0.134	2.61399780565372e-266	Granulocytes	Cpne2
Agpat2	6.88579547930096e-270	0.773716574183698	0.316	0.131	1.13333307793814e-265	Granulocytes	Agpat2
Flot2	1.04691296494365e-269	0.804197064268581	0.371	0.184	1.72311404900075e-265	Granulocytes	Flot2
Gm5483	9.32046450268182e-269	2.75411178751135	0.133	0.011	1.5340552524964e-264	Granulocytes	Gm5483
Hck	2.91580593703371e-267	0.659432412823781	0.428	0.214	4.79912499176379e-263	Granulocytes	Hck
Thbs1	2.65635995061007e-266	1.14333015969534	0.19	0.04	4.37210284270911e-262	Granulocytes	Thbs1
Degs1	9.49460466093359e-266	0.828014422224757	0.464	0.268	1.56271698114306e-261	Granulocytes	Degs1
Trpm2	4.79635722841837e-264	0.786552915920728	0.154	0.022	7.8943243622538e-260	Granulocytes	Trpm2
Atg3	5.90296668541726e-264	1.00145219776407	0.48	0.299	9.71569286752827e-260	Granulocytes	Atg3
Lyst	3.61667945609064e-263	0.891031793602521	0.377	0.184	5.95269271677959e-259	Granulocytes	Lyst
Pilrb1	2.02031171140103e-260	0.726296312358213	0.22	0.061	3.32523104579495e-256	Granulocytes	Pilrb1
Hmgb2	2.99867775347453e-260	0.404056289054462	0.904	0.653	4.93552371444373e-256	Granulocytes	Hmgb2
Lmo4	2.87516512694232e-259	0.688202324665342	0.49	0.289	4.73223428243437e-255	Granulocytes	Lmo4
Megf9	4.31328438461762e-258	0.626696028636288	0.237	0.074	7.09923476864214e-254	Granulocytes	Megf9
Sun2	2.12627739136547e-257	0.754938382548506	0.437	0.237	3.49963995844842e-253	Granulocytes	Sun2
Rhou	2.76998857621801e-257	0.555494750456684	0.183	0.039	4.55912419759722e-253	Granulocytes	Rhou
Clec5a	3.9308250335668e-253	0.738697562462032	0.268	0.1	6.46974492274759e-249	Granulocytes	Clec5a
Serf2	3.51074054589046e-252	0.42793710540852	0.957	0.837	5.77832786448111e-248	Granulocytes	Serf2
Fes	3.59438314044963e-252	0.832682035304904	0.435	0.244	5.91599521086604e-248	Granulocytes	Fes
Bst1	1.84210074582311e-251	0.850313521677218	0.204	0.052	3.03191361755026e-247	Granulocytes	Bst1
Hsd11b1	3.01316649231862e-250	0.649481904625753	0.309	0.126	4.95937072970722e-246	Granulocytes	Hsd11b1
Sirpa	2.31149557860306e-249	0.720158465881902	0.417	0.221	3.80449057282278e-245	Granulocytes	Sirpa
Igf1r	6.10145467583969e-249	0.778280875691262	0.303	0.126	1.00423842509645e-244	Granulocytes	Igf1r
Pdlim7	6.9356169140413e-249	0.816101464961507	0.227	0.07	1.14153318788206e-244	Granulocytes	Pdlim7
Xdh	1.11615411511221e-248	0.752409516408168	0.312	0.13	1.83707805806319e-244	Granulocytes	Xdh
Ctsd	2.04218405765203e-246	0.835520005367827	0.56	0.393	3.36123074048948e-242	Granulocytes	Ctsd
Ebi3	3.84472093943022e-246	0.728672460750213	0.29	0.118	6.3280261942082e-242	Granulocytes	Ebi3
Trp53inp2	9.85693643519128e-244	0.518716580488337	0.177	0.036	1.62235316786813e-239	Granulocytes	Trp53inp2
Gm20406	9.03412921470888e-242	0.636673867008955	0.117	0.009	1.48692732744893e-237	Granulocytes	Gm20406
Tnfsf13b	1.8304925319616e-241	0.461518558435019	0.144	0.021	3.0128076583556e-237	Granulocytes	Tnfsf13b
Lrrk2	5.76106861043756e-241	0.604158808204544	0.234	0.071	9.48214282591918e-237	Granulocytes	Lrrk2
Igsf6	1.17125067739452e-239	0.792546568272626	0.363	0.181	1.92776148992364e-235	Granulocytes	Igsf6
Ly75	2.79165468016846e-239	0.451999266928051	0.175	0.037	4.59478443808927e-235	Granulocytes	Ly75
Fbxl5	6.26120513007492e-237	0.970636673145898	0.319	0.144	1.03053175235903e-232	Granulocytes	Fbxl5
Tacstd2	1.2579941243282e-235	0.831083934527146	0.199	0.055	2.07053252923179e-231	Granulocytes	Tacstd2
Dmxl2	1.50733402979185e-233	0.635610843977766	0.164	0.033	2.48092107963441e-229	Granulocytes	Dmxl2
Ipcef1	5.33783761705153e-232	0.563985384568625	0.178	0.04	8.78554693390511e-228	Granulocytes	Ipcef1
Pstpip1	7.10867398957513e-231	0.833800534063195	0.417	0.24	1.17001665194417e-226	Granulocytes	Pstpip1
Pla2g7	3.2772154008017e-230	1.29406561118072	0.187	0.048	5.39396882817952e-226	Granulocytes	Pla2g7
Skap2	1.67960918234132e-229	0.842071720853609	0.43	0.257	2.76446875321557e-225	Granulocytes	Skap2
Efhd2	2.27200849834608e-229	0.767897090568376	0.475	0.3	3.73949878742782e-225	Granulocytes	Efhd2
Abhd5	1.11890247654993e-228	0.684807732912569	0.291	0.129	1.84160158615353e-224	Granulocytes	Abhd5
Ccnd3	3.44373070674333e-228	0.548243034423128	0.676	0.507	5.66803637022885e-224	Granulocytes	Ccnd3
Svil	2.78417092096818e-227	0.792123683733345	0.379	0.203	4.58246691882152e-223	Granulocytes	Svil
Tmem40	7.02795191180465e-226	0.600438083503351	0.221	0.072	1.15673060516393e-221	Granulocytes	Tmem40
Max	1.53439126254818e-225	0.841523944528123	0.429	0.262	2.52545457902805e-221	Granulocytes	Max
Capza1	7.97749990620965e-224	0.72669014159641	0.544	0.381	1.31301670956305e-219	Granulocytes	Capza1
Gadd45a	1.98407185194807e-223	0.84617752078794	0.341	0.164	3.26558386112132e-219	Granulocytes	Gadd45a
1600010M07Rik	2.69518131619344e-223	0.944485072283716	0.168	0.039	4.43599892832278e-219	Granulocytes	1600010M07Rik
Rinl	2.10097665101601e-222	0.647920806653675	0.325	0.149	3.45799746990725e-218	Granulocytes	Rinl
Cd300lb	1.33835767691656e-216	0.856969049384977	0.191	0.055	2.20280290043697e-212	Granulocytes	Cd300lb
Ppp1r2	1.68026527103074e-215	0.844116251379185	0.443	0.282	2.76554860958949e-211	Granulocytes	Ppp1r2
Ppp1r3b	4.9504531502645e-215	0.60946749624606	0.128	0.018	8.14795084002034e-211	Granulocytes	Ppp1r3b
Klf6	1.58615607197569e-213	0.718816688130411	0.541	0.348	2.61065427886479e-209	Granulocytes	Klf6
Nhsl2	6.1798435876402e-213	0.672413640673679	0.259	0.103	1.0171404560897e-208	Granulocytes	Nhsl2
Ogfrl1	1.35284141760657e-212	0.861771158129254	0.412	0.25	2.22664168923865e-208	Granulocytes	Ogfrl1
Slc40a1	6.93104418008797e-212	0.549065081211785	0.235	0.086	1.14078056160068e-207	Granulocytes	Slc40a1
Wdr1	9.15208104148745e-210	0.66071144574134	0.57	0.409	1.50634101861842e-205	Granulocytes	Wdr1
Gpr27	4.00660536896684e-208	0.483259853454345	0.1	0.007	6.59447177678252e-204	Granulocytes	Gpr27
Oas3	5.72744435586027e-207	0.790046913650032	0.209	0.068	9.42680066531042e-203	Granulocytes	Oas3
Twf2	8.53898091544173e-207	0.733975235993115	0.446	0.279	1.40543086887255e-202	Granulocytes	Twf2
Fcgr4	2.83974919177886e-206	0.556297711780008	0.152	0.031	4.67394319474883e-202	Granulocytes	Fcgr4
Phospho1	1.00690123528715e-204	0.695496056705847	0.132	0.022	1.65725874315913e-200	Granulocytes	Phospho1
Nfkbiz	1.03653871990592e-204	0.835620370444546	0.287	0.125	1.70603907909316e-200	Granulocytes	Nfkbiz
Klf7	2.36553185697322e-204	0.590227766156706	0.235	0.085	3.89342888339222e-200	Granulocytes	Klf7
Cep19	3.14092781502963e-204	0.57402946285816	0.199	0.063	5.16965309075726e-200	Granulocytes	Cep19
Clec12a	2.98910316303147e-202	0.506544418122955	0.451	0.254	4.91976489603349e-198	Granulocytes	Clec12a
Gcnt2	4.16114273747322e-201	0.878901533029959	0.17	0.045	6.84882483160718e-197	Granulocytes	Gcnt2
Klf5	4.15363077278598e-200	0.469090229061506	0.168	0.044	6.83646088892845e-196	Granulocytes	Klf5
Fos	7.39965070925027e-200	1.03563590598922	0.687	0.508	1.2179085102355e-195	Granulocytes	Fos
Arhgap9	1.82609770629768e-199	0.734821062001305	0.428	0.26	3.00557421479536e-195	Granulocytes	Arhgap9
Hcar2	5.78880950625811e-199	0.841423824238594	0.115	0.015	9.52780156635023e-195	Granulocytes	Hcar2
Upp1	4.12508195233255e-198	0.566501749232425	0.103	0.01	6.78947238534414e-194	Granulocytes	Upp1
Pabpc1l	2.21214377119057e-196	0.499887239427082	0.143	0.03	3.64096743300255e-192	Granulocytes	Pabpc1l
Acpp	8.51669910958251e-196	0.429641829645439	0.126	0.021	1.40176350644619e-191	Granulocytes	Acpp
Dgat2	2.8754630342998e-195	0.502674107980713	0.167	0.045	4.73272460815405e-191	Granulocytes	Dgat2
Slc22a15	2.00160521655923e-194	0.5947967256502	0.194	0.063	3.29444202593483e-190	Granulocytes	Slc22a15
App	8.33128721081498e-193	0.638789330124653	0.39	0.216	1.37124656202804e-188	Granulocytes	App
Sri	1.12478014465577e-192	0.651051926892714	0.606	0.482	1.85127564008894e-188	Granulocytes	Sri
Kdm6b	1.29836136266785e-192	0.772396347187652	0.289	0.134	2.13697296681501e-188	Granulocytes	Kdm6b
Cib2	2.48359498472154e-191	0.47506737480762	0.188	0.057	4.08774898535319e-187	Granulocytes	Cib2
Sirpb1b	4.96823250686319e-190	1.05652339097137	0.165	0.045	8.17721388304613e-186	Granulocytes	Sirpb1b
Bmx	3.00770066328474e-189	0.611765237518951	0.14	0.031	4.95037452170036e-185	Granulocytes	Bmx
Pgam1	2.35431423370457e-188	0.557210433004207	0.574	0.373	3.87496579725435e-184	Granulocytes	Pgam1
Ccpg1	2.97730192832116e-188	0.777604895759597	0.218	0.081	4.90034124382379e-184	Granulocytes	Ccpg1
Dok3	9.98160777458185e-188	0.454388266250057	0.54	0.348	1.64287282361843e-183	Granulocytes	Dok3
Pbxip1	3.04016762757906e-186	0.753676746440301	0.348	0.185	5.00381189823238e-182	Granulocytes	Pbxip1
Tarm1	7.42402328826942e-185	0.614420487660234	0.124	0.023	1.22191999301626e-180	Granulocytes	Tarm1
Nfe2	1.35730420225255e-182	0.656240474865743	0.461	0.309	2.23398698648747e-178	Granulocytes	Nfe2
Selenon	9.68601042745829e-182	0.75631604848422	0.165	0.048	1.59422045625536e-177	Granulocytes	Selenon
Cdkn2d	1.65284640082749e-181	0.531008838549293	0.486	0.317	2.72041989112197e-177	Granulocytes	Cdkn2d
Samsn1	1.66856946772857e-181	0.751301914907658	0.372	0.218	2.74629848693446e-177	Granulocytes	Samsn1
Fosl2	5.37150144903167e-181	0.79619853037547	0.222	0.088	8.84095423496123e-177	Granulocytes	Fosl2
Fam129a	6.76784610206525e-180	0.666015236302269	0.266	0.118	1.11391978993892e-175	Granulocytes	Fam129a
Abca13	8.91241581129937e-180	0.365277248226918	0.139	0.032	1.46689451838176e-175	Granulocytes	Abca13
Plscr1	2.36118791706419e-177	0.580676714138667	0.239	0.102	3.88627919269594e-173	Granulocytes	Plscr1
Kdm7a	9.80681970457867e-177	0.674939080444023	0.392	0.227	1.6141044551766e-172	Granulocytes	Kdm7a
Phlda1	4.5501916859071e-176	0.499564738670462	0.152	0.039	7.4891604958345e-172	Granulocytes	Phlda1
Krt83	3.32492082172773e-174	0.379115102072128	0.091	0.009	5.47248718048166e-170	Granulocytes	Krt83
Hlx	8.58957912024076e-174	0.526019851207613	0.195	0.069	1.41375882740043e-169	Granulocytes	Hlx
Ankrd33b	5.95275063386048e-172	0.548267041075891	0.107	0.016	9.79763226827096e-168	Granulocytes	Ankrd33b
Plek	1.20094032600744e-171	0.747734542290466	0.306	0.155	1.97662768257564e-167	Granulocytes	Plek
Triobp	6.40225407820774e-171	0.626836028563258	0.315	0.169	1.05374699873221e-166	Granulocytes	Triobp
Hcls1	1.08370969601104e-170	0.631524244653513	0.528	0.378	1.78367778866457e-166	Granulocytes	Hcls1
Tob1	2.3358878365867e-170	0.572538329696718	0.173	0.054	3.84463779023805e-166	Granulocytes	Tob1
Vcl	4.7968299918969e-170	0.596478570941375	0.284	0.144	7.89510248366311e-166	Granulocytes	Vcl
Unc119	3.22614873613119e-169	0.711709564729575	0.346	0.199	5.30991820479833e-165	Granulocytes	Unc119
Pgk1	5.60159503997406e-169	0.613283282219139	0.526	0.369	9.2196652762933e-165	Granulocytes	Pgk1
A530064D06Rik	8.04363207090057e-167	0.479183886253142	0.115	0.022	1.32390140254952e-162	Granulocytes	A530064D06Rik
Ccdc88b	8.53677844788876e-166	0.64276170762912	0.256	0.12	1.40506836473801e-161	Granulocytes	Ccdc88b
Prok2	1.25250767348208e-165	0.55024446210059	0.086	0.008	2.06150237978415e-161	Granulocytes	Prok2
Lin28a	4.33719949847738e-165	0.387617644386665	0.12	0.025	7.13859665454392e-161	Granulocytes	Lin28a
Amer2	1.67299680139128e-164	0.457499686023433	0.085	0.007	2.75358543540991e-160	Granulocytes	Amer2
Slco4c1	1.96940906047154e-163	0.332822875562832	0.102	0.016	3.24145037263012e-159	Granulocytes	Slco4c1
Rin3	3.923512103307e-163	0.760145329087949	0.376	0.233	6.457708570833e-159	Granulocytes	Rin3
Dock5	1.76143562320659e-162	0.549792169164448	0.187	0.067	2.89914689223572e-158	Granulocytes	Dock5
Scp2	8.01477687345538e-162	0.688502743734086	0.525	0.423	1.31915212560202e-157	Granulocytes	Scp2
Ppm1m	1.25647984448099e-161	0.561110523527472	0.327	0.181	2.06804017603126e-157	Granulocytes	Ppm1m
F5	8.37762792926002e-160	0.460896891632327	0.168	0.055	1.37887378087691e-155	Granulocytes	F5
Msl1	9.77508449642353e-159	0.697667138965022	0.389	0.248	1.60888115726635e-154	Granulocytes	Msl1
Ifnlr1	2.22556828692164e-155	0.316871094148051	0.08	0.007	3.66306284344433e-151	Granulocytes	Ifnlr1
Snx18	5.61965226579506e-155	0.696134321627471	0.263	0.131	9.2493856642721e-151	Granulocytes	Snx18
Cmtm6	5.68781888813733e-155	0.710072912113943	0.303	0.165	9.36158110798524e-151	Granulocytes	Cmtm6
Pag1	3.00833219929889e-154	0.571580330747904	0.251	0.115	4.95141396682604e-150	Granulocytes	Pag1
Cyp4f18	3.49161604893193e-154	0.934488668649393	0.33	0.19	5.74685085493707e-150	Granulocytes	Cyp4f18
Dgkh	1.78619954423089e-152	0.440749014503172	0.118	0.026	2.93990582984962e-148	Granulocytes	Dgkh
Fam160a2	2.71396938233371e-151	0.554034220779225	0.202	0.082	4.46692220638306e-147	Granulocytes	Fam160a2
Csf2rb	4.09499826948621e-151	0.697674778190089	0.349	0.212	6.73995765174736e-147	Granulocytes	Csf2rb
Rab6a	4.94722687611763e-151	0.674079710690716	0.369	0.236	8.14264071540201e-147	Granulocytes	Rab6a
Gm19705	6.68897913780522e-151	0.339565863139437	0.096	0.015	1.10093907629136e-146	Granulocytes	Gm19705
Tnfrsf1a	2.34415889697083e-150	0.778519934608813	0.344	0.209	3.8582511285243e-146	Granulocytes	Tnfrsf1a
F730016J06Rik	1.14760817246284e-149	0.328547482130763	0.091	0.013	1.88884829105658e-145	Granulocytes	F730016J06Rik
Capg	3.83451780482614e-149	0.562519330505959	0.468	0.307	6.31123285496335e-145	Granulocytes	Capg
Tmbim6	4.66881524452679e-149	0.475241831431723	0.722	0.621	7.68440301096665e-145	Granulocytes	Tmbim6
Selplg	7.47531121403481e-148	0.948908326006883	0.553	0.428	1.23036147271799e-143	Granulocytes	Selplg
Ffar2	2.89920719867407e-147	0.393642465147913	0.155	0.051	4.77180512829766e-143	Granulocytes	Ffar2
Rbms1	7.26540916494341e-146	0.64802850749449	0.444	0.302	1.19581369445804e-141	Granulocytes	Rbms1
Vamp5	8.29199591608835e-145	0.485442567383598	0.33	0.184	1.36477960782898e-140	Granulocytes	Vamp5
Ano10	2.03112503992317e-144	0.373339011279057	0.137	0.039	3.34302870320954e-140	Granulocytes	Ano10
Ggt5	2.42017021640066e-144	0.50287010951431	0.098	0.017	3.98335815917384e-140	Granulocytes	Ggt5
Olfm4	2.55068156316431e-144	1.38639150812415	0.078	0.008	4.19816678481214e-140	Granulocytes	Olfm4
Ccno	4.10577777095884e-144	0.386866754181709	0.089	0.013	6.75769963322115e-140	Granulocytes	Ccno
Cklf	3.21988196607361e-143	0.588039662805797	0.375	0.239	5.29960372796055e-139	Granulocytes	Cklf
Slc31a2	1.46700289899152e-142	0.477518374428074	0.197	0.082	2.41454007145014e-138	Granulocytes	Slc31a2
Rab27a	6.27179994734867e-142	0.667264079738854	0.277	0.151	1.03227555333412e-137	Granulocytes	Rab27a
Ldha	6.35441213995754e-142	0.437801757175893	0.63	0.474	1.04587269411561e-137	Granulocytes	Ldha
Agap1	6.7984893237899e-142	0.443152845732932	0.159	0.056	1.11896335780258e-137	Granulocytes	Agap1
Nbeal2	1.0371058408602e-141	0.620147717617744	0.223	0.101	1.70697250347181e-137	Granulocytes	Nbeal2
Cpd	2.78120042676436e-141	0.580530713633162	0.171	0.064	4.57757778241146e-137	Granulocytes	Cpd
Sema4a	3.41472859811403e-141	0.718940535632381	0.302	0.172	5.62030179963587e-137	Granulocytes	Sema4a
Jaml	6.58043596505678e-141	1.09195490267644	0.192	0.081	1.0830739554887e-136	Granulocytes	Jaml
Rasa2	1.0127831388295e-140	0.500358165096747	0.229	0.105	1.66693976819947e-136	Granulocytes	Rasa2
Mpc2	1.35539981453429e-140	0.520497231117203	0.583	0.477	2.23085255474198e-136	Granulocytes	Mpc2
Scrg1	4.73450492419348e-140	0.34070397189833	0.068	0.005	7.79252165473005e-136	Granulocytes	Scrg1
Ptgs2	5.96832411632133e-139	1.06196139681402	0.091	0.015	9.82326466305328e-135	Granulocytes	Ptgs2
Rap1b	1.99578049934237e-138	0.457088806020671	0.589	0.461	3.2848551238676e-134	Granulocytes	Rap1b
Btg2	3.03369889010863e-138	0.987850172806882	0.636	0.54	4.99316500322979e-134	Granulocytes	Btg2
Arpc4	3.39512233821989e-138	0.440869097413553	0.67	0.548	5.58803185647611e-134	Granulocytes	Arpc4
Csf2ra	8.8490323748581e-137	0.662409777138775	0.386	0.248	1.45646223857789e-132	Granulocytes	Csf2ra
Ier3	1.67956528311585e-136	0.380456109650784	0.239	0.114	2.76439649948039e-132	Granulocytes	Ier3
Ndel1	2.13999071770703e-136	0.70482956196438	0.264	0.141	3.52221072227399e-132	Granulocytes	Ndel1
Fcnb	2.31646520750231e-136	0.609192677222189	0.198	0.08	3.81267008502805e-132	Granulocytes	Fcnb
Capn1	2.32313057876109e-136	0.636976061366051	0.269	0.145	3.82364061958287e-132	Granulocytes	Capn1
Gm14005	1.52789763793606e-135	0.55982371756688	0.215	0.099	2.51476672227897e-131	Granulocytes	Gm14005
Samd9l	3.49495132180489e-135	0.423389211032101	0.262	0.128	5.75234038055868e-131	Granulocytes	Samd9l
Asb7	2.59798952405911e-134	0.525795816818313	0.153	0.053	4.27603095764889e-130	Granulocytes	Asb7
Rab44	5.35004402009621e-134	0.545750754708376	0.236	0.116	8.80563745267636e-130	Granulocytes	Rab44
Ncam1	9.54249806434543e-134	0.433144387061036	0.172	0.067	1.57059975641061e-129	Granulocytes	Ncam1
Gm5150	1.63894325034939e-133	0.817651974999875	0.124	0.035	2.69753669575006e-129	Granulocytes	Gm5150
Sfxn5	1.31442651978514e-132	0.51291650387151	0.085	0.013	2.16341460891436e-128	Granulocytes	Sfxn5
Qsox1	2.68059431797044e-132	0.50825051998361	0.184	0.077	4.41199018794755e-128	Granulocytes	Qsox1
Rassf3	2.86320525656414e-132	0.68150448814921	0.25	0.129	4.71254953177891e-128	Granulocytes	Rassf3
Il17ra	1.31185025768557e-130	0.738503920304276	0.379	0.253	2.15917433912468e-126	Granulocytes	Il17ra
Acta2	1.13223135856124e-129	0.544183487802989	0.088	0.015	1.86353959305594e-125	Granulocytes	Acta2
Rogdi	3.17465260527626e-129	0.4944166664664	0.257	0.133	5.2251607230242e-125	Granulocytes	Rogdi
Mindy1	3.17839511865791e-129	0.64126245690537	0.22	0.106	5.23132052579905e-125	Granulocytes	Mindy1
Cdc42se1	3.66235323817779e-128	0.647976584240089	0.486	0.367	6.02786719471683e-124	Granulocytes	Cdc42se1
Mirt1	8.66690247506174e-128	0.574989512005951	0.174	0.068	1.42648547837041e-123	Granulocytes	Mirt1
Tecr	1.06238092978528e-127	0.532632722958491	0.555	0.451	1.7485727723336e-123	Granulocytes	Tecr
Osgin1	1.22487153511453e-127	0.475556670795745	0.078	0.011	2.01601605964501e-123	Granulocytes	Osgin1
Reck	3.62505208268924e-127	0.302563407313761	0.096	0.02	5.96647322289823e-123	Granulocytes	Reck
Marcksl1	7.97305394473281e-127	0.59771114492201	0.328	0.196	1.31228494876357e-122	Granulocytes	Marcksl1
Lta4h	2.28294382245909e-126	0.727491873309763	0.378	0.263	3.75749723738541e-122	Granulocytes	Lta4h
Tcn2	6.24428109943142e-126	0.533243137331591	0.264	0.144	1.02774622615542e-121	Granulocytes	Tcn2
Kctd12	1.54065700132436e-125	0.743865779861958	0.363	0.234	2.53576735847976e-121	Granulocytes	Kctd12
Rab11fip1	1.70270858231111e-125	0.507970962359889	0.132	0.042	2.80248805562586e-121	Granulocytes	Rab11fip1
Arid3a	1.82064582359647e-125	0.524698767171849	0.295	0.171	2.99660096105743e-121	Granulocytes	Arid3a
Tbc1d8	7.53298546740048e-124	0.412683217143542	0.204	0.092	1.23985407807944e-119	Granulocytes	Tbc1d8
Rhoc	1.38601350807777e-123	0.417017191679704	0.081	0.013	2.2812396329452e-119	Granulocytes	Rhoc
Zmpste24	6.33336552807023e-123	0.635075982696297	0.218	0.109	1.04240863226508e-118	Granulocytes	Zmpste24
Rgs19	8.1079688837432e-123	0.548016054161358	0.402	0.277	1.33449059857529e-118	Granulocytes	Rgs19
Sell	1.48729386154694e-121	0.658512077336595	0.495	0.365	2.44793696672011e-117	Granulocytes	Sell
Acvrl1	6.88134654066868e-121	0.435890866618682	0.098	0.023	1.13260082712866e-116	Granulocytes	Acvrl1
Ppp1r3d	8.25292728081512e-121	0.382790209302367	0.077	0.012	1.35834930114936e-116	Granulocytes	Ppp1r3d
Tnfaip2	3.24935597362567e-119	0.967904461223264	0.327	0.212	5.34811499699049e-115	Granulocytes	Tnfaip2
Notch1	3.2950193007102e-119	0.613554885393947	0.271	0.153	5.42327226703892e-115	Granulocytes	Notch1
Nlrp12	4.29172963700173e-119	0.432082090603496	0.071	0.01	7.06375780954115e-115	Granulocytes	Nlrp12
Tnnt1	1.14546221125518e-117	0.298842946499673	0.122	0.038	1.8853162535049e-113	Granulocytes	Tnnt1
Tmem216	2.10487707577136e-117	0.419895971104837	0.188	0.086	3.46441717901209e-113	Granulocytes	Tmem216
Reep3	2.16418166783168e-117	0.604751474419274	0.286	0.168	3.56202660708416e-113	Granulocytes	Reep3
Ripor2	2.43012921176494e-117	0.481813975898163	0.339	0.203	3.99974966964391e-113	Granulocytes	Ripor2
Golim4	3.14457885390022e-116	0.501201495689569	0.239	0.129	5.17566233563437e-112	Granulocytes	Golim4
Gnb2	4.20464214854728e-116	0.391091518403422	0.732	0.621	6.92042051229396e-112	Granulocytes	Gnb2
Chp1	6.47253996673752e-116	0.585349850376786	0.333	0.216	1.06531535312533e-111	Granulocytes	Chp1
Cyfip2	1.68253327037377e-115	0.362089737439306	0.441	0.297	2.76928150970819e-111	Granulocytes	Cyfip2
Tspo	2.81077048414448e-115	0.415587340660275	0.762	0.64	4.6262471398534e-111	Granulocytes	Tspo
Slc35a5	3.70060101997718e-115	0.49285254196312	0.155	0.061	6.09081921878044e-111	Granulocytes	Slc35a5
Map4k2	9.12358320119785e-115	0.457485994112433	0.295	0.167	1.50165055908515e-110	Granulocytes	Map4k2
Rnf149	4.3126121595343e-113	1.03450268423789	0.258	0.154	7.09812835337751e-109	Granulocytes	Rnf149
Sgms2	9.75706644675064e-113	0.510236284389421	0.163	0.069	1.60591556647069e-108	Granulocytes	Sgms2
Inpp4a	6.52613468731706e-112	0.471816773098176	0.159	0.065	1.07413650818551e-107	Granulocytes	Inpp4a
N4bp1	1.4892472623564e-111	0.61448735257017	0.254	0.145	2.45115206911239e-107	Granulocytes	N4bp1
Cdk11b	1.52247797381589e-111	0.62149006949153	0.408	0.297	2.50584649710357e-107	Granulocytes	Cdk11b
Map1lc3b	1.9113472974756e-111	0.721121227657921	0.623	0.552	3.1458865169151e-107	Granulocytes	Map1lc3b
Myl12a	8.51733194674693e-111	0.376011064554138	0.682	0.603	1.40186766511508e-106	Granulocytes	Myl12a
Ptafr	8.2320870595431e-109	0.478381676799181	0.103	0.029	1.3549192091302e-104	Granulocytes	Ptafr
Mfsd14b	8.91504885191039e-109	0.61497545483564	0.303	0.194	1.46732789053593e-104	Granulocytes	Mfsd14b
1110008P14Rik	4.92497665645038e-108	0.508071003365424	0.414	0.301	8.10601907885168e-104	Granulocytes	1110008P14Rik
Fmnl1	4.72182874575997e-107	0.520222243441872	0.505	0.376	7.77165793264634e-103	Granulocytes	Fmnl1
Ddx60	6.7731669847969e-106	0.405629060686752	0.083	0.018	1.11479555402772e-101	Granulocytes	Ddx60
Entpd1	7.23362390147847e-106	0.548085795526971	0.117	0.038	1.19058215794434e-101	Granulocytes	Entpd1
Orai1	7.71797323042999e-106	0.636877686267611	0.309	0.202	1.27030121399647e-101	Granulocytes	Orai1
Ap3s1	1.24189235170814e-105	0.414976137355323	0.455	0.323	2.04403062167643e-101	Granulocytes	Ap3s1
Hipk1	4.87968417357462e-105	0.479701046111107	0.445	0.333	8.03147218128647e-101	Granulocytes	Hipk1
Snrk	4.96683658488949e-105	0.56721950285371	0.21	0.107	8.17491633506962e-101	Granulocytes	Snrk
Grk2	9.46782431818069e-105	0.459337218625911	0.567	0.457	1.55830920452936e-100	Granulocytes	Grk2
Mafg	1.7682875095582e-103	0.543309514203464	0.316	0.208	2.91042441198184e-99	Granulocytes	Mafg
Dach1	7.11549785582778e-103	0.318443946611348	0.111	0.036	1.17113979209069e-98	Granulocytes	Dach1
Mocos	1.55601241751726e-102	0.331600195530695	0.102	0.03	2.56104083799165e-98	Granulocytes	Mocos
Fgd4	6.68983530484426e-102	0.467309918181576	0.16	0.07	1.10107999282432e-97	Granulocytes	Fgd4
Cln3	2.58078687127526e-101	0.555451639560852	0.197	0.1	4.24771711143195e-97	Granulocytes	Cln3
Acod1	2.92395103579281e-101	0.423045706467628	0.055	0.006	4.81253100981139e-97	Granulocytes	Acod1
Fas	1.71194560046956e-100	0.552851011142193	0.119	0.042	2.81769126381286e-96	Granulocytes	Fas
Atp6v1e1	5.68817216808613e-100	0.512429732724617	0.429	0.328	9.36216257145296e-96	Granulocytes	Atp6v1e1
Rab31	8.389938336061e-100	0.628483389131018	0.209	0.113	1.38089995073228e-95	Granulocytes	Rab31
Snap23	1.76283216484298e-99	0.799306250965867	0.23	0.133	2.90144546011507e-95	Granulocytes	Snap23
Tgfbi	2.48025474057069e-99	0.627327576566359	0.312	0.19	4.0822512775053e-95	Granulocytes	Tgfbi
Samhd1	2.62492425887862e-99	0.589208442256747	0.515	0.406	4.32036283768832e-95	Granulocytes	Samhd1
Ppp2r5a	7.5601847960036e-99	0.504076089024609	0.455	0.345	1.24433081557423e-94	Granulocytes	Ppp2r5a
Ccdc180	9.82793989651833e-99	0.546175625329922	0.118	0.042	1.61758062756795e-94	Granulocytes	Ccdc180
Limd2	9.60983788391821e-98	0.267347195072029	0.704	0.565	1.5816832173141e-93	Granulocytes	Limd2
Npepps	1.42789472194093e-97	0.477902340103154	0.276	0.171	2.35017192284257e-93	Granulocytes	Npepps
Vamp8	1.86027228737722e-96	0.399556262973802	0.677	0.576	3.06182215779417e-92	Granulocytes	Vamp8
Sh2d3c	3.00757698538792e-96	0.605874266186208	0.203	0.106	4.95017096024998e-92	Granulocytes	Sh2d3c
Rgs14	3.93645364930081e-95	0.486565552522079	0.227	0.125	6.47900906138421e-91	Granulocytes	Rgs14
Fam49b	1.55535869185032e-94	0.382432998435541	0.575	0.448	2.55996487091644e-90	Granulocytes	Fam49b
C5ar2	2.10207624087092e-94	0.353530885328058	0.065	0.012	3.45980728484946e-90	Granulocytes	C5ar2
Cds2	4.90315215143811e-94	0.494430872758179	0.204	0.107	8.07009812605199e-90	Granulocytes	Cds2
Slc17a9	5.02658408577781e-94	0.360979613315149	0.146	0.062	8.27325474678169e-90	Granulocytes	Slc17a9
Gm17619	2.41899930161726e-93	0.358141829464779	0.057	0.008	3.98143095053185e-89	Granulocytes	Gm17619
Antxr2	4.84939601888676e-93	0.363759903848029	0.107	0.035	7.98162090748572e-89	Granulocytes	Antxr2
Gm16174	1.01103643871757e-92	0.31566285822314	0.068	0.013	1.66406487448526e-88	Granulocytes	Gm16174
Mctp1	2.6791246618975e-92	0.435794749750369	0.16	0.076	4.40957128101709e-88	Granulocytes	Mctp1
Tpd52	5.04822129971368e-92	0.948634349190781	0.344	0.255	8.30886743719875e-88	Granulocytes	Tpd52
Rtp4	9.51278453966384e-92	0.750678634463887	0.155	0.07	1.56570920738327e-87	Granulocytes	Rtp4
Pdlim2	1.32316456492813e-91	0.415467308034922	0.201	0.104	2.17779655741522e-87	Granulocytes	Pdlim2
Gdpd3	1.48798377499352e-91	0.44364339085644	0.122	0.047	2.44907249526184e-87	Granulocytes	Gdpd3
4933408B17Rik	1.83692518726238e-91	0.253372692719663	0.059	0.009	3.02339516571515e-87	Granulocytes	4933408B17Rik
Slc15a3	5.99617845114965e-90	0.532905399121122	0.115	0.043	9.86911011274721e-86	Granulocytes	Slc15a3
Slc25a24	2.41565500630994e-89	0.378984964191488	0.161	0.076	3.97592657488554e-85	Granulocytes	Slc25a24
Por	4.1206367024562e-89	0.644178413739977	0.214	0.124	6.78215594857265e-85	Granulocytes	Por
B4galt3	4.43356006145319e-89	0.500180372622362	0.193	0.102	7.29719650514581e-85	Granulocytes	B4galt3
Aph1b	6.24608487739436e-89	0.263532481599579	0.079	0.02	1.02804310997034e-84	Granulocytes	Aph1b
E230014E18Rik	1.04934105288199e-88	0.255707031216502	0.051	0.006	1.72711043893846e-84	Granulocytes	E230014E18Rik
Rgs18	1.44624940898256e-88	0.464916567207295	0.249	0.152	2.3803819022444e-84	Granulocytes	Rgs18
Tpm3	2.53991073558558e-88	0.343106969382397	0.662	0.563	4.1804390797003e-84	Granulocytes	Tpm3
Gyg	2.99484769024687e-88	0.484818494983639	0.344	0.243	4.92921981337732e-84	Granulocytes	Gyg
1810037I17Rik	4.45875287648538e-88	0.458030678026427	0.583	0.514	7.33866135940729e-84	Granulocytes	1810037I17Rik
Tlr13	6.77263673413807e-88	0.606360256920744	0.136	0.059	1.11470828007178e-83	Granulocytes	Tlr13
Acsl1	1.27294999491622e-87	0.536242976765093	0.313	0.215	2.0951483966326e-83	Granulocytes	Acsl1
Rap1gap2	1.74018608671854e-86	0.344280793245485	0.107	0.037	2.86417228013004e-82	Granulocytes	Rap1gap2
Cd300c2	1.96622502942232e-86	0.629070152120272	0.168	0.081	3.2362097759262e-82	Granulocytes	Cd300c2
Cd84	2.20286253076623e-86	0.641802247017258	0.248	0.152	3.62569143938814e-82	Granulocytes	Cd84
Ifit1bl2	2.877626448539e-86	0.260162521063832	0.044	0.004	4.73628537165033e-82	Granulocytes	Ifit1bl2
Chd7	3.14341820150912e-86	0.484311191363465	0.212	0.117	5.17375201786387e-82	Granulocytes	Chd7
Atp6v0c	2.32056106393515e-85	0.388221170695691	0.647	0.547	3.81941145513087e-81	Granulocytes	Atp6v0c
Cldn15	3.02851560042156e-85	0.345699447737658	0.156	0.074	4.98463382673384e-81	Granulocytes	Cldn15
Ptgs1	3.13950679198211e-85	0.25894550623752	0.149	0.068	5.16731422892336e-81	Granulocytes	Ptgs1
Rcsd1	7.01693432129138e-85	0.398079574586642	0.405	0.295	1.15491721994135e-80	Granulocytes	Rcsd1
Tirap	8.48529980493485e-85	0.377931087775697	0.124	0.05	1.39659549489423e-80	Granulocytes	Tirap
Numb	3.34043841460829e-84	0.42444913407173	0.147	0.068	5.49802758660378e-80	Granulocytes	Numb
Hdac4	7.50651219404716e-84	0.506641585351646	0.146	0.068	1.23549684201822e-79	Granulocytes	Hdac4
5830432E09Rik	7.85811576148283e-84	0.321404965881861	0.097	0.032	1.29336727318246e-79	Granulocytes	5830432E09Rik
Rhob	2.93071954493217e-83	0.562803972778962	0.385	0.281	4.82367129900385e-79	Granulocytes	Rhob
Tmem120a	4.83570496605066e-83	0.433537288827407	0.155	0.074	7.95908680362278e-79	Granulocytes	Tmem120a
Gng12	1.22354047495939e-82	0.591811538969184	0.322	0.225	2.01382526773567e-78	Granulocytes	Gng12
Neat1	1.57803653158487e-82	0.66837299693547	0.357	0.265	2.59729032733553e-78	Granulocytes	Neat1
Srpk2	1.22029499338734e-81	0.50547863869504	0.238	0.146	2.00848352961622e-77	Granulocytes	Srpk2
Gm26740	1.30850772227911e-81	0.503683716232764	0.286	0.181	2.15367286009919e-77	Granulocytes	Gm26740
Pten	1.17918603336739e-80	0.468156896421292	0.39	0.287	1.94082229231939e-76	Granulocytes	Pten
Stfa1	4.21425535183473e-80	1.30369745129627	0.043	0.004	6.93624288358477e-76	Granulocytes	Stfa1
Tsc22d4	4.35453359163261e-80	0.451255818735304	0.497	0.415	7.16712683846812e-76	Granulocytes	Tsc22d4
Atp6v0b	7.15034207254012e-80	0.366173178165606	0.625	0.526	1.17687480171938e-75	Granulocytes	Atp6v0b
Tcp11l2	1.16915585921132e-79	0.276029749943118	0.284	0.17	1.9243136286759e-75	Granulocytes	Tcp11l2
Actr2	1.50935399613337e-79	0.413949554066694	0.508	0.414	2.48424574223592e-75	Granulocytes	Actr2
Tnf	2.02988637122875e-79	0.30813725307781	0.1	0.036	3.3409899784054e-75	Granulocytes	Tnf
Phf20l1	4.08136381737795e-79	0.471741415182539	0.386	0.293	6.71751670702236e-75	Granulocytes	Phf20l1
Plxnc1	1.72171616018588e-78	0.327509339749803	0.134	0.059	2.83377262804994e-74	Granulocytes	Plxnc1
Zfp516	2.14844324167591e-78	0.390351875060352	0.127	0.056	3.53612273147438e-74	Granulocytes	Zfp516
Myl2	4.73545168865099e-78	0.264238977238461	0.041	0.004	7.79407993435066e-74	Granulocytes	Myl2
Alas1	3.7542199130539e-77	0.365452834337582	0.259	0.16	6.17907055489542e-73	Granulocytes	Alas1
Sh3bp5	1.05107563575383e-76	0.256819994694506	0.247	0.144	1.72996538888723e-72	Granulocytes	Sh3bp5
Znhit1	1.36476148558179e-76	0.539303990741647	0.382	0.3	2.24626092911906e-72	Granulocytes	Znhit1
Cbl	1.43836177856365e-76	0.455609705399154	0.392	0.299	2.36739965133791e-72	Granulocytes	Cbl
Aatk	2.08887426736026e-76	0.333257231044796	0.079	0.024	3.43807815664825e-72	Granulocytes	Aatk
Klra17	8.71707773985827e-76	0.314920421038142	0.077	0.022	1.43474382520327e-71	Granulocytes	Klra17
Scnn1a	1.14760494785519e-75	0.55225706933653	0.117	0.05	1.88884298367486e-71	Granulocytes	Scnn1a
Dennd5a	3.7159233838565e-75	0.550818242037305	0.258	0.171	6.11603829748942e-71	Granulocytes	Dennd5a
Gys1	3.79253333273443e-75	0.306141407473302	0.148	0.073	6.2421306123476e-71	Granulocytes	Gys1
E230001N04Rik	9.33158781638342e-75	0.402265778845259	0.11	0.044	1.53588603869855e-70	Granulocytes	E230001N04Rik
Slc11a1	2.729070851654e-74	0.460704670138745	0.099	0.037	4.49177771473732e-70	Granulocytes	Slc11a1
Cfp	2.77776480614904e-74	0.410204703678956	0.303	0.204	4.57192309444071e-70	Granulocytes	Cfp
Zbtb7b	3.00874307371217e-74	0.403081636013695	0.188	0.105	4.95209022502287e-70	Granulocytes	Zbtb7b
Ssu72	3.85285305471049e-74	0.502408362613496	0.464	0.384	6.34141084274799e-70	Granulocytes	Ssu72
Basp1	8.56342444533916e-74	0.49230286743121	0.09	0.032	1.40945402945837e-69	Granulocytes	Basp1
Prkcd	9.05865248568128e-73	0.436208091923192	0.449	0.35	1.49096361261828e-68	Granulocytes	Prkcd
Retn	4.74976003316144e-72	0.261267147467796	0.033	0.001	7.81763003858041e-68	Granulocytes	Retn
Lbp	1.27885566483508e-71	0.339078745766414	0.192	0.11	2.10486853875206e-67	Granulocytes	Lbp
Ugp2	1.59247671658837e-71	0.440864286844216	0.254	0.166	2.6210574278328e-67	Granulocytes	Ugp2
Dennd3	2.16176400505349e-71	0.320395429468384	0.093	0.033	3.55804737591755e-67	Granulocytes	Dennd3
Midn	2.18360296282702e-71	0.525458845015741	0.212	0.127	3.59399211651699e-67	Granulocytes	Midn
Klra2	2.7654809851503e-71	0.525304508892101	0.123	0.056	4.55170515345887e-67	Granulocytes	Klra2
Fyb	2.83529977961753e-70	0.434602888250413	0.366	0.263	4.66661990727249e-66	Granulocytes	Fyb
Cd101	9.45102796622913e-70	0.32579086633707	0.055	0.012	1.55554469296165e-65	Granulocytes	Cd101
Gm9733	1.31948586034309e-69	0.527281747086749	0.204	0.12	2.17174177753869e-65	Granulocytes	Gm9733
Atp11a	8.8487979490819e-69	0.372753250113066	0.12	0.055	1.45642365443939e-64	Granulocytes	Atp11a
Gmip	9.54875042383333e-69	0.385735249657482	0.245	0.155	1.57162883225873e-64	Granulocytes	Gmip
I830077J02Rik	3.39279700509903e-68	0.438189062486945	0.148	0.077	5.5842045906925e-64	Granulocytes	I830077J02Rik
Zfhx3	2.32756241729823e-67	0.32791341728958	0.105	0.044	3.83093498263116e-63	Granulocytes	Zfhx3
Nin	1.0162315553293e-66	0.442368866774471	0.344	0.255	1.67261551691649e-62	Granulocytes	Nin
Itpripl2	1.23108723309452e-66	0.377571286603299	0.156	0.083	2.02624647695027e-62	Granulocytes	Itpripl2
Ptp4a1	6.21952825346561e-66	0.627365318399229	0.296	0.219	1.0236721552379e-61	Granulocytes	Ptp4a1
Map1lc3a	1.11939369787664e-65	0.27556070662818	0.176	0.097	1.84241008733516e-61	Granulocytes	Map1lc3a
Capzb	1.24061478019169e-65	0.294660397439538	0.706	0.598	2.0419278667175e-61	Granulocytes	Capzb
Lcp2	2.64164942897468e-65	0.424156571946225	0.254	0.168	4.34789079514943e-61	Granulocytes	Lcp2
Slc35e1	3.29246577608528e-65	0.361713545778773	0.16	0.088	5.41906942085877e-61	Granulocytes	Slc35e1
Emb	4.78451916077915e-65	0.598322673800679	0.386	0.296	7.8748400867264e-61	Granulocytes	Emb
Mxi1	1.03236639754175e-64	0.414981178875443	0.213	0.134	1.69917185371397e-60	Granulocytes	Mxi1
Treml2	1.21220503282758e-64	0.370530728404162	0.271	0.184	1.99516826353091e-60	Granulocytes	Treml2
Tmem71	1.42047524563739e-64	0.411341196475252	0.12	0.056	2.33796020679458e-60	Granulocytes	Tmem71
Mgam	1.64209397552775e-63	0.314511873840714	0.081	0.03	2.70272247432112e-59	Granulocytes	Mgam
Rassf5	4.56260734054594e-63	0.491138141447881	0.27	0.186	7.50959542180457e-59	Granulocytes	Rassf5
Cdc42ep2	8.61174884578855e-63	0.291552341872672	0.06	0.016	1.41740774252834e-58	Granulocytes	Cdc42ep2
Tst	9.28307951888289e-63	0.32442805293753	0.123	0.061	1.52790205801293e-58	Granulocytes	Tst
Pira2	1.05593650489978e-62	0.504234710895527	0.141	0.075	1.73796589341455e-58	Granulocytes	Pira2
Gadd45g	1.17589427461746e-62	0.289527113947844	0.128	0.061	1.93540438659287e-58	Granulocytes	Gadd45g
Dazap2	1.5834338007789e-62	0.446406018651351	0.593	0.537	2.60617369270199e-58	Granulocytes	Dazap2
Chst12	2.22655697258767e-62	0.431278813133953	0.291	0.209	3.66469012118205e-58	Granulocytes	Chst12
Oasl2	3.01969265022324e-62	0.64711294358013	0.114	0.053	4.97011213300244e-58	Granulocytes	Oasl2
Pet100	3.03122193338177e-62	0.495376814585834	0.391	0.32	4.98908818015306e-58	Granulocytes	Pet100
Fam217b	1.00148027328989e-61	0.301950539120619	0.086	0.033	1.64833638180782e-57	Granulocytes	Fam217b
Lims1	1.00235185558771e-61	0.422752531205379	0.354	0.278	1.64977091911182e-57	Granulocytes	Lims1
Adgrg3	1.32352307785049e-61	0.324294470440503	0.189	0.112	2.17838663383413e-57	Granulocytes	Adgrg3
Gm10282	1.67754705389145e-61	0.490384190232472	0.293	0.22	2.76107469599994e-57	Granulocytes	Gm10282
Stxbp2	1.69453424598207e-61	0.420477877022196	0.315	0.237	2.78903391546189e-57	Granulocytes	Stxbp2
Ccdc125	4.15628078292618e-61	0.339804571773267	0.154	0.084	6.8408225406182e-57	Granulocytes	Ccdc125
Lbr	5.57464028753069e-61	0.316808610959873	0.51	0.435	9.17530044924675e-57	Granulocytes	Lbr
Stk38	6.52166470108513e-61	0.434362458342948	0.322	0.238	1.0734007931516e-56	Granulocytes	Stk38
Arhgap4	7.1385728711708e-61	0.28816841910018	0.301	0.209	1.174937708866e-56	Granulocytes	Arhgap4
Zfand3	2.22595532301159e-60	0.405400446533188	0.238	0.159	3.66369986614478e-56	Granulocytes	Zfand3
Oas2	2.59942348673517e-60	0.265933853029664	0.068	0.022	4.27839111681741e-56	Granulocytes	Oas2
Agl	2.95110824384647e-60	0.319216317851518	0.118	0.057	4.85722905854691e-56	Granulocytes	Agl
Kif21b	3.59244114193717e-60	0.26946486044552	0.236	0.146	5.91279887551438e-56	Granulocytes	Kif21b
Rnf130	7.9644746031246e-60	0.424227190792804	0.38	0.299	1.31087287492828e-55	Granulocytes	Rnf130
Mov10	1.2809184665492e-59	0.397440916080575	0.096	0.041	2.10826370409332e-55	Granulocytes	Mov10
Gdi1	6.4911686592574e-59	0.398720225273765	0.273	0.189	1.06838144962718e-54	Granulocytes	Gdi1
Evi2	2.52349926191271e-57	0.357707378486586	0.102	0.046	4.15342743518213e-53	Granulocytes	Evi2
Prdx6	3.62393889305255e-57	0.363040061023821	0.469	0.389	5.96464102407519e-53	Granulocytes	Prdx6
Zdhhc18	3.96468398510598e-57	0.322460447995854	0.179	0.105	6.52547337108593e-53	Granulocytes	Zdhhc18
Mcu	5.36909275717784e-57	0.279281202481985	0.127	0.066	8.83698976903901e-53	Granulocytes	Mcu
Ppp1r12a	8.82657923889155e-57	0.378507407589283	0.419	0.348	1.45276667692916e-52	Granulocytes	Ppp1r12a
Rbfa	8.89302492094607e-57	0.432404490122665	0.339	0.268	1.46370297173851e-52	Granulocytes	Rbfa
Cd53	4.13458270959525e-56	0.341588884500638	0.484	0.393	6.80510968172282e-52	Granulocytes	Cd53
Ralb	6.46254962834696e-56	0.411033372529611	0.177	0.109	1.06367104332963e-51	Granulocytes	Ralb
BC100530	8.49037212829783e-56	1.0092692956749	0.029	0.002	1.39743034859654e-51	Granulocytes	BC100530
Lmtk2	1.3750045490893e-55	0.29676973748886	0.126	0.064	2.26311998734609e-51	Granulocytes	Lmtk2
Nisch	1.92627062876772e-55	0.529267874933213	0.32	0.248	3.17044882788879e-51	Granulocytes	Nisch
Pbx2	2.1428295191415e-55	0.405397582447616	0.177	0.107	3.52688310555499e-51	Granulocytes	Pbx2
Srgn	4.06035869326024e-55	1.13604314453826	0.643	0.666	6.68294437323702e-51	Granulocytes	Srgn
Fam32a	8.3980546149821e-55	0.613134834345376	0.376	0.313	1.3822358090799e-50	Granulocytes	Fam32a
Pak2	3.60552550882457e-53	0.387456621178424	0.443	0.376	5.93433443497437e-49	Granulocytes	Pak2
Apbb1ip	1.20263937990127e-52	0.456759639361846	0.448	0.385	1.97942415537951e-48	Granulocytes	Apbb1ip
Rab32	1.48609224183219e-52	0.579134426223487	0.224	0.157	2.4459592208316e-48	Granulocytes	Rab32
Rtn3	3.23311876682234e-52	0.397818720885928	0.374	0.309	5.32139017831289e-48	Granulocytes	Rtn3
Fgd3	4.9436229735154e-52	0.291028010433598	0.126	0.066	8.136709052109e-48	Granulocytes	Fgd3
Rap2c	5.15814924580474e-52	0.324231831330269	0.168	0.101	8.48979784367002e-48	Granulocytes	Rap2c
Timm10b	5.8616860821214e-52	0.524521158054037	0.443	0.386	9.64774912256361e-48	Granulocytes	Timm10b
4833407H14Rik	7.58510429898999e-52	0.338978460350556	0.059	0.019	1.24843231657076e-47	Granulocytes	4833407H14Rik
Hpcal1	2.59068152819222e-51	0.482147954185308	0.282	0.213	4.26400272725157e-47	Granulocytes	Hpcal1
Gapt	5.9432902077103e-51	0.355907339953192	0.19	0.121	9.78206135287039e-47	Granulocytes	Gapt
Nr4a1	8.88679909277209e-51	0.624337273251976	0.19	0.12	1.46267826267936e-46	Granulocytes	Nr4a1
D1Ertd622e	7.12752532887974e-50	0.568185260880409	0.273	0.208	1.17311939388032e-45	Granulocytes	D1Ertd622e
Klhl2	1.19286594602486e-49	0.416909965518875	0.098	0.047	1.96333806056232e-45	Granulocytes	Klhl2
Xpc	1.24325856577702e-49	0.33552426620355	0.199	0.13	2.04627927341239e-45	Granulocytes	Xpc
Id1	2.07460706392116e-49	0.445038643213434	0.138	0.079	3.41459576650784e-45	Granulocytes	Id1
Fam222b	3.81167474796948e-49	0.328313494873835	0.125	0.069	6.27363546768297e-45	Granulocytes	Fam222b
Sdcbp	9.86383529079318e-49	0.452343145459192	0.489	0.44	1.62348865051165e-44	Granulocytes	Sdcbp
Med31	1.12565344032037e-48	0.359831473418412	0.214	0.147	1.8527129974233e-44	Granulocytes	Med31
Acap1	1.12738183661591e-48	0.280539938203433	0.257	0.179	1.85555776488613e-44	Granulocytes	Acap1
Mfsd6	1.49762508754558e-48	0.390821436537071	0.12	0.064	2.46494113159127e-44	Granulocytes	Mfsd6
Neurl3	3.06222026608529e-48	0.46924328211583	0.147	0.085	5.04010833594978e-44	Granulocytes	Neurl3
Arfgef1	3.09874179736075e-48	0.353979896091699	0.25	0.18	5.10021912427606e-44	Granulocytes	Arfgef1
Rab7	3.54537764101277e-48	0.428052293542677	0.398	0.336	5.83533705934292e-44	Granulocytes	Rab7
Aprt	4.1323900516214e-48	0.334414989090388	0.464	0.386	6.80150078596365e-44	Granulocytes	Aprt
Eif4ebp1	4.86129044210625e-48	0.555839195376346	0.372	0.312	8.00119793866268e-44	Granulocytes	Eif4ebp1
Gbe1	7.43782026601257e-48	0.265703923054073	0.142	0.082	1.22419083758301e-43	Granulocytes	Gbe1
Rnf141	9.38493385886503e-48	0.356793466085203	0.166	0.104	1.5446662638306e-43	Granulocytes	Rnf141
Ampd3	1.90962073085668e-47	0.3777570870218	0.147	0.087	3.14304476091702e-43	Granulocytes	Ampd3
Rac1	2.07612596312005e-47	0.302582684416646	0.641	0.564	3.4170957226993e-43	Granulocytes	Rac1
Gm13822	2.28540604996545e-47	0.327365797357374	0.038	0.008	3.76154981763813e-43	Granulocytes	Gm13822
Sp140	2.65358399043198e-47	0.27200698764775	0.305	0.226	4.367533889852e-43	Granulocytes	Sp140
Il16	2.96158847304834e-47	0.252702804826527	0.315	0.231	4.87447846779027e-43	Granulocytes	Il16
Atg7	6.65961920555199e-47	0.394602522354716	0.149	0.091	1.0961067250418e-42	Granulocytes	Atg7
Vill	7.43539759506229e-47	0.289085738214215	0.102	0.051	1.2237920901713e-42	Granulocytes	Vill
Dennd1c	1.29243171004546e-46	0.296925838574506	0.132	0.073	2.12721335156382e-42	Granulocytes	Dennd1c
Wfdc17	1.41797422377621e-46	2.16183307526578	0.235	0.175	2.33384377491327e-42	Granulocytes	Wfdc17
Armc3	2.0214631801109e-46	0.280714765967546	0.087	0.04	3.32712624814453e-42	Granulocytes	Armc3
Ppp3ca	2.11706253733892e-46	0.327661819995348	0.376	0.305	3.48447323020613e-42	Granulocytes	Ppp3ca
Wipi1	2.2503099319364e-46	0.250214848506793	0.134	0.077	3.70378511697412e-42	Granulocytes	Wipi1
Stfa3	2.64583635637054e-46	0.390316341092287	0.025	0.002	4.35478205895028e-42	Granulocytes	Stfa3
Riok3	3.56800151039162e-46	0.417729045813476	0.321	0.257	5.87257368595357e-42	Granulocytes	Riok3
1600014C10Rik	4.51346571133938e-46	0.376694053579245	0.171	0.109	7.42871321429348e-42	Granulocytes	1600014C10Rik
Lmo1	7.14395232983372e-46	0.388204392752666	0.174	0.113	1.17582311396733e-41	Granulocytes	Lmo1
Ethe1	9.15330701156912e-46	0.295233851441146	0.366	0.296	1.50654280103416e-41	Granulocytes	Ethe1
Rab28	4.37806935248996e-45	0.266683994858608	0.177	0.115	7.20586434726323e-41	Granulocytes	Rab28
Atp2c1	7.48778386111689e-45	0.31339760196075	0.209	0.142	1.23241434570123e-40	Granulocytes	Atp2c1
Bcl6	3.05180908470448e-44	0.262160066648981	0.078	0.034	5.02297257251511e-40	Granulocytes	Bcl6
Hcfc1r1	3.40658315095841e-44	0.36083699556954	0.314	0.251	5.60689520816245e-40	Granulocytes	Hcfc1r1
Samd8	3.74183887722993e-44	0.263913471137459	0.112	0.06	6.15869260803274e-40	Granulocytes	Samd8
Mpzl3	5.22043690235132e-44	0.261137749390448	0.039	0.01	8.59231709758003e-40	Granulocytes	Mpzl3
Rab24	5.22812158330515e-44	0.387641511202256	0.35	0.292	8.60496531396194e-40	Granulocytes	Rab24
Iqsec1	6.24992117663601e-44	0.341220333450981	0.162	0.101	1.02867452646252e-39	Granulocytes	Iqsec1
Lamp2	8.84658485641033e-44	0.415256423519245	0.326	0.265	1.45605940151658e-39	Granulocytes	Lamp2
Lrrc25	2.51655112544564e-43	0.651941671649662	0.175	0.118	4.14199149737098e-39	Granulocytes	Lrrc25
Chmp2a	2.88402786184366e-43	0.3993104598694	0.447	0.401	4.74682145780848e-39	Granulocytes	Chmp2a
Tctex1d2	3.18546946555717e-43	0.650840724899489	0.199	0.142	5.24296419336054e-39	Granulocytes	Tctex1d2
Stk40	6.19392775582007e-43	0.422040145624099	0.134	0.079	1.01945856933042e-38	Granulocytes	Stk40
Itgal	9.78487526865048e-43	0.439194324689446	0.281	0.212	1.61049262046718e-38	Granulocytes	Itgal
Rgl2	1.23271436238102e-42	0.362217146270452	0.18	0.119	2.02892456904293e-38	Granulocytes	Rgl2
Mboat7	1.38165984346633e-42	0.470628504508892	0.208	0.149	2.27407393636123e-38	Granulocytes	Mboat7
Rab11fip4	1.44820901862814e-42	0.27211582769177	0.05	0.017	2.38360722376006e-38	Granulocytes	Rab11fip4
Ubc	1.80089475124403e-42	0.375252380661559	0.629	0.582	2.96409267107255e-38	Granulocytes	Ubc
Dynlt1b	4.16217497180052e-42	0.384359937504026	0.461	0.406	6.85052378608648e-38	Granulocytes	Dynlt1b
Ccdc126	4.43858353467037e-42	0.253907599751456	0.057	0.021	7.30546463971396e-38	Granulocytes	Ccdc126
Sbno2	9.90080687648774e-42	0.528097271802573	0.209	0.15	1.62957380380112e-37	Granulocytes	Sbno2
Adam19	1.14430613278115e-41	0.29502654190369	0.131	0.075	1.88341346394449e-37	Granulocytes	Adam19
Lilra6	1.49729853563225e-41	0.511251149399725	0.102	0.055	2.46440365979713e-37	Granulocytes	Lilra6
Ube2d3	2.73449968067042e-41	0.268496260651719	0.638	0.591	4.50071302441545e-37	Granulocytes	Ube2d3
Rab11a	3.28325396256789e-41	0.387443555698922	0.38	0.326	5.40390769699048e-37	Granulocytes	Rab11a
Smim3	3.80371383159457e-41	0.327566656337734	0.136	0.081	6.26053259542151e-37	Granulocytes	Smim3
Diaph1	4.88888816968077e-41	0.427385341606923	0.361	0.305	8.04662103847757e-37	Granulocytes	Diaph1
Mkl1	7.02110481210621e-41	0.261298965138304	0.193	0.129	1.15560364102456e-36	Granulocytes	Mkl1
Slc9a3r1	2.92404925407422e-40	0.348641456931715	0.339	0.275	4.81269266728076e-36	Granulocytes	Slc9a3r1
Gk	3.68521744303887e-40	0.316036882635924	0.076	0.035	6.06549938949767e-36	Granulocytes	Gk
Ap1s2	5.8725012239081e-40	0.368092617595199	0.209	0.147	9.66554976443034e-36	Granulocytes	Ap1s2
Prickle3	7.20198999594112e-40	0.266394573446708	0.105	0.056	1.18537553343195e-35	Granulocytes	Prickle3
AC163018.1	8.0875056739014e-40	0.268424920916418	0.058	0.023	1.33112255886743e-35	Granulocytes	AC163018.1
Mvb12b	1.46485735009334e-39	0.362052089721807	0.169	0.114	2.41100871251862e-35	Granulocytes	Mvb12b
Ctnnbip1	2.54644092194996e-39	0.4948656060212	0.124	0.075	4.19118711343744e-35	Granulocytes	Ctnnbip1
9530068E07Rik	5.54177572403373e-39	0.431428207358817	0.26	0.205	9.12120866418712e-35	Granulocytes	9530068E07Rik
Igfbp6	7.27886621712911e-39	0.486216142648697	0.038	0.01	1.19802859067728e-34	Granulocytes	Igfbp6
Raf1	8.10047075727286e-39	0.534506060932318	0.232	0.176	1.33325648193954e-34	Granulocytes	Raf1
Sort1	9.61295909001094e-39	0.328120974475855	0.182	0.126	1.5821969366249e-34	Granulocytes	Sort1
Rnf11	1.7263642526941e-38	0.413605524408762	0.184	0.126	2.84142292350921e-34	Granulocytes	Rnf11
Dram1	1.87828003324103e-38	0.276423217979088	0.119	0.07	3.09146110671141e-34	Granulocytes	Dram1
Ube2b	3.06806698062888e-38	0.364692321050142	0.508	0.464	5.04973144341707e-34	Granulocytes	Ube2b
Sec14l1	3.56376283713437e-38	0.386580930473217	0.163	0.109	5.86559725363946e-34	Granulocytes	Sec14l1
Socs3	3.80748326507549e-38	0.515891089293152	0.083	0.041	6.26673670598776e-34	Granulocytes	Socs3
Txndc17	6.51477438768849e-37	0.333819259800052	0.399	0.352	1.07226671646965e-32	Granulocytes	Txndc17
Lrrfip1	1.10916647154044e-36	0.361114535836601	0.288	0.229	1.82557709550841e-32	Granulocytes	Lrrfip1
Gm1604a	2.04468965696627e-36	0.261925182880594	0.108	0.063	3.36535470640078e-32	Granulocytes	Gm1604a
Neu1	2.80180413490514e-36	0.366531012798151	0.184	0.129	4.61148942564037e-32	Granulocytes	Neu1
Stfa2	3.00392276244178e-36	0.387728906358224	0.018	0.001	4.94415647470293e-32	Granulocytes	Stfa2
Atrn	3.34210185101115e-36	0.293085268234128	0.126	0.077	5.50076543657926e-32	Granulocytes	Atrn
Stat3	4.53779434080922e-36	0.36436635931737	0.325	0.265	7.4687557055379e-32	Granulocytes	Stat3
Tmem38b	2.33297388850873e-35	0.335701720262886	0.191	0.136	3.83984172309652e-31	Granulocytes	Tmem38b
Stxbp5	3.12160696387895e-35	0.265873583863983	0.143	0.093	5.13785290184837e-31	Granulocytes	Stxbp5
Nfil3	7.61438793285357e-35	0.334410044220462	0.15	0.098	1.25325210986837e-30	Granulocytes	Nfil3
Mpc1	1.0908190169678e-34	0.40071401978765	0.45	0.398	1.7953790200273e-30	Granulocytes	Mpc1
Rlf	3.81023016413522e-34	0.278885527194988	0.151	0.099	6.27125782715017e-30	Granulocytes	Rlf
Hjurp	3.97799414460884e-34	0.355203691908884	0.269	0.218	6.5473805626117e-30	Granulocytes	Hjurp
Agtrap	6.88479021236309e-34	0.26962373211315	0.186	0.133	1.13316762105284e-29	Granulocytes	Agtrap
Rgs3	1.14830054538313e-33	0.362793612060712	0.097	0.055	1.8899878676461e-29	Granulocytes	Rgs3
Akna	3.95189488121238e-33	0.307998562476546	0.286	0.226	6.50442378498745e-29	Granulocytes	Akna
Slc6a6	1.26982594392528e-32	0.439999607624061	0.233	0.183	2.09000652110661e-28	Granulocytes	Slc6a6
Gm14548	1.73419771226881e-32	0.320268310082698	0.079	0.042	2.85431601462323e-28	Granulocytes	Gm14548
Tlr2	2.60209471482851e-32	0.430047639007704	0.118	0.074	4.28278769113625e-28	Granulocytes	Tlr2
Aqp9	3.5777379395797e-32	0.318423114240142	0.069	0.034	5.88859887475422e-28	Granulocytes	Aqp9
Slc2a6	6.11372467206565e-32	0.453524140156716	0.096	0.056	1.00625794377529e-27	Granulocytes	Slc2a6
Pnpla7	7.76827901261813e-32	0.379234075383848	0.137	0.09	1.27858104268682e-27	Granulocytes	Pnpla7
Glipr1	9.44875443430348e-32	0.700566947553733	0.256	0.217	1.55517049234201e-27	Granulocytes	Glipr1
Nlrp3	1.2330494245402e-31	0.477871492751875	0.074	0.039	2.02947604785072e-27	Granulocytes	Nlrp3
Sla	1.40538492835604e-31	0.305643695865087	0.305	0.245	2.3131230535812e-27	Granulocytes	Sla
AI467606	1.41871988803879e-31	0.296421770271423	0.243	0.185	2.33507106372304e-27	Granulocytes	AI467606
Carhsp1	2.64945172875912e-31	0.29234729087945	0.273	0.212	4.36073260036464e-27	Granulocytes	Carhsp1
Gnai3	2.34403964084748e-30	0.340864465550254	0.252	0.201	3.85805484487087e-26	Granulocytes	Gnai3
Ptpn12	3.41056162812814e-30	0.336911939706948	0.147	0.101	5.61344338373611e-26	Granulocytes	Ptpn12
Ero1l	5.3416275259685e-30	0.280414169751267	0.184	0.136	8.79178474499155e-26	Granulocytes	Ero1l
Tbc1d23	5.97551697874653e-30	0.40853026160858	0.137	0.092	9.83510339531892e-26	Granulocytes	Tbc1d23
Cass4	7.59693625447824e-30	0.328586895891891	0.05	0.022	1.25037973812457e-25	Granulocytes	Cass4
Mical1	2.8090111272326e-28	0.366238363675477	0.166	0.119	4.62335141431214e-24	Granulocytes	Mical1
Snx20	3.13263538237232e-28	0.423896109975415	0.281	0.23	5.1560045758466e-24	Granulocytes	Snx20
Milr1	3.91720273198094e-28	0.381180760242417	0.165	0.12	6.44732397656743e-24	Granulocytes	Milr1
Lmnb1	2.79164997672135e-27	0.325267262015123	0.412	0.358	4.59477669668566e-23	Granulocytes	Lmnb1
Nck1	2.8236333743359e-27	0.258712165798656	0.185	0.137	4.64741817081946e-23	Granulocytes	Nck1
Rnf19b	6.55222171592708e-27	0.272756455263765	0.144	0.099	1.07843017222444e-22	Granulocytes	Rnf19b
Plin2	8.34951625721004e-27	0.424747638045527	0.268	0.224	1.3742468807742e-22	Granulocytes	Plin2
Sesn2	1.15969564582802e-26	0.317074173778987	0.059	0.03	1.90874306346834e-22	Granulocytes	Sesn2
Zcchc6	1.23825912056731e-26	0.32945166868736	0.353	0.312	2.03805068654173e-22	Granulocytes	Zcchc6
Mid1ip1	2.0634077796292e-26	0.333649845818135	0.22	0.176	3.3961628644917e-22	Granulocytes	Mid1ip1
Tmem50b	3.17928450349773e-26	0.347117759227355	0.17	0.126	5.23278436430691e-22	Granulocytes	Tmem50b
Zdhhc3	6.63580005308818e-26	0.324532868293888	0.235	0.192	1.09218633073778e-21	Granulocytes	Zdhhc3
Rhbdf2	1.19524653874413e-25	0.286849813868667	0.122	0.081	1.96725627811896e-21	Granulocytes	Rhbdf2
Unc13d	2.04869921937974e-25	0.26079088968546	0.18	0.135	3.37195404517712e-21	Granulocytes	Unc13d
Bin3	3.60947133448065e-25	0.30268496107958	0.204	0.159	5.9408288694217e-21	Granulocytes	Bin3
Gnaq	6.80613099860657e-25	0.267170480397973	0.149	0.107	1.12022110106065e-20	Granulocytes	Gnaq
Arl11	8.58582295923043e-25	0.390932917621491	0.144	0.105	1.41314060085974e-20	Granulocytes	Arl11
Pacs1	2.56842087988404e-24	0.264436335165541	0.122	0.082	4.22736392620114e-20	Granulocytes	Pacs1
Il15	5.23143897162686e-24	0.318521275310037	0.083	0.05	8.61042540340065e-20	Granulocytes	Il15
Rsrp1	7.98859642913771e-24	0.30376655585255	0.481	0.458	1.31484308627178e-19	Granulocytes	Rsrp1
Gpr141	2.19087890403867e-23	0.286955548387274	0.144	0.103	3.60596758815725e-19	Granulocytes	Gpr141
Sos2	2.33791909194973e-23	0.275995848276506	0.117	0.079	3.84798103344006e-19	Granulocytes	Sos2
Abr	2.41457763936782e-23	0.362414266102778	0.15	0.109	3.9741533366355e-19	Granulocytes	Abr
Mthfs	3.15403288526109e-23	0.338556497720864	0.167	0.125	5.19122272585123e-19	Granulocytes	Mthfs
Cd14	3.19066954248271e-22	0.468933830249761	0.117	0.081	5.25152299997229e-18	Granulocytes	Cd14
Retreg1	6.24044614087957e-22	0.33893770166872	0.143	0.103	1.02711503032737e-17	Granulocytes	Retreg1
Ugdh	7.79977701380853e-22	0.256645932202685	0.161	0.121	1.28376529870275e-17	Granulocytes	Ugdh
Bbip1	1.67047752066924e-21	0.337316313415092	0.273	0.237	2.74943895126949e-17	Granulocytes	Bbip1
Cited2	2.06239097934337e-21	0.284126945656284	0.318	0.276	3.39448931290125e-17	Granulocytes	Cited2
Adrb2	2.72340575784229e-21	0.301585803624246	0.188	0.143	4.48245353683262e-17	Granulocytes	Adrb2
BC037034	5.15458904942177e-21	0.319726696274342	0.155	0.117	8.48393811644329e-17	Granulocytes	BC037034
Ifit3b	6.06679207860663e-21	0.258824432284866	0.023	0.007	9.98533308217865e-17	Granulocytes	Ifit3b
Rab2a	9.61519634579543e-21	0.259921629252529	0.402	0.371	1.58256516655447e-16	Granulocytes	Rab2a
Bcl10	1.16352152649878e-20	0.35857440267549	0.299	0.263	1.91504008046434e-16	Granulocytes	Bcl10
Zfand2b	2.7887716560849e-20	0.284946047287937	0.197	0.158	4.59003926875014e-16	Granulocytes	Zfand2b
Preb	2.84159364128015e-20	0.546379250751307	0.258	0.23	4.676978974183e-16	Granulocytes	Preb
Ssh2	5.82155570152984e-20	0.343774883663152	0.269	0.227	9.58169852914796e-16	Granulocytes	Ssh2
Kctd20	1.20401593786401e-19	0.32426578843249	0.261	0.226	1.98168983213038e-15	Granulocytes	Kctd20
Arap1	1.23014430245928e-19	0.326774320449178	0.196	0.157	2.02469450741772e-15	Granulocytes	Arap1
Mob3a	1.55810491565068e-19	0.325275408381742	0.188	0.15	2.56448488066945e-15	Granulocytes	Mob3a
Aacs	1.88123510837622e-19	0.267680087175278	0.097	0.066	3.09632486487641e-15	Granulocytes	Aacs
Pik3r5	3.10145986542426e-19	0.350113210551804	0.134	0.099	5.1046927925018e-15	Granulocytes	Pik3r5
Tmem164	4.95133246581979e-19	0.299915961077238	0.176	0.14	8.1493981054928e-15	Granulocytes	Tmem164
Rab8b	9.27704048899729e-19	0.360051125153807	0.188	0.153	1.52690809408406e-14	Granulocytes	Rab8b
Larp4b	2.0473043769478e-18	0.312533334404831	0.316	0.291	3.36965827401839e-14	Granulocytes	Larp4b
Cfap43	2.19160629772043e-18	0.284773443265239	0.146	0.11	3.60716480541805e-14	Granulocytes	Cfap43
Csnk1e	2.65335698752718e-18	0.381618844049385	0.151	0.117	4.36716026577099e-14	Granulocytes	Csnk1e
Sephs2	5.52848951614897e-18	0.56717388472999	0.247	0.222	9.09934089462958e-14	Granulocytes	Sephs2
Znrf1	1.00311804167535e-17	0.390100159052377	0.202	0.169	1.65103198479346e-13	Granulocytes	Znrf1
Tnfaip8l2	2.53348828133976e-17	0.335979046469776	0.236	0.2	4.16986836225711e-13	Granulocytes	Tnfaip8l2
Map3k5	2.88369368534134e-17	0.274374317211003	0.106	0.075	4.74627143670332e-13	Granulocytes	Map3k5
Hist2h2aa1	3.86310507803448e-17	0.350299795436661	0.109	0.079	6.35828464793695e-13	Granulocytes	Hist2h2aa1
Lrrfip2	4.1917249205297e-17	0.2836471191736	0.193	0.161	6.89916004669983e-13	Granulocytes	Lrrfip2
Myadm	4.69602083434439e-17	0.578209280039537	0.152	0.122	7.72918069124744e-13	Granulocytes	Myadm
Hacd2	5.74654599495755e-17	0.270589966142307	0.193	0.161	9.45824005310063e-13	Granulocytes	Hacd2
Rala	7.10032179054937e-17	0.269959071493341	0.296	0.262	1.16864196350652e-12	Granulocytes	Rala
Ifi27	9.53906301666502e-17	0.250162448026594	0.287	0.25	1.5700343819129e-12	Granulocytes	Ifi27
Myd88	9.77984037350643e-17	0.412403645471802	0.176	0.144	1.60966392707542e-12	Granulocytes	Myd88
Ikbkap	2.14323048663322e-16	0.439179742803532	0.141	0.112	3.52754305794961e-12	Granulocytes	Ikbkap
Clip1	2.75811884316619e-16	0.320840088206218	0.144	0.114	4.53958780396723e-12	Granulocytes	Clip1
Hnmt	2.92034533100602e-16	0.25434083448961	0.053	0.032	4.80659638030281e-12	Granulocytes	Hnmt
Grb2	4.93176880082013e-16	0.281364781984738	0.363	0.339	8.11719826926985e-12	Granulocytes	Grb2
Sidt2	7.10847739741655e-16	0.332941641532388	0.17	0.138	1.16998429484079e-11	Granulocytes	Sidt2
Vps28	7.42607572825008e-16	0.34344936267504	0.409	0.393	1.22225780411268e-11	Granulocytes	Vps28
Abcd2	1.30703044433604e-15	0.264631803735823	0.118	0.089	2.1512414083327e-11	Granulocytes	Abcd2
Mark2	1.77657548584877e-15	0.258363445187428	0.292	0.263	2.92406559215848e-11	Granulocytes	Mark2
Braf	3.58735528750291e-15	0.250393386846943	0.102	0.074	5.90442806770105e-11	Granulocytes	Braf
Trim12c	1.13355469869264e-14	0.307149593077304	0.196	0.164	1.86571767857821e-10	Granulocytes	Trim12c
Atp6v1b2	1.66739229855161e-14	0.30973829277124	0.31	0.284	2.74436098418609e-10	Granulocytes	Atp6v1b2
Nfkbid	3.21981902644738e-14	0.366728014839497	0.172	0.139	5.29950013562974e-10	Granulocytes	Nfkbid
Rnasel	3.32890276282762e-14	0.333427519803817	0.151	0.123	5.47904105733798e-10	Granulocytes	Rnasel
Phyh	4.08589861289514e-14	0.303816326650665	0.149	0.121	6.7249805269641e-10	Granulocytes	Phyh
Picalm	5.12515943932686e-14	0.482034849384201	0.267	0.247	8.43549992118807e-10	Granulocytes	Picalm
Leprotl1	6.43998478768995e-14	0.256160243989827	0.294	0.265	1.05995709620589e-09	Granulocytes	Leprotl1
Abca7	7.48026920725569e-14	0.327493145700825	0.219	0.192	1.23117750882221e-09	Granulocytes	Abca7
Pigx	1.58373110276394e-13	0.326804496519146	0.24	0.214	2.60666302203917e-09	Granulocytes	Pigx
Dnm2	1.79016031285725e-13	0.292329928864259	0.347	0.329	2.94642485893175e-09	Granulocytes	Dnm2
Cers6	3.27754329998327e-13	0.347978403259435	0.136	0.11	5.39450851744246e-09	Granulocytes	Cers6
Furin	4.95119983346414e-13	0.288818746992506	0.143	0.115	8.14917980589863e-09	Granulocytes	Furin
Pqlc3	8.32596666384006e-13	0.270720956298202	0.134	0.107	1.37037085320144e-08	Granulocytes	Pqlc3
Sft2d2	9.04646856579224e-13	0.262123669348141	0.125	0.099	1.48895826124374e-08	Granulocytes	Sft2d2
Atp8b4	1.24844477490507e-12	0.320863273541389	0.189	0.162	2.05481525501625e-08	Granulocytes	Atp8b4
Ccrl2	1.84807695204611e-12	0.329280072393371	0.037	0.061	3.04174985537269e-08	Granulocytes	Ccrl2
Klhdc4	1.8721470633781e-12	0.32355540444424	0.139	0.114	3.08136685161402e-08	Granulocytes	Klhdc4
Map2k4	4.83219695180021e-12	0.265768375581715	0.131	0.106	7.95331296296796e-08	Granulocytes	Map2k4
Tmem189	6.76736498412612e-12	0.260898662430001	0.143	0.117	1.11384060273732e-07	Granulocytes	Tmem189
Cmpk2	2.07042715116892e-11	0.265779793789127	0.133	0.108	3.40771604810893e-07	Granulocytes	Cmpk2
Cd300a	3.9533464036652e-11	0.496404123362658	0.18	0.159	6.50681284579255e-07	Granulocytes	Cd300a
Sirpb1c	8.82730700272008e-11	0.417388309921248	0.083	0.062	1.4528864595777e-06	Granulocytes	Sirpb1c
Nfe2l2	1.08912776860913e-10	0.309048437909795	0.234	0.214	1.79259539435376e-06	Granulocytes	Nfe2l2
Il13ra1	1.2664876204084e-10	0.305367695833639	0.055	0.037	2.08451197443019e-06	Granulocytes	Il13ra1
Mfsd14a	2.1894539997379e-10	0.343896267406104	0.16	0.139	3.6036223381686e-06	Granulocytes	Mfsd14a
Tm6sf1	2.21901598278827e-10	0.25101519848592	0.244	0.22	3.65227840607121e-06	Granulocytes	Tm6sf1
Tnrc18	4.68600323507551e-10	0.276673939667465	0.169	0.147	7.71269272461078e-06	Granulocytes	Tnrc18
Rnf13	5.99186224005921e-10	0.26534132248865	0.152	0.129	9.86200606091346e-06	Granulocytes	Rnf13
Palm	8.60815010814882e-10	0.273404296667541	0.164	0.142	1.41681542630021e-05	Granulocytes	Palm
Atg101	1.05314154993425e-09	0.263119780895575	0.245	0.227	1.73336567703679e-05	Granulocytes	Atg101
Synj1	1.741006791843e-09	0.254081280470393	0.162	0.14	2.86552307869439e-05	Granulocytes	Synj1
Fgl2	2.48950329079642e-09	0.761365136907908	0.109	0.091	4.09747346632183e-05	Granulocytes	Fgl2
Rara	3.19021393590102e-09	0.422606214797953	0.148	0.129	5.25077311709948e-05	Granulocytes	Rara
Ifrd1	1.1513395384795e-08	0.269181780253152	0.17	0.151	0.000189498974638341	Granulocytes	Ifrd1
Themis2	2.90873186889691e-08	0.330456472831141	0.132	0.113	0.000478748178301743	Granulocytes	Themis2
Asxl1	4.70495898652142e-08	0.299328556364154	0.146	0.129	0.00077438919959156	Granulocytes	Asxl1
Smim4	5.71784072876121e-08	0.336687504813185	0.278	0.271	0.000941099405546807	Granulocytes	Smim4
Atp1a3	1.40640516798709e-07	0.346000056327777	0.133	0.116	0.00231480226598994	Granulocytes	Atp1a3
Ptpn1	4.28765555823513e-07	0.255116083830764	0.362	0.353	0.00705705228329921	Granulocytes	Ptpn1
Pmaip1	1.55852178132887e-06	0.287069239591331	0.035	0.05	0.0256517099988919	Granulocytes	Pmaip1
Evi2a	1.83023919876508e-06	0.292956558015549	0.145	0.128	0.0301239069724745	Granulocytes	Evi2a
Rgs2	1.94297293401909e-06	0.280495972510093	0.347	0.337	0.0319793915210202	Granulocytes	Rgs2
Crlf2	3.48164846387269e-06	0.271122640775553	0.27	0.261	0.0573044520668806	Granulocytes	Crlf2
Amfr	3.58905424325241e-06	0.25683486447294	0.201	0.19	0.0590722437896915	Granulocytes	Amfr
Mapk14	4.88960518425305e-06	0.275228988124428	0.256	0.25	0.0804780117276209	Granulocytes	Mapk14
Fth1	6.0938915945156e-06	0.317577048036895	0.972	0.963	0.100299361754132	Granulocytes	Fth1
Nampt	8.49399413554122e-06	0.290491201096918	0.139	0.126	0.139802649476873	Granulocytes	Nampt
Washc2	2.58047178103642e-05	0.250393242302173	0.174	0.162	0.424719850440784	Granulocytes	Washc2
Tbc1d14	0.000105591441921332	0.275327281248694	0.1	0.088	1	Granulocytes	Tbc1d14
Rbm47	0.000154273835720705	0.271795570581441	0.084	0.073	1	Granulocytes	Rbm47
Ifngr2	0.000155626347972797	0.263688050506263	0.172	0.162	1	Granulocytes	Ifngr2
Gng2	0.000363189072244849	0.302556809820268	0.22	0.218	1	Granulocytes	Gng2
Emilin2	0.00172297549750127	0.31189395551678	0.176	0.213	1	Granulocytes	Emilin2
Ninj1	0.00344224391798933	0.443169634461982	0.164	0.201	1	Granulocytes	Ninj1
2810474O19Rik	0.00740890879539651	0.300409683196777	0.245	0.248	1	Granulocytes	2810474O19Rik
Ogt	0.00868040230010585	0.258780589690938	0.202	0.202	1	Granulocytes	Ogt
Car1	0	3.25998529592462	0.477	0.042	0	Unknown cells	Car1
Igfbp5	1.9634762187445e-233	2.43913362296856	0.074	0.001	3.23168550843158e-229	Unknown cells	Igfbp5
Sparc	9.05268513095982e-230	2.0170233831497	0.085	0.001	1.48998144570468e-225	Unknown cells	Sparc
Lepr	6.87881859303177e-217	0.901912620504157	0.05	0	1.1321847522271e-212	Unknown cells	Lepr
Cxcl14	4.12215233362423e-206	1.19287653640517	0.063	0	6.78465052591212e-202	Unknown cells	Cxcl14
Serping1	1.56122470045547e-202	1.81586499692165	0.068	0.001	2.56961973447966e-198	Unknown cells	Serping1
Cyp1b1	3.42629208577762e-198	0.653839299053168	0.046	0	5.63933414398139e-194	Unknown cells	Cyp1b1
Tnc	7.63480836145359e-189	1.33919325482104	0.044	0	1.25661310821165e-184	Unknown cells	Tnc
Agt	1.51491433176005e-179	0.49925287231219	0.044	0	2.49339749864386e-175	Unknown cells	Agt
Cald1	1.83007407508611e-178	1.05451334477526	0.072	0.001	3.01211892018423e-174	Unknown cells	Cald1
Mgp	9.86789894914176e-177	2.33566800850168	0.063	0.001	1.62415748803924e-172	Unknown cells	Mgp
Ibsp	1.41043835482286e-174	1.82000796656433	0.057	0.001	2.32144048820294e-170	Unknown cells	Ibsp
Myl9	2.01447758638082e-164	1.5813069295102	0.07	0.001	3.31562865942419e-160	Unknown cells	Myl9
Cxcl12	2.07452427159415e-163	3.96509671884222	0.085	0.002	3.41445949861682e-159	Unknown cells	Cxcl12
Adipoq	1.73605811684451e-160	1.08580544114246	0.057	0.001	2.85737805451437e-156	Unknown cells	Adipoq
Gdpd2	4.64968637308761e-159	0.767812127122377	0.05	0	7.65291880146489e-155	Unknown cells	Gdpd2
Col1a2	1.30248417553616e-156	1.07310656720692	0.055	0.001	2.14375870451496e-152	Unknown cells	Col1a2
Ebf3	1.39867611797857e-151	0.533330483723685	0.037	0	2.30208102258093e-147	Unknown cells	Ebf3
Fbln5	2.80321509055051e-147	0.570946162289046	0.042	0	4.61381171753708e-143	Unknown cells	Fbln5
Bgn	5.00505605519634e-144	1.28207272559552	0.066	0.001	8.23782176124766e-140	Unknown cells	Bgn
Kitl	5.24042646642036e-140	0.842048959081391	0.05	0.001	8.62521792108128e-136	Unknown cells	Kitl
Epas1	3.46171225538683e-136	0.896750182863611	0.059	0.001	5.69763220114119e-132	Unknown cells	Epas1
Car2	6.44836171669653e-136	1.85719488538788	0.551	0.141	1.06133585495108e-131	Unknown cells	Car2
C1s1	5.8105154513045e-133	0.43064862466635	0.033	0	9.56352738130207e-129	Unknown cells	C1s1
Kng1	5.8105154513045e-133	0.392871975592101	0.033	0	9.56352738130207e-129	Unknown cells	Kng1
Adgrf5	6.10400514945932e-133	0.263014592916309	0.033	0	1.00465820754951e-128	Unknown cells	Adgrf5
Prelp	8.1057578298087e-127	0.498378387964246	0.035	0	1.33412668120821e-122	Unknown cells	Prelp
Cdh11	8.19572764742134e-127	0.481905367365548	0.035	0	1.34893481348908e-122	Unknown cells	Cdh11
Rps2	3.88277582535943e-124	1.80942128723591	0.912	0.7	6.39066073095909e-120	Unknown cells	Rps2
Ptprd	1.17614443720776e-123	0.306802708811831	0.031	0	1.93581612920025e-119	Unknown cells	Ptprd
Ogn	2.05042722268084e-123	0.312033418327625	0.028	0	3.37479816581039e-119	Unknown cells	Ogn
Rarres2	1.24972828958194e-120	0.618990476888068	0.048	0.001	2.05692779182291e-116	Unknown cells	Rarres2
Gpx8	5.7734117996979e-120	0.462601695960502	0.042	0	9.50245848112277e-116	Unknown cells	Gpx8
Fermt2	1.00885175420557e-117	0.293326797593232	0.033	0	1.66046910224695e-113	Unknown cells	Fermt2
Pcolce	1.0273827132506e-117	0.516663103630407	0.033	0	1.69096920773916e-113	Unknown cells	Pcolce
Ltbp2	2.36049688029544e-114	0.396799773848339	0.028	0	3.88514181527827e-110	Unknown cells	Ltbp2
Col6a2	2.36049688029544e-114	0.333671521604717	0.028	0	3.88514181527827e-110	Unknown cells	Col6a2
Loxl1	2.36049688029544e-114	0.271772974628055	0.028	0	3.88514181527827e-110	Unknown cells	Loxl1
Cbln1	4.5616611878524e-114	0.272778602623649	0.026	0	7.50803814908626e-110	Unknown cells	Cbln1
Chrdl1	1.93680613903336e-112	0.527880373542577	0.037	0	3.187789224235e-108	Unknown cells	Chrdl1
S100a16	2.89739211071244e-111	0.46492092239421	0.033	0	4.7688176750216e-107	Unknown cells	S100a16
Fmo1	1.2282551789351e-108	0.410037399525386	0.031	0	2.02158519900927e-104	Unknown cells	Fmo1
Esm1	1.69101954822705e-108	0.603619581162007	0.044	0.001	2.7832490744269e-104	Unknown cells	Esm1
Col6a1	1.71047930598688e-106	0.423191598761271	0.028	0	2.81527788972381e-102	Unknown cells	Col6a1
Dcn	4.66585229116286e-105	0.350719965781422	0.026	0	7.67952628602495e-101	Unknown cells	Dcn
Sox18	2.12645337098472e-102	0.373714171275099	0.031	0	3.49992960330375e-98	Unknown cells	Sox18
Gm10076	2.1385729016188e-102	1.25243569083424	0.947	0.916	3.51987713877439e-98	Unknown cells	Gm10076
Dlc1	2.76453902734004e-100	0.389873867985636	0.033	0	4.55015478509896e-96	Unknown cells	Dlc1
Cp	6.73217422582933e-100	0.550964079661351	0.039	0.001	1.10804855582925e-95	Unknown cells	Cp
Cavin2	7.94864296294215e-100	1.26425849758914	0.081	0.004	1.30826714527065e-95	Unknown cells	Cavin2
Gas6	8.28539614813914e-100	1.50050280783404	0.063	0.002	1.36369335202222e-95	Unknown cells	Gas6
Emp2	1.25991724546943e-99	0.298818619980148	0.028	0	2.07369779431813e-95	Unknown cells	Emp2
Foxc1	2.47686310604942e-97	0.313304318148315	0.026	0	4.07666898624675e-93	Unknown cells	Foxc1
Dpep1	2.51427385982105e-97	0.347531497943812	0.026	0	4.13824334587947e-93	Unknown cells	Dpep1
Plpp3	2.40743663512625e-96	1.34435591396181	0.072	0.003	3.9623999577543e-92	Unknown cells	Plpp3
Kng2	9.16129692015076e-96	0.31730319987881	0.024	0	1.50785786008761e-91	Unknown cells	Kng2
Ctgf	2.26820070681977e-95	0.40566297250268	0.022	0	3.73323154335467e-91	Unknown cells	Ctgf
Fgfr2	2.26820070681977e-95	0.279277069189572	0.022	0	3.73323154335467e-91	Unknown cells	Fgfr2
Ppbp	7.45930248934186e-95	3.02519274633933	0.098	0.007	1.22772659672078e-90	Unknown cells	Ppbp
Mpdz	1.49451083301895e-93	0.322344335896277	0.028	0	2.45981538006588e-89	Unknown cells	Mpdz
Mt2	2.47665433607205e-92	1.3719937767402	0.149	0.017	4.07632537174099e-88	Unknown cells	Mt2
Lox	1.27667782773503e-90	0.315428053095668	0.026	0	2.10128403666908e-86	Unknown cells	Lox
Alox12	2.07709094224944e-89	1.03774299021122	0.048	0.001	3.41868398184836e-85	Unknown cells	Alox12
Mme	3.55868376894331e-88	0.284536623113199	0.024	0	5.8572376153038e-84	Unknown cells	Mme
Antxr1	3.21316534062288e-87	0.413795506094824	0.031	0	5.28854883413121e-83	Unknown cells	Antxr1
Fstl1	9.96772861828271e-87	0.724243007348465	0.044	0.001	1.64058845328315e-82	Unknown cells	Fstl1
C4b	1.02987646887334e-86	0.794280956898579	0.044	0.001	1.69507368011862e-82	Unknown cells	C4b
Scara3	1.71515633278241e-86	0.359464062392959	0.022	0	2.82297580812656e-82	Unknown cells	Scara3
Ccl19	1.71515633278241e-86	0.278363378810618	0.022	0	2.82297580812656e-82	Unknown cells	Ccl19
Col8a1	5.07717558252468e-86	0.579084236427523	0.02	0	8.35652329127737e-82	Unknown cells	Col8a1
Cygb	5.07717558252468e-86	0.26386828161595	0.02	0	8.35652329127737e-82	Unknown cells	Cygb
Wisp2	9.35608651498399e-85	0.36402255161113	0.026	0	1.53991827950121e-80	Unknown cells	Wisp2
Pf4	2.31528089997588e-84	4.15221061353913	0.147	0.018	3.8107208332703e-80	Unknown cells	Pf4
Lhfp	1.41650607572025e-83	0.461079250606318	0.033	0.001	2.33142735002797e-79	Unknown cells	Lhfp
Gm2564	2.41766469813273e-83	0.299090830553457	0.028	0	3.97923432665667e-79	Unknown cells	Gm2564
Bmp6	2.70482040323112e-79	0.291851405800795	0.031	0	4.4518639016781e-75	Unknown cells	Bmp6
Serpina3n	3.01337797432235e-79	0.294546211717221	0.031	0	4.95971880793716e-75	Unknown cells	Serpina3n
Rgs4	4.49945440120822e-79	0.381634832777032	0.022	0	7.40565199894861e-75	Unknown cells	Rgs4
Timp3	1.99062881552533e-77	0.811195298057186	0.053	0.002	3.27637596747313e-73	Unknown cells	Timp3
Snai2	3.19048469924386e-77	0.299735990090491	0.02	0	5.25121876648546e-73	Unknown cells	Snai2
Ackr4	4.62198315429337e-77	0.492903169915197	0.033	0.001	7.60732207365146e-73	Unknown cells	Ackr4
Ushbp1	1.14104670549916e-76	0.270319146221429	0.018	0	1.87804877258106e-72	Unknown cells	Ushbp1
Abi3bp	4.7015258878989e-76	0.406229828458839	0.024	0	7.73824145889279e-72	Unknown cells	Abi3bp
Rps12	3.94180066719735e-75	1.28515169112933	0.882	0.82	6.48780971814012e-71	Unknown cells	Rps12
Amotl1	4.96865051181277e-75	0.285416344955678	0.028	0	8.17790187739264e-71	Unknown cells	Amotl1
Atpif1	7.55105242345583e-74	1.9908139489126	0.696	0.479	1.24282771837659e-69	Unknown cells	Atpif1
Rpl35	2.6669449828045e-73	1.28923768221725	0.886	0.712	4.38952474719793e-69	Unknown cells	Rpl35
Igfbp7	4.0153131514124e-72	1.94254018191099	0.077	0.006	6.60880391590967e-68	Unknown cells	Igfbp7
Rps26	4.43440249366478e-72	1.28767968217562	0.877	0.771	7.29858306432286e-68	Unknown cells	Rps26
Rplp1	5.73886531474908e-72	1.19406358303339	0.891	0.754	9.44559842154552e-68	Unknown cells	Rplp1
Islr	1.70447147644537e-71	0.273580541677919	0.028	0	2.80538960308143e-67	Unknown cells	Islr
Rpl41	3.1834162171962e-71	1.53703872120312	0.803	0.714	5.23958475188323e-67	Unknown cells	Rpl41
Cavin1	4.22373555914154e-71	0.773411823714178	0.057	0.003	6.95184635679106e-67	Unknown cells	Cavin1
Fbn1	4.78524308089231e-71	0.478736530501228	0.035	0.001	7.87603158684065e-67	Unknown cells	Fbn1
Igfbp3	5.56796006719928e-68	0.257072169018747	0.018	0	9.1643054746033e-64	Unknown cells	Igfbp3
Hrct1	5.63337152869617e-68	0.350178965594049	0.018	0	9.27196619908103e-64	Unknown cells	Hrct1
Aebp1	1.8626447120341e-67	0.257089283039476	0.022	0	3.06572693153692e-63	Unknown cells	Aebp1
Id4	2.57890764069779e-67	0.30649716574527	0.015	0	4.24462408582449e-63	Unknown cells	Id4
Lum	2.57890764069779e-67	0.275393519706953	0.015	0	4.24462408582449e-63	Unknown cells	Lum
Mylk	3.00225689590375e-67	0.585153946131209	0.055	0.003	4.94141462496799e-63	Unknown cells	Mylk
Rps8	7.82097187562245e-67	1.00196456374778	0.939	0.788	1.2872537610087e-62	Unknown cells	Rps8
Rpsa	3.75474817289908e-66	1.10893634269281	0.886	0.694	6.17994001777459e-62	Unknown cells	Rpsa
Rps18	8.34452057423473e-66	1.34038817091172	0.81	0.621	1.37342464131329e-61	Unknown cells	Rps18
Sfrp4	9.1683863057858e-64	0.729373512183333	0.037	0.001	1.50902470206929e-59	Unknown cells	Sfrp4
Col4a1	4.18480019121934e-62	0.592470868135069	0.037	0.001	6.88776263472791e-58	Unknown cells	Col4a1
Rpl36a	2.40984606110874e-60	1.31303445469238	0.77	0.566	3.96636563197887e-56	Unknown cells	Rpl36a
Rplp0	3.83539765116025e-60	1.19662536719894	0.86	0.763	6.31268099404465e-56	Unknown cells	Rplp0
Sphk1	1.21067998383087e-59	1.23087210892365	0.149	0.025	1.99265818538723e-55	Unknown cells	Sphk1
Rpl10a	1.64999164926967e-59	1.27954171944693	0.803	0.588	2.71572125553294e-55	Unknown cells	Rpl10a
Rpl6	1.56581753210547e-56	1.11582101453358	0.842	0.725	2.57717907609239e-52	Unknown cells	Rpl6
Cldn5	2.30792526897387e-56	0.70933987265356	0.024	0	3.79861420020409e-52	Unknown cells	Cldn5
Serpinh1	3.03838723483044e-56	0.91460334737991	0.053	0.003	5.00088154980743e-52	Unknown cells	Serpinh1
Bvht	1.77354052844788e-55	0.318438835648737	0.026	0.001	2.91907035577237e-51	Unknown cells	Bvht
Adamts5	2.1092395910808e-55	0.550629517089884	0.028	0.001	3.4715974429599e-51	Unknown cells	Adamts5
Clu	2.53953602021785e-55	1.20419559859829	0.092	0.011	4.17982233567657e-51	Unknown cells	Clu
Smim1	1.54799152884966e-54	1.44845769927414	0.19	0.042	2.54783925733365e-50	Unknown cells	Smim1
Rpl13	3.15465728607307e-54	0.895125574697533	0.923	0.793	5.19225042714767e-50	Unknown cells	Rpl13
Rps23	5.06717323668129e-54	1.11802309819875	0.853	0.74	8.34006043025374e-50	Unknown cells	Rps23
Rpl23	1.46935303164379e-53	0.872080313385158	0.93	0.842	2.41840815478251e-49	Unknown cells	Rpl23
Rps20	2.49009990501405e-53	0.917908989762063	0.902	0.707	4.09845543366262e-49	Unknown cells	Rps20
Cyr61	4.23341122980607e-52	0.374023062127501	0.015	0	6.96777154313781e-48	Unknown cells	Cyr61
Tgfb1i1	5.06067563874902e-52	0.409173149756991	0.033	0.001	8.32936603381701e-48	Unknown cells	Tgfb1i1
Tubb1	6.10116452693438e-52	0.69412755716936	0.022	0	1.00419066948813e-47	Unknown cells	Tubb1
Rpl28	1.55983846736234e-51	0.991642845502045	0.884	0.8	2.56733813343168e-47	Unknown cells	Rpl28
Tspan7	1.6458217075201e-51	0.473769396813526	0.028	0.001	2.70885794840734e-47	Unknown cells	Tspan7
Rpl32	1.68130613904134e-51	1.00310625115241	0.875	0.707	2.76726177424815e-47	Unknown cells	Rpl32
Rps4x	3.13680752074596e-51	0.937575437926975	0.895	0.738	5.16287149839578e-47	Unknown cells	Rps4x
Serpina12	1.36916728685057e-50	0.394069244133546	0.018	0	2.25351243742735e-46	Unknown cells	Serpina12
Rpl14	2.39293411920811e-50	1.35203962720929	0.74	0.579	3.93853026680462e-46	Unknown cells	Rpl14
Prdx2	9.15634935952734e-50	1.62030090454049	0.565	0.332	1.5070435410846e-45	Unknown cells	Prdx2
Rpl11	1.31951648006666e-49	1.01040282981954	0.864	0.77	2.17179217454172e-45	Unknown cells	Rpl11
Rpl36	4.47813900375255e-49	1.00974095425144	0.838	0.7	7.37056898627632e-45	Unknown cells	Rpl36
Ppia	8.192106230826e-49	0.962184429459367	0.875	0.705	1.34833876453165e-44	Unknown cells	Ppia
Hsp90ab1	1.24972317805258e-48	1.33047348433598	0.757	0.653	2.05691937875674e-44	Unknown cells	Hsp90ab1
Rpl15	1.27050289259358e-48	1.1302689985014	0.803	0.662	2.09112071091977e-44	Unknown cells	Rpl15
Fst	7.72276035579854e-48	0.46319506099973	0.031	0.001	1.27108912696088e-43	Unknown cells	Fst
Rpl26	8.21814231051745e-48	1.07994741879783	0.814	0.719	1.35262404288807e-43	Unknown cells	Rpl26
Blvrb	1.20108166750936e-47	1.68944540541464	0.464	0.226	1.97686031655366e-43	Unknown cells	Blvrb
Mt1	3.30998515601001e-47	1.81240055167628	0.33	0.127	5.44790456827687e-43	Unknown cells	Mt1
Mpig6b	1.61411216054575e-46	0.412545760845445	0.022	0.001	2.65666720504224e-42	Unknown cells	Mpig6b
Gpm6a	1.64920039449886e-46	0.300659651680035	0.022	0.001	2.71441892930568e-42	Unknown cells	Gpm6a
Rpl8	7.4824401503219e-46	0.969531291145805	0.851	0.736	1.23153482434148e-41	Unknown cells	Rpl8
Mrvi1	2.93047122279452e-45	0.613216961308198	0.042	0.003	4.8232625855975e-41	Unknown cells	Mrvi1
Eef1a1	9.58259271116868e-45	0.799386347450713	0.926	0.783	1.57719893433125e-40	Unknown cells	Eef1a1
Hspb1	1.30038334858613e-44	0.330321928648378	0.02	0	2.14030095343791e-40	Unknown cells	Hspb1
Rplp2	5.73031319927045e-44	1.01014827226183	0.842	0.779	9.43152249467923e-40	Unknown cells	Rplp2
Npm1	2.62234379309146e-43	1.84989228342018	0.589	0.422	4.31611564904924e-39	Unknown cells	Npm1
Rbpms2	1.54976940320059e-42	0.644714793035397	0.039	0.002	2.55076546072785e-38	Unknown cells	Rbpms2
Ubd	3.47099683564812e-42	0.382394215514903	0.026	0.001	5.71291369179324e-38	Unknown cells	Ubd
Ptma	1.27532352021474e-41	0.843643694088027	0.821	0.596	2.09905498192144e-37	Unknown cells	Ptma
Col4a2	1.78157244611626e-41	0.300752065795807	0.033	0.002	2.93229008906276e-37	Unknown cells	Col4a2
Tuba1b	1.30500730552136e-40	1.37766552284085	0.584	0.357	2.14791152415761e-36	Unknown cells	Tuba1b
Nid1	1.42890769836933e-40	0.455761810654333	0.031	0.001	2.35183918074608e-36	Unknown cells	Nid1
Rpl37	4.08071131035523e-39	0.797471409096781	0.884	0.907	6.71644274571367e-35	Unknown cells	Rpl37
Rps3a1	5.27907758440058e-39	0.826495879782716	0.886	0.812	8.68883379616492e-35	Unknown cells	Rps3a1
Dut	7.24995426127836e-39	1.84021571181727	0.409	0.215	1.1932699718638e-34	Unknown cells	Dut
Klf1	1.25998659444369e-38	1.3420250012138	0.201	0.059	2.07381193579487e-34	Unknown cells	Klf1
Cdc42ep5	2.27667183639609e-38	0.366597956427138	0.022	0.001	3.74717417552433e-34	Unknown cells	Cdc42ep5
Rpl37a	1.30103710688762e-37	0.830121177761304	0.867	0.858	2.14137697422634e-33	Unknown cells	Rpl37a
Lmna	1.75859182570462e-37	1.334563569791	0.179	0.05	2.89446628592724e-33	Unknown cells	Lmna
Gp1bb	2.94279589323354e-37	0.84754088374608	0.044	0.004	4.84354776067308e-33	Unknown cells	Gp1bb
Rps27a	2.95032126061818e-37	0.746347696291151	0.897	0.919	4.85593376285146e-33	Unknown cells	Rps27a
C1qtnf12	8.61842617560284e-37	1.84408208912708	0.278	0.112	1.41850676424247e-32	Unknown cells	C1qtnf12
Rpl39	8.85717055034508e-37	0.786935629584929	0.871	0.754	1.4578017008813e-32	Unknown cells	Rpl39
Rpl3	1.89051492909147e-36	1.07960437244871	0.735	0.583	3.11159852179165e-32	Unknown cells	Rpl3
Rps19	3.51701184622596e-36	0.761323564925706	0.864	0.707	5.78864979770331e-32	Unknown cells	Rps19
Ly6g6f	1.07132399619949e-35	0.25063789440346	0.015	0	1.76329216534475e-31	Unknown cells	Ly6g6f
Rps5	1.39251342226918e-35	0.791941497572661	0.847	0.726	2.29193784171284e-31	Unknown cells	Rps5
Hspe1	3.68045392176559e-35	1.80984367089678	0.479	0.306	6.05765910983398e-31	Unknown cells	Hspe1
Gja1	1.12319186466154e-34	0.492072795854754	0.039	0.003	1.84866149004642e-30	Unknown cells	Gja1
Clec1b	1.26274318934212e-34	1.42329203849863	0.061	0.008	2.0783490153382e-30	Unknown cells	Clec1b
Gnaz	2.13700077621914e-34	0.591134585171585	0.031	0.002	3.51728957757908e-30	Unknown cells	Gnaz
Rps6	2.24849704437298e-34	1.15636217799177	0.709	0.631	3.70080128533348e-30	Unknown cells	Rps6
Rpl22	2.26193771466577e-34	1.0673861905299	0.753	0.642	3.7229232845684e-30	Unknown cells	Rpl22
Ppp1r14a	5.05354302251156e-34	0.333685942166995	0.02	0.001	8.31762646075178e-30	Unknown cells	Ppp1r14a
Tm4sf1	5.06236639210978e-34	0.372689495084434	0.02	0.001	8.33214884477349e-30	Unknown cells	Tm4sf1
8430408G22Rik	7.68657790065824e-34	0.458575544681313	0.022	0.001	1.26513385666934e-29	Unknown cells	8430408G22Rik
Rpl24	8.95945506422561e-34	0.988630134590835	0.772	0.743	1.47463670902089e-29	Unknown cells	Rpl24
Rab27b	1.57301380513604e-33	1.08235380762793	0.05	0.005	2.5890234218734e-29	Unknown cells	Rab27b
Rpl7a	5.22830861747821e-33	1.05928208120924	0.726	0.679	8.60527315350739e-29	Unknown cells	Rpl7a
Rps17	1.05322869512008e-32	1.40358420323531	0.641	0.545	1.73350910929813e-28	Unknown cells	Rps17
Gcsam	2.22496256876929e-32	0.48246973943435	0.028	0.002	3.66206589193738e-28	Unknown cells	Gcsam
Ran	2.37979360993968e-32	1.40678563076199	0.56	0.415	3.91690230259973e-28	Unknown cells	Ran
Rpl29	9.11033248202578e-32	0.983983440581987	0.768	0.708	1.49946962321662e-27	Unknown cells	Rpl29
Hebp1	1.67400712033574e-31	1.37811756522425	0.217	0.076	2.75524831936059e-27	Unknown cells	Hebp1
Atp5g1	1.84497170264079e-31	1.7237782828832	0.47	0.322	3.03663892537647e-27	Unknown cells	Atp5g1
Rps10	3.07189627825438e-31	0.70226292787268	0.88	0.863	5.05603408437888e-27	Unknown cells	Rps10
Clmp	1.47383475259886e-30	0.304534736057052	0.035	0.003	2.42578461930246e-26	Unknown cells	Clmp
Gstm5	1.61604482985777e-30	1.16421509809143	0.158	0.046	2.6598481854629e-26	Unknown cells	Gstm5
Rpl27a	2.12348877241236e-30	0.841851052637933	0.794	0.739	3.4950501705135e-26	Unknown cells	Rpl27a
Rps3	2.15910576077689e-30	0.759313935864188	0.838	0.786	3.55367217166268e-26	Unknown cells	Rps3
Rpl27	4.94734638875373e-30	0.911011321072186	0.777	0.755	8.14283742124976e-26	Unknown cells	Rpl27
Fth11	5.08389879712016e-30	0.531748481596196	0.897	0.969	8.36758903018006e-26	Unknown cells	Fth1
Tubb5	6.08311362439183e-30	1.32066761753315	0.558	0.391	1.00121967143865e-25	Unknown cells	Tubb5
Treml1	1.07112728607604e-29	0.62722546612454	0.031	0.002	1.76296840015255e-25	Unknown cells	Treml1
Hmgb1	1.17638155976202e-29	1.15680410747488	0.646	0.545	1.9362064092123e-25	Unknown cells	Hmgb1
Olfml3	1.4131870959652e-29	0.525290279917231	0.026	0.002	2.32596464124912e-25	Unknown cells	Olfml3
Fam167b	1.44469457730709e-29	0.39580073639279	0.026	0.002	2.37782280478974e-25	Unknown cells	Fam167b
Mdk	2.17728796329128e-29	0.468977049555865	0.037	0.003	3.58359825878111e-25	Unknown cells	Mdk
Gng11	6.27659555628726e-28	1.89543586477504	0.109	0.026	1.03306486260932e-23	Unknown cells	Gng11
Uba52	6.80084928501807e-28	0.59199266324833	0.897	0.912	1.11935178382112e-23	Unknown cells	Uba52
Rps7	1.54223753980406e-27	0.686751077375367	0.851	0.772	2.5383687667635e-23	Unknown cells	Rps7
Rpl12	1.55945608503057e-27	1.082948932192	0.646	0.532	2.56670877035181e-23	Unknown cells	Rpl12
Rps28	2.81803848748045e-27	0.882647775261961	0.766	0.679	4.63820954654407e-23	Unknown cells	Rps28
Rpl31	4.47332131651923e-27	1.25852261356294	0.619	0.557	7.362639554859e-23	Unknown cells	Rpl31
Rack1	5.73837738573783e-27	1.04887572300922	0.663	0.585	9.44479533918589e-23	Unknown cells	Rack1
Npdc1	8.50290941673746e-27	0.36181349742505	0.024	0.001	1.39949386090082e-22	Unknown cells	Npdc1
Stab2	8.75930931087327e-27	0.491545722569684	0.024	0.001	1.44169471947663e-22	Unknown cells	Stab2
Rps14	1.494375490123e-26	0.774248839755902	0.814	0.794	2.45959261919344e-22	Unknown cells	Rps14
Ncl	1.56532401927177e-26	1.75083924648894	0.473	0.342	2.57636680331941e-22	Unknown cells	Ncl
Rps16	1.64137026803679e-26	0.590585962533646	0.882	0.891	2.70153132416176e-22	Unknown cells	Rps16
Rps29	1.77159949482208e-26	0.684147349831671	0.832	0.826	2.91587560852766e-22	Unknown cells	Rps29
Rpl7	2.71274625504954e-26	0.860444363972897	0.755	0.712	4.46490906118603e-22	Unknown cells	Rpl7
Rpl38	1.11934369992595e-25	0.817402976851378	0.772	0.727	1.84232779570813e-21	Unknown cells	Rpl38
Rpl13a	1.74974508772892e-25	0.834919013211153	0.757	0.677	2.87990543989304e-21	Unknown cells	Rpl13a
Gm1968	1.9548063472887e-25	0.353327213629053	0.015	0.001	3.21741576700247e-21	Unknown cells	Gm1968
Hnrnpa2b1	6.23917503023627e-25	1.12591157646936	0.67	0.631	1.02690581822659e-20	Unknown cells	Hnrnpa2b1
Atp5g3	7.90835187753553e-25	1.25322507548534	0.604	0.565	1.30163563552357e-20	Unknown cells	Atp5g3
Rps21	3.23448191583628e-24	0.690890741671163	0.807	0.79	5.32363378527494e-20	Unknown cells	Rps21
Cttn	7.39453329234141e-24	0.591912686893607	0.061	0.011	1.21706623458647e-19	Unknown cells	Cttn
Tpm2	1.41094350161576e-23	0.934532859622872	0.044	0.006	2.32227190930938e-19	Unknown cells	Tpm2
Rps24	4.04944355738851e-23	0.38841319942289	0.926	0.849	6.66497915110575e-19	Unknown cells	Rps24
Rpl21	5.95019762345652e-23	0.800074044099485	0.751	0.69	9.79343026844708e-19	Unknown cells	Rpl21
Glrx5	6.33414262128594e-23	1.50401795354333	0.422	0.284	1.04253653403745e-18	Unknown cells	Glrx5
Plxdc2	7.39235402548174e-23	0.307182854657907	0.033	0.003	1.21670754905404e-18	Unknown cells	Plxdc2
Fabp4	8.32720301868122e-23	2.65539306019014	0.061	0.011	1.37057434484474e-18	Unknown cells	Fabp4
Kdr	1.05680779674836e-22	0.589196235131342	0.028	0.003	1.73939995266813e-18	Unknown cells	Kdr
Rpl30	1.11588124442183e-22	0.538155119427464	0.86	0.838	1.83662894019389e-18	Unknown cells	Rpl30
Chchd2	1.24259238535708e-22	1.08815818953795	0.676	0.749	2.04518280705921e-18	Unknown cells	Chchd2
1810058I24Rik	2.56749417937449e-22	0.268270206913478	0.21	0.524	4.22583866983248e-18	Unknown cells	1810058I24Rik
Rhoj	5.15936729713894e-22	0.392207368994089	0.031	0.003	8.49180263436099e-18	Unknown cells	Rhoj
Fhl1	5.33594738728259e-22	0.290336230630573	0.02	0.001	8.78243580472841e-18	Unknown cells	Fhl1
Rpl19	7.35464196246491e-22	0.592895176463256	0.847	0.773	1.2105005206021e-17	Unknown cells	Rpl19
Rps11	8.20690803017897e-22	0.616535485250302	0.847	0.777	1.35077499268716e-17	Unknown cells	Rps11
Hemgn	2.39772557697293e-21	0.887693587259063	0.193	0.075	3.94641652713975e-17	Unknown cells	Hemgn
Rpl18	5.05427017922357e-21	0.648088539831957	0.818	0.765	8.31882328798408e-17	Unknown cells	Rpl18
Hsp90aa1	7.73093718238984e-21	1.64331610681019	0.492	0.394	1.27243495084954e-16	Unknown cells	Hsp90aa1
Rasgrp2	1.05459226680175e-20	0.520462139412927	0.125	0.376	1.735753411929e-16	Unknown cells	Rasgrp2
Mif	1.17408844026888e-20	1.42317750548947	0.431	0.299	1.93243216383854e-16	Unknown cells	Mif
F2rl2	1.65139309793537e-20	0.688051107796249	0.037	0.005	2.71802789989183e-16	Unknown cells	F2rl2
Rgs5	5.55896315200862e-20	0.549624872492143	0.011	0	9.14949745189099e-16	Unknown cells	Rgs5
Spon1	7.80475295067364e-20	0.299578015866131	0.022	0.002	1.28458428815137e-15	Unknown cells	Spon1
Rpl4	9.20760391196874e-20	1.12594374101955	0.593	0.547	1.51547952787094e-15	Unknown cells	Rpl4
Rps15	9.47788244324058e-20	1.01911841430024	0.626	0.581	1.55996467133297e-15	Unknown cells	Rps15
Pklr	2.16177861891656e-19	0.889208055693922	0.072	0.017	3.55807142887476e-15	Unknown cells	Pklr
H2afz	3.0328755027627e-19	0.711429574595912	0.759	0.706	4.99180978999712e-15	Unknown cells	H2afz
Hspa8	3.59014312027325e-19	1.06540199413856	0.641	0.613	5.90901656165775e-15	Unknown cells	Hspa8
Rps15a	5.69393129671565e-19	0.518944270325538	0.84	0.773	9.3716415212643e-15	Unknown cells	Rps15a
Tjp1	8.21716767545948e-19	0.370095654492	0.037	0.005	1.35246362770388e-14	Unknown cells	Tjp1
Rpl18a	1.02095669206544e-18	0.488604239431392	0.851	0.833	1.6803926194705e-14	Unknown cells	Rpl18a
Eef1b2	1.26371118079697e-18	1.02049161484345	0.617	0.581	2.07994223247374e-14	Unknown cells	Eef1b2
Rap1b1	1.29015176431843e-18	0.817041592433585	0.223	0.524	2.1234607888917e-14	Unknown cells	Rap1b
Gm10419	1.38755758807845e-18	0.29921640014494	0.018	0.001	2.28378103421832e-14	Unknown cells	Gm10419
Cavin3	1.57397457299072e-18	0.284121341535651	0.026	0.003	2.59060474968543e-14	Unknown cells	Cavin3
Rpl34	2.19070161726824e-18	0.518406822789641	0.851	0.859	3.6056757918618e-14	Unknown cells	Rpl34
Erh	5.66370553932492e-18	1.48676171114129	0.46	0.372	9.32189294717488e-14	Unknown cells	Erh
Crygn	5.99033841906726e-18	0.251295450825163	0.015	0.001	9.8594980039428e-14	Unknown cells	Crygn
Spry1	1.15325653769734e-17	0.3795923527286	0.031	0.004	1.89814493539605e-13	Unknown cells	Spry1
Palld	1.18344786395643e-17	0.330679727750938	0.031	0.004	1.94783683928589e-13	Unknown cells	Palld
Plvap	1.19552420045509e-17	0.459250037368344	0.024	0.002	1.96771328152903e-13	Unknown cells	Plvap
Rps25	1.60505061852721e-17	0.947066189714735	0.648	0.662	2.64175281303393e-13	Unknown cells	Rps25
Ybx1	1.48606047285796e-16	1.36121423531768	0.551	0.529	2.44590693227691e-12	Unknown cells	Ybx1
Rpl35a	1.54664163985355e-16	0.75310611356694	0.742	0.743	2.54561747503495e-12	Unknown cells	Rpl35a
Alad	2.47865321049269e-16	1.2741677435127	0.234	0.123	4.07961531914991e-12	Unknown cells	Alad
Btf3	2.61470899066054e-16	1.048217869536	0.632	0.666	4.30354952772818e-12	Unknown cells	Btf3
Rpl23a	7.58495627578386e-16	1.09389798091173	0.586	0.582	1.24840795343127e-11	Unknown cells	Rpl23a
Emcn	2.64518431238252e-15	0.278947586209512	0.015	0.001	4.35370885975038e-11	Unknown cells	Emcn
Gpm6b	5.78435973137493e-15	0.422584251223899	0.035	0.006	9.52047768187e-11	Unknown cells	Gpm6b
Pebp1	6.16859868769118e-15	1.37761559729409	0.326	0.226	1.01528965800709e-10	Unknown cells	Pebp1
Ehd3	6.80207179708861e-15	0.539656558773277	0.055	0.013	1.11955299708282e-10	Unknown cells	Ehd3
mt-Atp6	8.19410646460565e-15	0.4808061427555	0.363	0.679	1.34866798300944e-10	Unknown cells	mt-Atp6
Kalrn	9.95925211686837e-15	0.504243338183287	0.035	0.006	1.63919330591537e-10	Unknown cells	Kalrn
Gm42418	2.28945093504286e-14	0.586888983313948	0.952	0.991	3.76820729398705e-10	Unknown cells	Gm42418
Stard10	2.87727191451365e-14	1.01349527800246	0.12	0.047	4.73570184409802e-10	Unknown cells	Stard10
Tgfbr3	3.84432023526413e-14	0.548822689397597	0.048	0.011	6.32736667522123e-10	Unknown cells	Tgfbr3
mt-Nd4	4.92537051105273e-14	0.556879416023494	0.256	0.537	8.10666732414169e-10	Unknown cells	mt-Nd4
Rpl5	7.06449871488418e-14	0.948588833763834	0.593	0.56	1.16274584348279e-09	Unknown cells	Rpl5
Naca	2.32199456264369e-13	0.894992729963764	0.617	0.612	3.82177085065524e-09	Unknown cells	Naca
Gp5	2.60336468404373e-13	0.464614062613872	0.031	0.005	4.28487793346757e-09	Unknown cells	Gp5
C1ra	2.78213370554141e-13	0.447183798279858	0.037	0.007	4.57911386595061e-09	Unknown cells	C1ra
mt-Co2	2.85408252849843e-13	0.388628791077744	0.512	0.819	4.69753443365556e-09	Unknown cells	mt-Co2
Commd1	3.25758721146397e-13	0.320834197625017	0.098	0.274	5.36166279134855e-09	Unknown cells	Commd1
Snrpf	7.00588268536985e-13	1.34546355248859	0.429	0.364	1.15309823118502e-08	Unknown cells	Snrpf
Sdc2	1.32989038763647e-12	0.380921011805981	0.028	0.005	2.18886658901086e-08	Unknown cells	Sdc2
Rps13	1.44199391563027e-12	0.632503883041471	0.726	0.761	2.37337778573586e-08	Unknown cells	Rps13
Ap2m1	1.56872527397602e-12	0.262443623250598	0.164	0.371	2.58196492843712e-08	Unknown cells	Ap2m1
Esam	3.69827919593568e-12	0.334366076832214	0.02	0.002	6.08699772859054e-08	Unknown cells	Esam
Mns1	5.16568731946583e-12	1.25339899189348	0.166	0.085	8.50220475910881e-08	Unknown cells	Mns1
Hsp90b1	5.74818119556011e-12	0.399939358702159	0.225	0.452	9.46093142977238e-08	Unknown cells	Hsp90b1
Rpl36al	9.30430262623813e-12	0.930989276721272	0.573	0.547	1.53139516925253e-07	Unknown cells	Rpl36al
Rpl22l1	9.68888123439498e-12	1.02394208232219	0.521	0.499	1.59469296236907e-07	Unknown cells	Rpl22l1
Exoc3l4	1.17819661032268e-11	0.25856452348577	0.02	0.002	1.9391938009301e-07	Unknown cells	Exoc3l4
Ube2l3	1.45263073279846e-11	0.330786950629014	0.162	0.36	2.39088492311299e-07	Unknown cells	Ube2l3
Gata1	1.71371148293383e-11	0.883234031436211	0.116	0.05	2.82059772976079e-07	Unknown cells	Gata1
Pdia3	1.91745715611999e-11	0.497867932917505	0.151	0.345	3.15594273325789e-07	Unknown cells	Pdia3
Capn3	2.02325778611145e-11	0.298368076470396	0.018	0.002	3.33007999016083e-07	Unknown cells	Capn3
Mrpl52	2.06642799751786e-11	1.3149847494784	0.376	0.31	3.40113384111465e-07	Unknown cells	Mrpl52
Plekhj1	2.15911933759333e-11	0.295106387470594	0.138	0.317	3.55369451774485e-07	Unknown cells	Plekhj1
Rheb	2.23447926147527e-11	0.33711836612703	0.101	0.261	3.67772941646215e-07	Unknown cells	Rheb
Pdgfrb	2.64144403010486e-11	0.472748128765341	0.026	0.004	4.34755272914958e-07	Unknown cells	Pdgfrb
mt-Co3	2.76495494531845e-11	0.404478393878721	0.516	0.818	4.55083934449963e-07	Unknown cells	mt-Co3
Rnf5	2.85295804781296e-11	0.292721424277725	0.09	0.244	4.69568365089535e-07	Unknown cells	Rnf5
Rbm25	3.23920539845615e-11	0.275236185761979	0.164	0.36	5.33140816531898e-07	Unknown cells	Rbm25
Tubb4b	4.2757407027101e-11	1.23794824566096	0.418	0.361	7.03744162259056e-07	Unknown cells	Tubb4b
Mthfd1	4.43405293204731e-11	1.1827067202727	0.142	0.07	7.29800772085666e-07	Unknown cells	Mthfd1
Snrpe	4.46733855719035e-11	1.22357099827456	0.486	0.469	7.3527925312796e-07	Unknown cells	Snrpe
Metap2	4.50929543224293e-11	1.22010373672863	0.42	0.372	7.42184935192864e-07	Unknown cells	Metap2
Rpl9-ps6	5.69979397266454e-11	0.532364388808883	0.77	0.81	9.38129089960856e-07	Unknown cells	Rpl9-ps6
Cpox	6.81314735337955e-11	0.932827247888698	0.219	0.126	1.12137592289274e-06	Unknown cells	Cpox
Tmpo	7.29859313381865e-11	0.253106229352142	0.136	0.307	1.20127544389521e-06	Unknown cells	Tmpo
Gm26917	8.04225063960059e-11	0.641894103855932	0.096	0.244	1.32367403277186e-06	Unknown cells	Gm26917
Lgalsl	9.0328921891568e-11	0.54329558620876	0.033	0.007	1.48672372541332e-06	Unknown cells	Lgalsl
Ube2m	1.00695132076056e-10	0.27270064214251	0.057	0.183	1.65734117883981e-06	Unknown cells	Ube2m
Ube2c	1.04613466486114e-10	0.815553329370749	0.344	0.241	1.72183304489495e-06	Unknown cells	Ube2c
Eef1g	1.2152994033288e-10	1.21692562178157	0.407	0.353	2.00026128793887e-06	Unknown cells	Eef1g
Hspa4	1.25691308326479e-10	0.36286604738106	0.123	0.288	2.06875324374552e-06	Unknown cells	Hspa4
Map2k2	1.81280225407614e-10	0.304050346399946	0.153	0.332	2.98369122998392e-06	Unknown cells	Map2k2
Cxcl9	2.00767860041666e-10	0.41970264967329	0.015	0.002	3.30443820842578e-06	Unknown cells	Cxcl9
Hnrnph1	2.04364349799898e-10	0.323024021431282	0.14	0.314	3.36363283335651e-06	Unknown cells	Hnrnph1
Sumo1	2.12324067924938e-10	0.288619691856764	0.168	0.36	3.49464183397655e-06	Unknown cells	Sumo1
Ilk	2.61281909812675e-10	0.671802283459718	0.144	0.321	4.30043895360682e-06	Unknown cells	Ilk
Rbx1	2.61619925733104e-10	0.265336659381392	0.289	0.548	4.30600235764116e-06	Unknown cells	Rbx1
Coa3	2.69784020003108e-10	0.341351869036356	0.136	0.307	4.44037518523115e-06	Unknown cells	Coa3
Ube3a	2.76181619846745e-10	0.276789967510398	0.081	0.219	4.54567328105757e-06	Unknown cells	Ube3a
Cuta	2.80273427272916e-10	0.362810828767467	0.125	0.29	4.61302033948493e-06	Unknown cells	Cuta
Hspd1	2.86606233474685e-10	1.52659750060108	0.269	0.192	4.71725199675983e-06	Unknown cells	Hspd1
Snrpg	3.30325538235265e-10	1.23181701036941	0.464	0.448	5.43682803381422e-06	Unknown cells	Snrpg
Fhl2	3.45056995000156e-10	0.254748768787485	0.02	0.003	5.67929308070757e-06	Unknown cells	Fhl2
Rpl17	4.09447198704436e-10	0.817358994581147	0.595	0.62	6.73909144347631e-06	Unknown cells	Rpl17
Csnk2b	4.3120354465069e-10	0.363166963474068	0.223	0.442	7.0971791414057e-06	Unknown cells	Csnk2b
Serpine2	4.32164035412059e-10	2.11347286382095	0.103	0.045	7.11298785884708e-06	Unknown cells	Serpine2
Eef2	4.83851735264521e-10	0.874646029396818	0.567	0.578	7.96371571071875e-06	Unknown cells	Eef2
Nfia	4.90969229534502e-10	0.487980961142247	0.072	0.026	8.08086254890836e-06	Unknown cells	Nfia
Khdrbs1	5.19267195061667e-10	0.255817757181762	0.118	0.272	8.54661876351998e-06	Unknown cells	Khdrbs1
Ankrd13a	6.07154423356828e-10	0.257648501362225	0.101	0.245	9.99315465403004e-06	Unknown cells	Ankrd13a
Laptm4a	6.11342317183565e-10	0.466596136012457	0.142	0.315	1.00620831985243e-05	Unknown cells	Laptm4a
Prpf40a	6.5717389831674e-10	0.334923208546983	0.133	0.299	1.08164251923952e-05	Unknown cells	Prpf40a
Srrm2	7.01569718627195e-10	0.268738908336906	0.276	0.519	1.1547135998885e-05	Unknown cells	Srrm2
Tfdp1	7.16215540540523e-10	0.251414988998391	0.105	0.252	1.17881915817565e-05	Unknown cells	Tfdp1
Nptn	7.4808981765875e-10	0.411130022238006	0.092	0.231	1.23128103088454e-05	Unknown cells	Nptn
Dph3	7.59913314673717e-10	0.301924546935857	0.127	0.285	1.25074132462147e-05	Unknown cells	Dph3
Snrpc	7.62865837919428e-10	0.320746410271303	0.171	0.353	1.25560088263159e-05	Unknown cells	Snrpc
Lims11	7.96507610950102e-10	0.736866734410142	0.144	0.316	1.31097187686277e-05	Unknown cells	Lims1
Bub3	8.48819538533657e-10	0.290655882673189	0.129	0.287	1.39707207847255e-05	Unknown cells	Bub3
Kdelr2	8.65220675919481e-10	0.260166245233025	0.079	0.21	1.42406671049587e-05	Unknown cells	Kdelr2
Lsm8	8.7791698793463e-10	0.250404320160505	0.153	0.326	1.44496357044161e-05	Unknown cells	Lsm8
Zmat2	8.95534237729189e-10	0.275779142975538	0.12	0.275	1.47395980187847e-05	Unknown cells	Zmat2
Slk	1.18065970666221e-09	0.335097118670272	0.083	0.215	1.94324781119532e-05	Unknown cells	Slk
Ndufa4	1.19098617974704e-09	1.04452117031778	0.525	0.543	1.96024415324565e-05	Unknown cells	Ndufa4
Bex4	1.20487758800625e-09	0.657916831577955	0.068	0.024	1.98310802209949e-05	Unknown cells	Bex4
Cdkn1c	1.27973025427235e-09	0.322026667251542	0.024	0.004	2.10630802550685e-05	Unknown cells	Cdkn1c
Rpl10-ps3	1.39392939408387e-09	0.503601735697111	0.707	0.675	2.29426838972264e-05	Unknown cells	Rpl10-ps3
Gas2l1	1.44773225082968e-09	0.4751855732982	0.031	0.007	2.38282251164058e-05	Unknown cells	Gas2l1
Rwdd1	1.4828401876966e-09	0.334503616532421	0.123	0.275	2.44060666492983e-05	Unknown cells	Rwdd1
Med28	1.48484460974216e-09	0.331396347857019	0.158	0.331	2.44390574317462e-05	Unknown cells	Med28
Bmp1	1.64582208331179e-09	0.25670587885413	0.024	0.004	2.70885856692287e-05	Unknown cells	Bmp1
Mapk1	1.74365926609581e-09	0.318852800407981	0.103	0.246	2.86988878606709e-05	Unknown cells	Mapk1
Sept8	2.03441498168916e-09	0.717321752957822	0.081	0.032	3.34844361836219e-05	Unknown cells	Sept8
Rps27l	2.04935606136186e-09	1.26514732012157	0.416	0.385	3.37303514139548e-05	Unknown cells	Rps27l
Anp32b	2.28584325854437e-09	0.987573052122937	0.473	0.434	3.76226941923818e-05	Unknown cells	Anp32b
Rnaseh2c	2.77212495615494e-09	0.269443324295789	0.214	0.412	4.56264046533541e-05	Unknown cells	Rnaseh2c
Usp1	2.82945490194884e-09	0.330935793377168	0.085	0.217	4.65699982311759e-05	Unknown cells	Usp1
Bri3bp	3.03090386080366e-09	0.330902927910656	0.07	0.192	4.98856466449674e-05	Unknown cells	Bri3bp
Gps2	3.11633692014607e-09	0.251087152602896	0.092	0.225	5.12917893686841e-05	Unknown cells	Gps2
Serbp1	3.21590900157167e-09	1.29370303553249	0.442	0.432	5.29306462568681e-05	Unknown cells	Serbp1
Psmd8	3.41653947538117e-09	0.34172937435733	0.164	0.337	5.62328232252987e-05	Unknown cells	Psmd8
Hspa5	3.54552965727748e-09	0.885093169549341	0.199	0.386	5.835587262913e-05	Unknown cells	Hspa5
P4hb	3.58624130555315e-09	0.505915390130919	0.149	0.31	5.90259456480994e-05	Unknown cells	P4hb
Rab11a1	3.90363859385328e-09	0.487471713372707	0.173	0.354	6.42499876162311e-05	Unknown cells	Rab11a
Fermt3	4.08529424797658e-09	0.71749536487291	0.168	0.348	6.72398580274465e-05	Unknown cells	Fermt3
Epdr1	4.40244216679068e-09	0.4483357429992	0.053	0.017	7.24597956232079e-05	Unknown cells	Epdr1
Srsf11	4.77731692148495e-09	0.294433173930444	0.147	0.308	7.86298592107208e-05	Unknown cells	Srsf11
Zcrb1	5.33949884068466e-09	0.41553145300061	0.147	0.312	8.78828114188289e-05	Unknown cells	Zcrb1
Acadl	5.44028330438858e-09	0.257043657699021	0.092	0.221	8.95416229069317e-05	Unknown cells	Acadl
Ppp1cc	5.45430072726376e-09	0.359128762004221	0.228	0.432	8.97723356700342e-05	Unknown cells	Ppp1cc
Eif4h	5.8155427273735e-09	0.260498147386156	0.131	0.283	9.57180177498405e-05	Unknown cells	Eif4h
Tsn	5.94543564295274e-09	0.285625958537156	0.123	0.271	9.78559252473591e-05	Unknown cells	Tsn
Jpt1	5.98675311594677e-09	0.29503081366216	0.228	0.425	9.85359695353679e-05	Unknown cells	Jpt1
Fam104a	6.30199727284571e-09	0.46388603639217	0.162	0.329	0.000103724573113768	Unknown cells	Fam104a
Gorasp2	6.41921613069307e-09	0.254762913972535	0.061	0.175	0.000105653878295077	Unknown cells	Gorasp2
Smim11	6.67595476972025e-09	0.312313778576924	0.094	0.224	0.000109879539554826	Unknown cells	Smim11
Ramp2	6.69467920386018e-09	0.303202243442072	0.026	0.005	0.000110187725016335	Unknown cells	Ramp2
Mat2a	6.85473674013964e-09	0.324539502593388	0.096	0.227	0.000112822112005958	Unknown cells	Mat2a
Arcn1	7.18525748058664e-09	0.35475188922155	0.061	0.174	0.000118262152872976	Unknown cells	Arcn1
Mat2b	7.22151885601688e-09	0.388482910347769	0.092	0.221	0.000118858978851182	Unknown cells	Mat2b
Aldh1a7	7.88534313802912e-09	0.46052775014953	0.035	0.009	0.000129784862708821	Unknown cells	Aldh1a7
Ccar1	7.98149020061523e-09	0.285449040253102	0.088	0.214	0.000131367347211926	Unknown cells	Ccar1
Srrt	8.32094930210666e-09	0.293088685919306	0.09	0.218	0.000136954504563373	Unknown cells	Srrt
Nsa2	8.61112938139707e-09	0.254986761456558	0.239	0.443	0.000141730578488414	Unknown cells	Nsa2
Tomm22	8.63508444640729e-09	0.333120417836398	0.236	0.456	0.000142124854903418	Unknown cells	Tomm22
Mdh1	8.7320743314942e-09	0.255016962039461	0.144	0.3	0.000143721211422063	Unknown cells	Mdh1
Hmbs	8.80000043758658e-09	0.86214913240038	0.28	0.193	0.000144839207202238	Unknown cells	Hmbs
Trir	9.47138022095279e-09	0.406489398165435	0.232	0.446	0.000155889447056662	Unknown cells	Trir
Dnaja1	9.47712733783258e-09	0.335873023529768	0.158	0.324	0.000155984038853386	Unknown cells	Dnaja1
Nhp2	9.88239080663597e-09	1.45189316439869	0.271	0.204	0.000162654270286422	Unknown cells	Nhp2
Smdt1	1.00975127152474e-08	0.416202231094881	0.274	0.503	0.000166194961780258	Unknown cells	Smdt1
Snw1	1.01373143459289e-08	0.325650740250702	0.079	0.199	0.000166850056819644	Unknown cells	Snw1
Smap1	1.01417976806824e-08	0.358173891222817	0.168	0.342	0.000166923848026351	Unknown cells	Smap1
D8Ertd738e	1.08085008610932e-08	0.292917112388333	0.304	0.549	0.000177897115672733	Unknown cells	D8Ertd738e
Selenof	1.27959174290647e-08	0.400784859811498	0.21	0.408	0.000210608004964976	Unknown cells	Selenof
C1qbp	1.34896577852398e-08	1.35183463036648	0.249	0.181	0.000222026277487262	Unknown cells	C1qbp
Mis18a	1.41771164127322e-08	0.283391956363818	0.055	0.162	0.000233341159037159	Unknown cells	Mis18a
Top1	1.52889035797658e-08	0.320509580437801	0.228	0.434	0.000251640064019366	Unknown cells	Top1
Nsrp1	1.5642752143597e-08	0.305654326781315	0.05	0.152	0.000257464057531463	Unknown cells	Nsrp1
Hnrnpd	1.62717339588897e-08	0.282812964696537	0.158	0.319	0.000267816469229366	Unknown cells	Hnrnpd
Wdr83os	1.85919878189679e-08	0.343196392596049	0.16	0.323	0.000306005527512393	Unknown cells	Wdr83os
Ndufv3	2.00343437144802e-08	0.378421601987224	0.247	0.457	0.000329745263196629	Unknown cells	Ndufv3
Eif6	2.02519202936314e-08	0.414001715408157	0.116	0.256	0.000333326356112879	Unknown cells	Eif6
Pde5a	2.0781794655018e-08	0.525713401049812	0.033	0.008	0.000342047558226941	Unknown cells	Pde5a
Smarce1	2.14602719668823e-08	0.281068664415906	0.081	0.2	0.000353214616302916	Unknown cells	Smarce1
Uchl5	2.16238225574301e-08	0.43668579681832	0.079	0.197	0.000355906495472742	Unknown cells	Uchl5
Tcf25	2.55390054260384e-08	0.281976029020443	0.177	0.348	0.000420346490307166	Unknown cells	Tcf25
Ube2k	2.63305026703148e-08	0.278328850014354	0.105	0.238	0.000433373743450712	Unknown cells	Ube2k
mt-Nd5	2.63467356864057e-08	0.484123088915405	0.219	0.412	0.000433640922662551	Unknown cells	mt-Nd5
Ddrgk1	2.72422962949844e-08	0.268273026175751	0.068	0.178	0.000448380954719148	Unknown cells	Ddrgk1
Ghitm	2.76743767978283e-08	0.314366021272204	0.127	0.269	0.000455492567715456	Unknown cells	Ghitm
Emc10	2.98320824911664e-08	0.331410271676346	0.101	0.228	0.000491006245722107	Unknown cells	Emc10
Rpn1	3.06450559522387e-08	0.406862137979838	0.109	0.241	0.000504386975917896	Unknown cells	Rpn1
Ssr1	3.53249814195109e-08	0.349282734809948	0.103	0.231	0.00058141386918373	Unknown cells	Ssr1
Uqcrc1	3.53614587890941e-08	0.42174875073764	0.16	0.32	0.0005820142502097	Unknown cells	Uqcrc1
Dbf4	3.54863340473575e-08	0.253899174432315	0.046	0.143	0.000584069572085457	Unknown cells	Dbf4
Slc25a39	3.93320560520152e-08	0.288912135349156	0.116	0.25	0.000647366310560118	Unknown cells	Slc25a39
Polr2c	3.9880095758622e-08	0.2851023890188	0.094	0.218	0.00065638649609116	Unknown cells	Polr2c
Dnajb1	4.19833472802465e-08	0.262255388452992	0.088	0.208	0.000691003912885577	Unknown cells	Dnajb1
Smc1a	4.25964820857614e-08	0.33023619126959	0.14	0.288	0.000701095498649547	Unknown cells	Smc1a
Mrps12	4.45927519670753e-08	0.403683655140838	0.085	0.204	0.000733952104626092	Unknown cells	Mrps12
Med8	4.48753599442508e-08	0.429747585117708	0.088	0.208	0.000738603549322424	Unknown cells	Med8
Sept4	4.59803922857098e-08	0.411581556653114	0.033	0.009	0.000756791276630497	Unknown cells	Sept4
Fdps	4.6323802944891e-08	0.250473887798641	0.061	0.165	0.00076244347266996	Unknown cells	Fdps
Psmb7	4.63763988644223e-08	0.381930351589793	0.103	0.232	0.000763309148909526	Unknown cells	Psmb7
Smu1	4.76679147368865e-08	0.294790341061494	0.083	0.199	0.000784566208654415	Unknown cells	Smu1
mt-Atp8	4.77673616975738e-08	0.701914614151318	0.429	0.668	0.000786203006180367	Unknown cells	mt-Atp8
Tacc3	4.82668413012043e-08	0.250741081696729	0.063	0.17	0.000794423940976521	Unknown cells	Tacc3
Uba1	4.98455982915651e-08	0.417595252059755	0.155	0.314	0.00082040870228087	Unknown cells	Uba1
Prrc2a	5.1976721423674e-08	0.252016142235347	0.14	0.286	0.00085548485791225	Unknown cells	Prrc2a
Hcfc1	5.53243101411818e-08	0.306041576091985	0.061	0.166	0.000910582820613711	Unknown cells	Hcfc1
Arl1	5.63906696152554e-08	0.27108725483066	0.055	0.154	0.000928134031197488	Unknown cells	Arl1
Hnrnpdl	5.87924429021032e-08	0.326642432253803	0.153	0.306	0.000967664817725717	Unknown cells	Hnrnpdl
Lpl	5.90818393106596e-08	1.12938210616123	0.061	0.023	0.000972427993214147	Unknown cells	Lpl
Dars	6.16665754961591e-08	0.321045730580445	0.098	0.223	0.00101497016609128	Unknown cells	Dars
Bola3	6.22376604214909e-08	1.30641289730171	0.28	0.22	0.00102436965287732	Unknown cells	Bola3
Pcmt1	6.70367482118686e-08	0.399342314369256	0.118	0.254	0.00110335783881914	Unknown cells	Pcmt1
Fip1l1	6.8792234083972e-08	0.30663351892637	0.083	0.198	0.0011322513807881	Unknown cells	Fip1l1
Prkcsh	7.09165205930709e-08	0.287304522253127	0.05	0.147	0.00116721501244135	Unknown cells	Prkcsh
Creld2	7.63507456185392e-08	0.393720199753722	0.042	0.132	0.00125665692213554	Unknown cells	Creld2
Sh2d4a	7.63555657630451e-08	0.32845370465579	0.039	0.012	0.00125673625689396	Unknown cells	Sh2d4a
Ormdl2	7.86767621872532e-08	0.35443364526002	0.05	0.147	0.00129494082884	Unknown cells	Ormdl2
Naa10	8.03058914684023e-08	0.45928720147248	0.07	0.177	0.00132175466767843	Unknown cells	Naa10
Hpf1	8.89293366729484e-08	0.326200696173152	0.092	0.212	0.00146368795230006	Unknown cells	Hpf1
Rgs181	9.49065905203398e-08	0.549370919693914	0.083	0.197	0.00156206757337427	Unknown cells	Rgs18
Emc6	9.98710909554824e-08	0.341345468799732	0.114	0.243	0.00164377828603629	Unknown cells	Emc6
Trim27	1.0281620449601e-07	0.283564443541242	0.072	0.179	0.00169225190979983	Unknown cells	Trim27
Arhgap6	1.06757329601451e-07	0.391669458915809	0.035	0.01	0.00175711888791028	Unknown cells	Arhgap6
Stub1	1.09451067773317e-07	0.31915715215673	0.131	0.27	0.00180145512448102	Unknown cells	Stub1
Scamp3	1.11320231315392e-07	0.271712988094045	0.066	0.167	0.00183221968722004	Unknown cells	Scamp3
Strap	1.12505527323528e-07	0.371023709626651	0.092	0.21	0.00185172847421795	Unknown cells	Strap
Mrps33	1.21037502956685e-07	0.381840791422432	0.153	0.305	0.00199215626116408	Unknown cells	Mrps33
Rdx	1.22553080535071e-07	0.290728729147517	0.083	0.196	0.00201710115252674	Unknown cells	Rdx
Dnajc8	1.25157977814296e-07	0.344034465241648	0.168	0.325	0.00205997515684551	Unknown cells	Dnajc8
Parvb	1.25893083873497e-07	1.36976714130999	0.098	0.048	0.00207207426747389	Unknown cells	Parvb
Psma1	1.28094098064388e-07	0.513551001868264	0.155	0.315	0.00210830076004176	Unknown cells	Psma1
Cnih1	1.35850978997434e-07	0.304082796283757	0.055	0.15	0.00223597126331876	Unknown cells	Cnih1
Gpx3	1.5081063357462e-07	2.03962938943092	0.079	0.035	0.00248219221800466	Unknown cells	Gpx3
Hmgb3	1.52966363662112e-07	1.53670803714489	0.221	0.159	0.0025176733795147	Unknown cells	Hmgb3
Sms	1.53558630656378e-07	0.305138558354861	0.068	0.171	0.00252742150197333	Unknown cells	Sms
Cited4	1.65241579544289e-07	0.756946198122791	0.061	0.024	0.00271971115771945	Unknown cells	Cited4
Emc7	1.7758644477407e-07	0.461200943636389	0.096	0.215	0.00292289529453642	Unknown cells	Emc7
Ufm1	1.8263020217925e-07	0.34233054564566	0.09	0.202	0.00300591049766828	Unknown cells	Ufm1
Polr2l	1.87835207682589e-07	1.29011489346005	0.339	0.301	0.00309157968324773	Unknown cells	Polr2l
Unc50	1.88879712292054e-07	0.405697836526115	0.07	0.173	0.00310877118461492	Unknown cells	Unc50
Traf7	1.89750113736252e-07	0.354336385748144	0.068	0.17	0.00312309712198497	Unknown cells	Traf7
Fh1	1.97926178032702e-07	0.296102257755002	0.053	0.145	0.00325766696424025	Unknown cells	Fh1
Xrn2	2.01938488808125e-07	0.308093735796126	0.09	0.201	0.00332370558729292	Unknown cells	Xrn2
Med21	2.12348277097256e-07	0.543534292948187	0.098	0.217	0.00349504029274373	Unknown cells	Med21
Pin1	2.13388880603334e-07	0.358832126734124	0.088	0.2	0.00351216758585028	Unknown cells	Pin1
Eri1	2.22961265153315e-07	0.316016696048965	0.039	0.124	0.0036697194631584	Unknown cells	Eri1
Ppil1	2.24543100621127e-07	0.401947626482065	0.061	0.158	0.00369575489312312	Unknown cells	Ppil1
Ddx47	2.28046377195576e-07	0.288213325312773	0.059	0.155	0.00375341532226198	Unknown cells	Ddx47
Rfc1	2.36131231784794e-07	0.337047157309494	0.101	0.218	0.00388648394394592	Unknown cells	Rfc1
Chrac1	2.40545211839909e-07	0.279626798014952	0.085	0.194	0.00395913364167305	Unknown cells	Chrac1
Vdac3	2.49635190665233e-07	0.480202248546817	0.129	0.264	0.00410874560315906	Unknown cells	Vdac3
Tmem401	2.74716808089498e-07	0.251699512184277	0.05	0.14	0.00452156394434505	Unknown cells	Tmem40
C1d	2.81087297058971e-07	0.327025220337084	0.116	0.241	0.0046264158222936	Unknown cells	C1d
Epn1	2.87098234413586e-07	0.361834320064586	0.149	0.289	0.00472534984021321	Unknown cells	Epn1
Aurkaip1	2.87530155569759e-07	0.514322327663193	0.206	0.381	0.00473245883052266	Unknown cells	Aurkaip1
Fam120a	2.93677030922524e-07	0.272400546788969	0.055	0.146	0.00483363025195382	Unknown cells	Fam120a
Ddx24	3.10461088633177e-07	0.366417485765145	0.151	0.291	0.00510987905781346	Unknown cells	Ddx24
Cetn3	3.14852451852783e-07	0.3346453766354	0.109	0.232	0.00518215650504496	Unknown cells	Cetn3
Kif15	3.17320317349621e-07	0.301849824671383	0.044	0.13	0.00522277510325742	Unknown cells	Kif15
Srsf4	3.21982800947212e-07	0.292161078602294	0.09	0.2	0.00529951492079016	Unknown cells	Srsf4
Col1a1	3.34998589281551e-07	0.301749654298302	0.018	0.003	0.00551374178098504	Unknown cells	Col1a1
Mplkip	3.42224717620958e-07	0.258453534980248	0.068	0.166	0.00563267662732335	Unknown cells	Mplkip
Lsm12	3.56024343201962e-07	0.447232346122663	0.098	0.216	0.0058598046647611	Unknown cells	Lsm12
Uqcr11	3.57475325074422e-07	1.243216875781	0.451	0.471	0.00588368637539991	Unknown cells	Uqcr11
Polr2k	3.60386160449828e-07	0.311992753686746	0.129	0.26	0.00593159581484372	Unknown cells	Polr2k
Churc1	3.64955030212311e-07	0.340766304418434	0.125	0.252	0.00600679484226443	Unknown cells	Churc1
Minpp1	3.84250638900258e-07	0.917989325299543	0.155	0.096	0.00632438126565934	Unknown cells	Minpp1
Ufd1	4.01520141466041e-07	0.251284937531035	0.046	0.131	0.00660862000838956	Unknown cells	Ufd1
mt-Nd2	4.17327330725867e-07	0.761083362528959	0.278	0.487	0.00686879053641705	Unknown cells	mt-Nd2
Sec13	4.71332469756546e-07	0.3217500287357	0.123	0.25	0.007757661119723	Unknown cells	Sec13
Rnf7	4.79726894868129e-07	0.582367986292804	0.155	0.302	0.00789582496263453	Unknown cells	Rnf7
Pros1	4.82672796126854e-07	0.387048512643733	0.046	0.016	0.00794431155145188	Unknown cells	Pros1
Bclaf1	4.93262704066137e-07	0.397206008081697	0.12	0.242	0.00811861084622455	Unknown cells	Bclaf1
Hax1	5.39695903848262e-07	0.302631823034208	0.048	0.134	0.00888285488143855	Unknown cells	Hax1
Trip12	5.5314112707847e-07	0.286049203196671	0.096	0.206	0.00910414981058454	Unknown cells	Trip12
Mrps18c	5.56639467650245e-07	0.591310152790214	0.149	0.292	0.00916172899805538	Unknown cells	Mrps18c
Ssr2	5.62606290457024e-07	0.440614620827772	0.103	0.219	0.00925993693463216	Unknown cells	Ssr2
Col5a1	5.65209187377204e-07	0.581173437604708	0.057	0.022	0.00930277801504139	Unknown cells	Col5a1
Polr2j	5.72658853513606e-07	0.419994812460534	0.138	0.273	0.00942539206998044	Unknown cells	Polr2j
Ppp1ca	5.88994762318273e-07	0.326284535329233	0.372	0.623	0.00969426479299645	Unknown cells	Ppp1ca
Ilf2	5.960167256361e-07	0.487788927900956	0.074	0.176	0.00980983928724456	Unknown cells	Ilf2
Eif4ebp11	6.10457551585965e-07	0.342427439223504	0.188	0.342	0.0100475208415534	Unknown cells	Eif4ebp1
Ubap2l	6.14036838612764e-07	0.342654294901899	0.125	0.248	0.0101064323267275	Unknown cells	Ubap2l
Eif3h	6.20591540063063e-07	0.306742706963526	0.263	0.457	0.0102143161578979	Unknown cells	Eif3h
Csnk1a1	6.27500422640128e-07	0.459269609566833	0.177	0.334	0.0103280294562339	Unknown cells	Csnk1a1
Fkbp8	6.49956605700063e-07	0.378259816396923	0.173	0.32	0.0106976357732173	Unknown cells	Fkbp8
Napa	6.70006872237347e-07	0.299036625901805	0.112	0.229	0.0110276431101545	Unknown cells	Napa
Mospd3	6.79901565365221e-07	0.343712657234121	0.107	0.224	0.0111904998643462	Unknown cells	Mospd3
Ppig	6.80485525567669e-07	0.36033235020923	0.144	0.28	0.0112001112653183	Unknown cells	Ppig
Mrpl40	6.83405037403976e-07	0.387278247229724	0.072	0.172	0.011248163510632	Unknown cells	Mrpl40
Pfdn2	7.13016749883303e-07	0.342202826293055	0.125	0.249	0.0117355426863293	Unknown cells	Pfdn2
Fus	7.37662312229627e-07	0.280718287956817	0.214	0.384	0.0121411839969874	Unknown cells	Fus
Arl6ip4	7.52904479123806e-07	0.444782404483051	0.103	0.216	0.0123920548218987	Unknown cells	Arl6ip4
Cbx1	7.65279095016137e-07	0.538443790574116	0.112	0.23	0.0125957286248706	Unknown cells	Cbx1
Ndufb8	7.89524384977606e-07	0.358120994450818	0.241	0.426	0.0129947818523464	Unknown cells	Ndufb8
Impa1	8.68169367232077e-07	0.360306659193179	0.057	0.145	0.0142891996152728	Unknown cells	Impa1
Rtf1	9.56552210478236e-07	0.455456344959062	0.12	0.24	0.0157438928322613	Unknown cells	Rtf1
Hnrnpr	9.62692942762576e-07	0.258542380233206	0.092	0.198	0.0158449631449292	Unknown cells	Hnrnpr
Pole4	9.73222128808179e-07	0.293776195314019	0.118	0.239	0.0160182630180538	Unknown cells	Pole4
Rbm8a	1.02703482752046e-06	0.358529656097202	0.158	0.301	0.0169039662261592	Unknown cells	Rbm8a
Tspan32	1.03689090595045e-06	0.381440643516921	0.092	0.198	0.0170661874210385	Unknown cells	Tspan32
Hnrnpc	1.04626388034069e-06	0.311579308174335	0.164	0.308	0.0172204572065275	Unknown cells	Hnrnpc
Cpsf6	1.10908556524526e-06	0.257602689381449	0.081	0.181	0.0182544393183717	Unknown cells	Cpsf6
Tmem256	1.11843474002178e-06	0.318229150261433	0.206	0.373	0.0184083173860184	Unknown cells	Tmem256
Snrpd1	1.16765005993209e-06	1.36801392320951	0.333	0.296	0.0192183523364222	Unknown cells	Snrpd1
Emc8	1.18059432738537e-06	0.326935349606135	0.059	0.148	0.0194314020344357	Unknown cells	Emc8
Psmc1	1.19323896273237e-06	0.399399740720753	0.094	0.203	0.0196395200876121	Unknown cells	Psmc1
Asap1	1.20061749151095e-06	0.441204818863074	0.12	0.241	0.0197609632927787	Unknown cells	Asap1
Myo10	1.20087001269047e-06	0.314948824098665	0.031	0.009	0.0197651195388724	Unknown cells	Myo10
Dcun1d5	1.21440728257164e-06	0.315442533110444	0.131	0.257	0.0199879294638467	Unknown cells	Dcun1d5
Pak1ip1	1.22107814933443e-06	0.326318299246352	0.09	0.194	0.0200977252598954	Unknown cells	Pak1ip1
Mbd3	1.23083622550924e-06	0.339973281101446	0.07	0.165	0.0202583334356565	Unknown cells	Mbd3
Zfp706	1.26917501221048e-06	0.327498666926606	0.241	0.411	0.0208893515259723	Unknown cells	Zfp706
Slc35b1	1.27418168917552e-06	0.274146190515533	0.068	0.161	0.02097175642214	Unknown cells	Slc35b1
Supt5	1.30031933649976e-06	0.40237715244226	0.074	0.171	0.0214019559594495	Unknown cells	Supt5
Safb	1.30720865020936e-06	0.29873949940371	0.098	0.207	0.0215153471737959	Unknown cells	Safb
Psmc4	1.353682876698e-06	0.5050502657972	0.105	0.218	0.0222802664675724	Unknown cells	Psmc4
Psme3	1.36292519139191e-06	0.45496445644921	0.103	0.214	0.0224323857251195	Unknown cells	Psme3
Sf3b4	1.40114415456155e-06	0.321952645091481	0.105	0.215	0.0230614316399285	Unknown cells	Sf3b4
Akr1a1	1.40734783680241e-06	0.284123941424896	0.206	0.36	0.0231635380459308	Unknown cells	Akr1a1
Plek1	1.47155756384058e-06	0.921513404891497	0.109	0.224	0.0242203659432522	Unknown cells	Plek
Gtf2h5	1.47234647846819e-06	0.432474008448432	0.164	0.305	0.0242333506891079	Unknown cells	Gtf2h5
Psmd13	1.52857153769135e-06	0.43994029033015	0.153	0.291	0.0251587589388619	Unknown cells	Psmd13
Lockd	1.55644125935637e-06	0.326217865802132	0.081	0.179	0.0256174666877466	Unknown cells	Lockd
Smchd1	1.56325552964097e-06	0.48390461324747	0.105	0.218	0.0257296227623608	Unknown cells	Smchd1
Ecm1	1.58623739444021e-06	0.346799191340859	0.035	0.011	0.0261078812750915	Unknown cells	Ecm1
Top2b	1.59158522424198e-06	0.292496091992566	0.123	0.24	0.0261959012057987	Unknown cells	Top2b
Rangrf	1.61520670604043e-06	0.822943056632808	0.094	0.049	0.0265846871747194	Unknown cells	Rangrf
Nmt1	1.61909004563838e-06	0.298727574111572	0.061	0.15	0.0266486030611622	Unknown cells	Nmt1
Dap	1.63741349731941e-06	0.386366187828869	0.118	0.237	0.0269501887523802	Unknown cells	Dap
Rad21	1.65445918812157e-06	0.40012596957819	0.158	0.296	0.0272307437772929	Unknown cells	Rad21
Rbbp4	1.66530708065986e-06	0.570261100626767	0.155	0.294	0.0274092892405806	Unknown cells	Rbbp4
Anapc5	1.67592668107512e-06	0.465100513174343	0.151	0.287	0.0275840772438154	Unknown cells	Anapc5
Elof1	1.68546393543675e-06	0.290964170968138	0.116	0.231	0.0277410509133534	Unknown cells	Elof1
Aars	1.7502870530569e-06	0.262928611800229	0.05	0.132	0.0288079746062635	Unknown cells	Aars
S100a1	1.75294296144765e-06	0.272089199117269	0.055	0.14	0.0288516882024669	Unknown cells	S100a1
Osgep	1.77091210852326e-06	0.26153145307035	0.063	0.152	0.0291474423941843	Unknown cells	Osgep
Ndufa11	1.79109261040976e-06	0.42057192651084	0.219	0.39	0.0294795932747342	Unknown cells	Ndufa11
Lbp1	1.86431494567094e-06	0.312813334086501	0.061	0.148	0.030684759690798	Unknown cells	Lbp
Mthfd2	1.88321039861116e-06	0.273043110982837	0.053	0.135	0.0309957599507411	Unknown cells	Mthfd2
Mphosph10	1.88718139537186e-06	0.457163147141503	0.063	0.152	0.0310611185864254	Unknown cells	Mphosph10
Chaf1a	1.89296606695533e-06	0.294164618792267	0.035	0.108	0.0311563284960179	Unknown cells	Chaf1a
Oaz1	1.9305308378626e-06	0.462540239651975	0.746	0.896	0.0317746070603806	Unknown cells	Oaz1
Eif4a3	1.94296809174381e-06	0.550343819814856	0.131	0.255	0.0319793118220114	Unknown cells	Eif4a3
Rif1	1.96660631694902e-06	0.328009429209913	0.048	0.129	0.0323683733706638	Unknown cells	Rif1
Maz	2.02031900245548e-06	0.397983965366998	0.118	0.236	0.0332524304614148	Unknown cells	Maz
Gstm1	2.05012474605747e-06	0.257846392954997	0.066	0.153	0.03374300319536	Unknown cells	Gstm1
Spc25	2.05340753612352e-06	0.283586083901181	0.046	0.125	0.0337970346370571	Unknown cells	Spc25
Srrm1	2.06381931112674e-06	0.488450005708721	0.212	0.379	0.033968402041835	Unknown cells	Srrm1
Atad2	2.15529664117318e-06	0.413043196556948	0.072	0.166	0.0354740274170694	Unknown cells	Atad2
Plaa	2.2212380324203e-06	0.302861699983544	0.044	0.121	0.0365593567756057	Unknown cells	Plaa
Hat1	2.22972327434949e-06	0.332056411481324	0.063	0.152	0.0366990153725182	Unknown cells	Hat1
Cox6b2	2.24836455984463e-06	1.1818714589762	0.151	0.098	0.0370058322904827	Unknown cells	Cox6b2
Rfc2	2.25787340309993e-06	0.402639138034276	0.129	0.251	0.0371623383416218	Unknown cells	Rfc2
Txndc9	2.25971029335022e-06	0.326032113158816	0.105	0.215	0.0371925717182513	Unknown cells	Txndc9
Elavl1	2.28422820997219e-06	0.460789963140931	0.116	0.231	0.0375961121079323	Unknown cells	Elavl1
Idh3g	2.31658305263397e-06	0.279328125879876	0.094	0.199	0.0381286404633026	Unknown cells	Idh3g
Csnk1d	2.31924509254065e-06	0.301468547844712	0.074	0.167	0.0381724549781266	Unknown cells	Csnk1d
Crip2	2.32526652173696e-06	0.656778097518299	0.077	0.036	0.0382715616812686	Unknown cells	Crip2
Cs	2.44239972703248e-06	0.332937464186915	0.105	0.214	0.0401994571072276	Unknown cells	Cs
Cdc34	2.46707553927124e-06	0.268546824506533	0.083	0.18	0.0406055963008654	Unknown cells	Cdc34
Rnase4	2.50109987107838e-06	0.492541726512409	0.037	0.012	0.0411656027780791	Unknown cells	Rnase4
Copb2	2.51115108769016e-06	0.427048070219826	0.103	0.21	0.0413310357522923	Unknown cells	Copb2
Ccdc124	2.52728404784781e-06	0.389855734929888	0.136	0.262	0.041596568143527	Unknown cells	Ccdc124
Itga2b	2.55055739498306e-06	0.757500123442382	0.048	0.018	0.0419796241640261	Unknown cells	Itga2b
Ddost	2.76993643759177e-06	0.456073564269498	0.147	0.276	0.0455903838263229	Unknown cells	Ddost
Rab35	2.80401052523669e-06	0.270617046715133	0.059	0.142	0.0461512092348707	Unknown cells	Rab35
Vps35	2.8567010455898e-06	0.445987246438005	0.101	0.206	0.0470184425093626	Unknown cells	Vps35
Cox5b	2.86349498334543e-06	0.956931037507661	0.554	0.654	0.0471302639308825	Unknown cells	Cox5b
Hprt	2.8735472897206e-06	0.451744629481582	0.138	0.264	0.0472957148415113	Unknown cells	Hprt
Aurkb	2.92864218086208e-06	0.394201238639166	0.061	0.148	0.0482025216548089	Unknown cells	Aurkb
Atf1	2.93369881212602e-06	0.403376227268437	0.101	0.206	0.0482857487487822	Unknown cells	Atf1
Cetn2	2.94260714492073e-06	0.283611024281292	0.057	0.14	0.0484323709982503	Unknown cells	Cetn2
mt-Nd3	2.9955470460135e-06	0.520125593010738	0.079	0.174	0.0493037088303362	Unknown cells	mt-Nd3
Pop7	3.05508321774313e-06	0.262038206605659	0.077	0.17	0.0502836146808341	Unknown cells	Pop7
Prpf8	3.15859233220146e-06	0.375330419095365	0.131	0.253	0.0519872711957039	Unknown cells	Prpf8
Suz12	3.36271928666475e-06	0.359772788234729	0.072	0.163	0.0553469967392151	Unknown cells	Suz12
Thrap3	3.45113626145944e-06	0.429706006797332	0.123	0.239	0.056802251727361	Unknown cells	Thrap3
Ranbp1	3.45287187829247e-06	1.52725985604953	0.311	0.277	0.0568308182448157	Unknown cells	Ranbp1
Pgp	3.56149595793636e-06	0.459043580564377	0.136	0.262	0.0586186619716746	Unknown cells	Pgp
Golph3	3.56758439935812e-06	0.284535875454035	0.07	0.158	0.0587188716290353	Unknown cells	Golph3
Gtf2a2	3.59272505918195e-06	0.426599912224409	0.142	0.269	0.0591326617490758	Unknown cells	Gtf2a2
Cd81	3.59438186317404e-06	0.301279743711937	0.133	0.253	0.0591599310859816	Unknown cells	Cd81
Dnajc30	3.65917522709208e-06	0.332733408241714	0.035	0.105	0.0602263650627086	Unknown cells	Dnajc30
Sdhb	3.68662067282058e-06	0.488580877122264	0.199	0.36	0.060678089653954	Unknown cells	Sdhb
Pmpcb	3.72742782777153e-06	0.312877594518412	0.039	0.111	0.0613497346172917	Unknown cells	Pmpcb
Tpm1	3.73436065780495e-06	1.35227214557916	0.149	0.096	0.0614638420668117	Unknown cells	Tpm1
Nedd8	3.77175482964061e-06	0.533780890325388	0.28	0.481	0.0620793127410548	Unknown cells	Nedd8
Ufc1	3.78454079834765e-06	0.522658021140223	0.129	0.25	0.062289757000004	Unknown cells	Ufc1
Samd14	3.78701322573736e-06	0.794117548939245	0.079	0.039	0.0623304506824112	Unknown cells	Samd14
Psmc6	3.84444509448869e-06	0.528341563559346	0.112	0.222	0.0632757218101893	Unknown cells	Psmc6
Gstp1	3.89058341510069e-06	1.22096327442043	0.357	0.343	0.0640351124291423	Unknown cells	Gstp1
Psma2	3.97070584863408e-06	0.448350578386985	0.267	0.469	0.0653538475626684	Unknown cells	Psma2
Bzw1	4.0838064458158e-06	0.574633140152925	0.147	0.277	0.0672153702916823	Unknown cells	Bzw1
Aco2	4.14841854058988e-06	0.3275320856731	0.096	0.199	0.0682788207595689	Unknown cells	Aco2
Srsf10	4.21552567033692e-06	0.338324449360253	0.136	0.253	0.0693833370080754	Unknown cells	Srsf10
Sumo2	4.40361761169437e-06	0.989990773386136	0.488	0.519	0.0724791422708777	Unknown cells	Sumo2
Srpk1	4.417524877787e-06	0.383945418351125	0.07	0.157	0.0727080419634963	Unknown cells	Srpk1
Hnrnpab	4.54395717859733e-06	1.03784822798487	0.392	0.375	0.0747889912025335	Unknown cells	Hnrnpab
Psat1	4.62479918581918e-06	0.32958971151554	0.031	0.097	0.0761195697993979	Unknown cells	Psat1
Hnrnpa3	4.69782765345165e-06	0.875284807417877	0.519	0.537	0.0773215453481607	Unknown cells	Hnrnpa3
Cnpy2	4.77993544130313e-06	0.303854677455462	0.083	0.178	0.0786729574284082	Unknown cells	Cnpy2
Prpf4b	4.78722503768569e-06	0.352638608085299	0.07	0.157	0.0787929368952687	Unknown cells	Prpf4b
Dhx9	4.8682946475229e-06	0.254911842871061	0.098	0.199	0.0801272616035794	Unknown cells	Dhx9
Larp1	4.97437779466447e-06	0.366989403418285	0.066	0.152	0.0818732841223824	Unknown cells	Larp1
Cops9	4.99771769127668e-06	0.384392719177915	0.284	0.491	0.0822574354807229	Unknown cells	Cops9
Calm3	5.05093399585837e-06	0.349942165565849	0.302	0.512	0.083133322637833	Unknown cells	Calm3
Alyref	5.07267876983277e-06	0.375438081860023	0.123	0.238	0.0834912198726775	Unknown cells	Alyref
Lsm5	5.17587622194713e-06	0.463905352430902	0.158	0.292	0.0851897467370278	Unknown cells	Lsm5
Myh10	5.19099766711488e-06	0.532804445899166	0.053	0.022	0.0854386306030438	Unknown cells	Myh10
Prelid3b	5.29758827649097e-06	0.309769782370798	0.092	0.191	0.0871930054427648	Unknown cells	Prelid3b
Pmf1	5.32439093826628e-06	0.49383763572163	0.096	0.197	0.0876341504529247	Unknown cells	Pmf1
Gid8	5.38386503228677e-06	0.293574865870698	0.101	0.202	0.088613034566408	Unknown cells	Gid8
Dld	5.48589656135084e-06	0.322191302314612	0.057	0.137	0.0902923715032735	Unknown cells	Dld
Keap1	5.54707583005279e-06	0.285469961622338	0.068	0.154	0.0912993210868388	Unknown cells	Keap1
Spcs1	5.59164229109952e-06	0.578904703860501	0.234	0.41	0.092032840469207	Unknown cells	Spcs1
Psmc2	5.68550660130152e-06	0.279706800420524	0.098	0.199	0.0935777531508218	Unknown cells	Psmc2
Hmgn1	5.90220363518839e-06	0.980700725515163	0.265	0.208	0.0971443696315658	Unknown cells	Hmgn1
Nsfl1c	5.95126456727314e-06	0.366279991146413	0.061	0.144	0.0979518635127486	Unknown cells	Nsfl1c
Gfi1b	6.02952572120277e-06	0.650996607080773	0.07	0.033	0.0992399638452764	Unknown cells	Gfi1b
Tpx2	6.11551021758755e-06	0.287431391494728	0.083	0.175	0.100655182671273	Unknown cells	Tpx2
Mtch1	6.14657065448549e-06	0.41063727261654	0.09	0.187	0.101166406402177	Unknown cells	Mtch1
Gm15915	6.26134013184686e-06	0.33360342051504	0.026	0.007	0.103055397230068	Unknown cells	Gm15915
Acsl5	6.58219889220371e-06	0.279499809522906	0.081	0.173	0.108336411566781	Unknown cells	Acsl5
Ndufa6	6.66532070519933e-06	0.405154889045042	0.341	0.569	0.109704513486876	Unknown cells	Ndufa6
Nop10	6.77893533735023e-06	1.22179067957196	0.35	0.32	0.111574496717447	Unknown cells	Nop10
Pdia4	6.9353340537124e-06	0.292788432119363	0.061	0.141	0.114148663190052	Unknown cells	Pdia4
Ak2	6.97668930930358e-06	0.61032017775389	0.188	0.34	0.114829329341828	Unknown cells	Ak2
Kpnb1	7.12313991990173e-06	0.478451370033671	0.096	0.197	0.117239759941663	Unknown cells	Kpnb1
Hdlbp	7.28748468036969e-06	0.420113700598919	0.103	0.205	0.119944710354205	Unknown cells	Hdlbp
Nt5c	7.37781588689202e-06	0.474386433950086	0.123	0.235	0.121431471682356	Unknown cells	Nt5c
Atp5g2	7.40177105950131e-06	0.99467191626873	0.488	0.494	0.121825749868332	Unknown cells	Atp5g2
Srp68	7.69478390840205e-06	0.274234622891064	0.048	0.122	0.126648448348389	Unknown cells	Srp68
Dynlt1a	7.75114423343205e-06	0.459255879268386	0.061	0.143	0.127576082938058	Unknown cells	Dynlt1a
Rfwd3	7.77348930808902e-06	0.284599981409302	0.037	0.105	0.127943860521837	Unknown cells	Rfwd3
U2surp	8.07085418164259e-06	0.331778054500532	0.129	0.244	0.132838188975655	Unknown cells	U2surp
Ndufb3	8.18791645698902e-06	0.582376491312971	0.219	0.382	0.134764916965582	Unknown cells	Ndufb3
Aqp1	8.22029409743845e-06	0.61742234428122	0.127	0.074	0.135297820549739	Unknown cells	Aqp1
Hnrnpl	8.29951154500531e-06	0.471091644569475	0.236	0.412	0.136601660519242	Unknown cells	Hnrnpl
Mrpl58	8.55665656741142e-06	0.392008039051464	0.098	0.197	0.140834010443025	Unknown cells	Mrpl58
Luc7l3	8.58312209521408e-06	0.416950175019292	0.133	0.252	0.141269606565128	Unknown cells	Luc7l3
Sae1	9.09805501315416e-06	0.338591731686344	0.081	0.171	0.149744887461504	Unknown cells	Sae1
Psmd6	9.13513560093188e-06	0.347141733811468	0.12	0.231	0.150355196855738	Unknown cells	Psmd6
Pcnp	9.19519487973569e-06	0.342093293940261	0.123	0.232	0.15134371252557	Unknown cells	Pcnp
E2f8	9.28053540341223e-06	0.275595684803794	0.059	0.138	0.152748332204762	Unknown cells	E2f8
Mapre1	9.31723459253878e-06	0.537463330334214	0.179	0.321	0.153352364158596	Unknown cells	Mapre1
Cmc2	9.66659642563407e-06	0.415164358674398	0.081	0.171	0.159102510569511	Unknown cells	Cmc2
Mrfap1	9.81926433821451e-06	0.483604059809073	0.214	0.376	0.161615271742673	Unknown cells	Mrfap1
Nsmce4a	1.02300691602559e-05	0.387379541139186	0.127	0.241	0.168376708308652	Unknown cells	Nsmce4a
Tmem258	1.03095744440538e-05	0.3780584784212	0.282	0.478	0.169685285774682	Unknown cells	Tmem258
Smc3	1.05532553905908e-05	0.459247876535287	0.127	0.239	0.173696030473734	Unknown cells	Smc3
Pbk	1.07973971288736e-05	0.349506128654703	0.055	0.131	0.177714359344131	Unknown cells	Pbk
Nrgn	1.09668317872652e-05	0.910389318520011	0.057	0.025	0.180503084386597	Unknown cells	Nrgn
Ermap	1.09776602694156e-05	0.609608669028247	0.131	0.079	0.180681310374311	Unknown cells	Ermap
Esd	1.13769483057775e-05	0.606481504754204	0.21	0.362	0.187253192164792	Unknown cells	Esd
Hist1h1b	1.14468159331937e-05	1.23969001748998	0.221	0.17	0.188403143444435	Unknown cells	Hist1h1b
Lsm1	1.15002243255305e-05	0.266588172360767	0.079	0.166	0.189282192173906	Unknown cells	Lsm1
Cldn10	1.16905456317405e-05	0.254518251320339	0.022	0.006	0.192414690552817	Unknown cells	Cldn10
Etfa	1.17709194241721e-05	0.603092122703457	0.105	0.206	0.193737562802448	Unknown cells	Etfa
Rpl9	1.20132639173449e-05	0.723395098174699	0.562	0.652	0.197726310815579	Unknown cells	Rpl9
Dap3	1.23334110660666e-05	0.330828017836812	0.07	0.153	0.20299561273639	Unknown cells	Dap3
Srp72	1.23854796949395e-05	0.409579481727676	0.098	0.197	0.203852610299009	Unknown cells	Srp72
Ccng1	1.25447383409098e-05	0.319008919258385	0.057	0.133	0.206473848353034	Unknown cells	Ccng1
Uqcrc2	1.2660480143953e-05	0.516195380279199	0.136	0.255	0.208378842689323	Unknown cells	Uqcrc2
Dbi	1.31403502870379e-05	0.342191870559325	0.204	0.339	0.216277025374357	Unknown cells	Dbi
Cenpx	1.32223502810499e-05	0.573634276796995	0.155	0.282	0.2176266632758	Unknown cells	Cenpx
Rtca	1.38107434466675e-05	0.279841609598719	0.044	0.112	0.2273110263887	Unknown cells	Rtca
Psmb3	1.40120910016107e-05	0.440878911050399	0.3	0.513	0.230625005795511	Unknown cells	Psmb3
Ube2i	1.4078890215344e-05	0.497303698489384	0.236	0.401	0.231724454054347	Unknown cells	Ube2i
Ctbp1	1.49844035976353e-05	0.478300813048186	0.162	0.291	0.246628298813479	Unknown cells	Ctbp1
Glrx2	1.51526040626198e-05	0.37874512891934	0.092	0.184	0.24939671026666	Unknown cells	Glrx2
Hnrnpa1	1.53806969722703e-05	1.27156939054527	0.363	0.346	0.253150891466596	Unknown cells	Hnrnpa1
Atp1b2	1.55932846125504e-05	0.345825717198062	0.039	0.015	0.256649871437967	Unknown cells	Atp1b2
Sod2	1.56512879683692e-05	0.449509787458502	0.09	0.183	0.257604548671389	Unknown cells	Sod2
Mrps34	1.594516357272e-05	0.37935203813219	0.085	0.175	0.262441447243399	Unknown cells	Mrps34
Taf12	1.59631172797263e-05	0.399891521931263	0.081	0.168	0.262736947307014	Unknown cells	Taf12
Wbp11	1.60008062073843e-05	0.50334595180853	0.116	0.22	0.263357269367339	Unknown cells	Wbp11
Cops4	1.60244527331925e-05	0.349689551046124	0.068	0.148	0.263746467535615	Unknown cells	Cops4
2010107E04Rik	1.62009549337881e-05	1.02015912816133	0.475	0.53	0.266651517255218	Unknown cells	2010107E04Rik
Coro1c	1.62118470779504e-05	0.271605178752646	0.066	0.145	0.266830791055985	Unknown cells	Coro1c
Fkbp1a	1.6296156932196e-05	0.48858611937591	0.105	0.204	0.268218446947015	Unknown cells	Fkbp1a
Ifi47	1.65564596797981e-05	0.410708533713155	0.05	0.121	0.272502769869798	Unknown cells	Ifi47
Zc3h18	1.66223591749656e-05	0.353584414550038	0.068	0.149	0.273587409660758	Unknown cells	Zc3h18
Mrpl57	1.68541018902766e-05	0.287483557742081	0.199	0.345	0.277401663012063	Unknown cells	Mrpl57
Ift20	1.74701478261869e-05	0.455863679111224	0.12	0.225	0.28754116307121	Unknown cells	Ift20
Dhx15	1.75170207803056e-05	0.424872450012026	0.144	0.261	0.28831264502305	Unknown cells	Dhx15
Anapc11	1.77753348786088e-05	0.512315768451713	0.19	0.331	0.292564236767022	Unknown cells	Anapc11
Eif5a	1.78963201242881e-05	0.994583134455554	0.486	0.546	0.294555532925658	Unknown cells	Eif5a
Emd	1.81059672362813e-05	0.461006984605171	0.112	0.213	0.298006114741954	Unknown cells	Emd
Brd7	1.86101967804119e-05	0.341938786676717	0.09	0.179	0.3063052288088	Unknown cells	Brd7
Tmem11	1.91556571977756e-05	0.342226102262534	0.059	0.133	0.315282961818189	Unknown cells	Tmem11
Slc25a3	1.9450489457387e-05	1.03807224299556	0.46	0.506	0.320135605979133	Unknown cells	Slc25a3
Tpm4	1.95159578658975e-05	1.0017589207408	0.136	0.244	0.321213150514807	Unknown cells	Tpm4
Ube2n	1.95982218928036e-05	0.544003966161526	0.147	0.265	0.322567134133654	Unknown cells	Ube2n
Cenpm	1.96003748640244e-05	0.253008365952761	0.042	0.108	0.322602569886977	Unknown cells	Cenpm
Pold3	1.97783542441277e-05	0.254793476519641	0.037	0.101	0.325531932504098	Unknown cells	Pold3
Mzt1	1.99803642031529e-05	0.337269401514869	0.046	0.114	0.328856814419693	Unknown cells	Mzt1
Rps19bp1	2.00293024004408e-05	0.361686075230925	0.048	0.118	0.329662288208856	Unknown cells	Rps19bp1
Mad2l1	2.07799467662482e-05	0.399448879499715	0.05	0.121	0.342017143825679	Unknown cells	Mad2l1
Dnttip2	2.14280986656214e-05	0.301521337440455	0.053	0.124	0.352685075937462	Unknown cells	Dnttip2
Lsm7	2.14959651624378e-05	1.18544513822368	0.287	0.251	0.353802090608563	Unknown cells	Lsm7
Dpp3	2.17025553425799e-05	0.271662001724616	0.048	0.117	0.357202358383523	Unknown cells	Dpp3
Fbxo5	2.17626007945629e-05	0.365697299852485	0.055	0.127	0.35819064647771	Unknown cells	Fbxo5
Tmem208	2.18551469742537e-05	0.36147719744585	0.114	0.215	0.359713864049241	Unknown cells	Tmem208
Spag5	2.34204144034479e-05	0.347367300107586	0.035	0.097	0.385476600666348	Unknown cells	Spag5
Acyp1	2.3498470279474e-05	0.277650516632409	0.077	0.159	0.386761322329863	Unknown cells	Acyp1
Isy1	2.44210417361425e-05	0.433345141707625	0.057	0.13	0.40194592593517	Unknown cells	Isy1
Mmp14	2.44654372350326e-05	0.256969240053974	0.028	0.009	0.402676631451402	Unknown cells	Mmp14
Isca2	2.49893845355243e-05	0.449242761027488	0.105	0.202	0.411300280070194	Unknown cells	Isca2
Dnaja2	2.50401380385651e-05	0.328405709702285	0.16	0.278	0.412135631976743	Unknown cells	Dnaja2
Lsm3	2.53375476825451e-05	0.490331285602292	0.147	0.263	0.41703069730701	Unknown cells	Lsm3
Srm	2.55143586048511e-05	1.05368878812985	0.158	0.109	0.419940828277245	Unknown cells	Srm
Eif5b	2.56324268474467e-05	0.415272295953858	0.118	0.222	0.421884113482125	Unknown cells	Eif5b
Rbm10	2.59046070539788e-05	0.35025648115416	0.053	0.123	0.426363927501437	Unknown cells	Rbm10
Luc7l	2.59196013800027e-05	0.343677158637249	0.07	0.149	0.426610719113465	Unknown cells	Luc7l
Dctn2	2.61565978375467e-05	0.390845400975487	0.123	0.225	0.430511443808181	Unknown cells	Dctn2
Pdha1	2.63053366946985e-05	0.365260109412423	0.074	0.155	0.432959536658043	Unknown cells	Pdha1
Pa2g4	2.6391498227573e-05	1.35544514530578	0.282	0.246	0.434377669327625	Unknown cells	Pa2g4
Mbnl1	2.6424110898388e-05	0.480318778925154	0.221	0.374	0.434914441276568	Unknown cells	Mbnl1
Pacsin2	2.68130900762444e-05	0.493915233221204	0.072	0.153	0.441316649564906	Unknown cells	Pacsin2
Eif4e2	2.68547044459283e-05	0.528856769469246	0.107	0.205	0.442001580475535	Unknown cells	Eif4e2
Slc25a17	2.69542240217725e-05	0.331462505126538	0.048	0.116	0.443639573174354	Unknown cells	Slc25a17
Cops5	2.70868549357988e-05	0.265885273053633	0.068	0.146	0.445822545388313	Unknown cells	Cops5
Polr2b	2.71723066287766e-05	0.293881147446184	0.053	0.122	0.447228994803035	Unknown cells	Polr2b
Cep57	2.78979786359499e-05	0.354871497386506	0.057	0.129	0.459172830369099	Unknown cells	Cep57
Rpl7l1	2.79459170692696e-05	0.292072621418784	0.074	0.155	0.459961849043109	Unknown cells	Rpl7l1
Fnta	2.80223310265574e-05	0.371863735637674	0.068	0.145	0.461219546366108	Unknown cells	Fnta
Bet1	2.84242493657046e-05	0.277074470158008	0.057	0.129	0.467834720310132	Unknown cells	Bet1
Rexo2	2.89940382414852e-05	1.36570756884575	0.252	0.213	0.477212875416605	Unknown cells	Rexo2
Nxpe2	2.92387861121925e-05	0.766788597625601	0.118	0.071	0.481241180620576	Unknown cells	Nxpe2
Ssr4	3.11886756889159e-05	0.330176684081539	0.232	0.377	0.513334413163866	Unknown cells	Ssr4
Suclg1	3.2558105683163e-05	0.491903620177414	0.103	0.197	0.53587386143918	Unknown cells	Suclg1
Elob	3.26289178619131e-05	0.301031816426318	0.425	0.685	0.537039359089227	Unknown cells	Elob
Ankrd28	3.29240879589237e-05	0.314350375744077	0.037	0.098	0.541897563715925	Unknown cells	Ankrd28
Mmadhc	3.30641223607355e-05	0.350187192411023	0.072	0.151	0.544202389935345	Unknown cells	Mmadhc
Taf9	3.30785447377897e-05	0.277950400410974	0.026	0.081	0.544439767839281	Unknown cells	Taf9
Usp15	3.33646833456786e-05	0.305048774422551	0.101	0.192	0.549149323186524	Unknown cells	Usp15
Rae1	3.4058038952622e-05	0.375083317427004	0.061	0.135	0.560561263121205	Unknown cells	Rae1
Mta2	3.41971552224379e-05	0.332883177166251	0.127	0.232	0.562850977806106	Unknown cells	Mta2
Dcps	3.42971054334658e-05	0.362996345365743	0.074	0.155	0.564496058329414	Unknown cells	Dcps
U2af2	3.47980561302912e-05	0.456848513521695	0.147	0.263	0.572741205848463	Unknown cells	U2af2
Pmpca	3.51637127870988e-05	0.307604009848173	0.042	0.105	0.578759548762859	Unknown cells	Pmpca
Pdk3	3.54652602322055e-05	0.264312274579795	0.048	0.115	0.583722718161871	Unknown cells	Pdk3
Pin4	3.58449363916481e-05	0.477742228975514	0.125	0.229	0.589971808070136	Unknown cells	Pin4
Hist1h2ag	3.65703905891444e-05	0.351955665902245	0.039	0.102	0.601912058706728	Unknown cells	Hist1h2ag
Psma4	3.74441368290466e-05	0.546594447825645	0.149	0.266	0.616293048069279	Unknown cells	Psma4
Gosr2	3.9358140029904e-05	0.254455931885438	0.05	0.117	0.647795626752191	Unknown cells	Gosr2
Hspa14	3.97877488819019e-05	0.383534546807262	0.074	0.154	0.654866558847224	Unknown cells	Hspa14
Tufm	4.01579298639956e-05	0.325731336688521	0.074	0.152	0.660959367631504	Unknown cells	Tufm
Cox7c	4.06790742886088e-05	0.795613232010792	0.547	0.656	0.669536883716212	Unknown cells	Cox7c
Igbp1	4.09880451761652e-05	0.26369036907075	0.066	0.14	0.674622235554504	Unknown cells	Igbp1
Mrps18a	4.16154546560425e-05	0.289148812066636	0.081	0.163	0.684948768183803	Unknown cells	Mrps18a
Tpd52l2	4.16505128260029e-05	0.372525596610719	0.092	0.179	0.685525790603181	Unknown cells	Tpd52l2
Psmd12	4.17514382803222e-05	0.407875678961207	0.088	0.172	0.687186922655823	Unknown cells	Psmd12
Gp9	4.30847094750444e-05	0.504403399640517	0.033	0.012	0.709131233249756	Unknown cells	Gp9
Stard3nl	4.44829588460358e-05	0.322821944656231	0.061	0.133	0.732145019646903	Unknown cells	Stard3nl
Tnnt11	4.51218432049478e-05	0.26141460935346	0.024	0.076	0.742660417310236	Unknown cells	Tnnt1
Tbl1x	4.66938216400887e-05	0.359332227704479	0.055	0.122	0.76853361037422	Unknown cells	Tbl1x
Exosc10	4.73702191958873e-05	0.303934267591604	0.046	0.11	0.77966643774511	Unknown cells	Exosc10
Nedd4	4.82423470923642e-05	1.21226420440658	0.201	0.156	0.794020790793222	Unknown cells	Nedd4
Mrps15	4.82608012943666e-05	0.558889099023751	0.14	0.252	0.794324528503979	Unknown cells	Mrps15
Mllt3	4.95573345509432e-05	0.483590462719233	0.083	0.045	0.815664169373974	Unknown cells	Mllt3
Ndufa3	4.96403205348782e-05	0.53619472760646	0.346	0.586	0.817030035683561	Unknown cells	Ndufa3
Ptpa	4.99161903136874e-05	0.511904042818124	0.123	0.224	0.821570576372981	Unknown cells	Ptpa
Chchd1	5.24572801929837e-05	0.49454756144325	0.14	0.251	0.863394374696318	Unknown cells	Chchd1
Nacc1	5.46423877838257e-05	0.279990114883387	0.039	0.099	0.899359060533987	Unknown cells	Nacc1
Eef1akmt1	5.48461635149314e-05	0.303519331119788	0.042	0.103	0.902713005292256	Unknown cells	Eef1akmt1
Rnf4	5.52594322447872e-05	0.2882521050505	0.072	0.148	0.909514995316953	Unknown cells	Rnf4
Trappc10	5.58646099285709e-05	0.252056861293737	0.035	0.093	0.919475614814348	Unknown cells	Trappc10
Gtf3a	5.61820168341428e-05	0.318553412117979	0.066	0.139	0.924699815073157	Unknown cells	Gtf3a
Pigyl	5.67687848757366e-05	0.346427362556979	0.083	0.165	0.934357430269749	Unknown cells	Pigyl
Psmb6	5.74896229465325e-05	0.508305773287626	0.212	0.363	0.946221704076979	Unknown cells	Psmb6
Ncapd3	5.82742082091274e-05	0.365637528944032	0.063	0.136	0.959135192914029	Unknown cells	Ncapd3
Psma6	5.85656026210804e-05	0.510295487533832	0.21	0.361	0.963931253540362	Unknown cells	Psma6
Acaa2	5.90925838735061e-05	0.503138883186761	0.068	0.142	0.972604837974037	Unknown cells	Acaa2
Fkbp3	5.93740186276075e-05	0.506133061866858	0.112	0.205	0.977236972591791	Unknown cells	Fkbp3
Ppie	5.9393115517098e-05	0.303834484360925	0.044	0.106	0.977551288295915	Unknown cells	Ppie
mt-Nd1	6.2316060910188e-05	0.773187388770302	0.341	0.546	1	Unknown cells	mt-Nd1
Snrpa	6.2381562561889e-05	0.411599056979675	0.088	0.17	1	Unknown cells	Snrpa
Sec14l2	6.34866628236979e-05	0.375629302690678	0.037	0.015	1	Unknown cells	Sec14l2
Rgs10	6.47212220193768e-05	1.45271322718988	0.206	0.162	1	Unknown cells	Rgs10
Eif1ad	6.48220905541707e-05	0.45949708861883	0.074	0.152	1	Unknown cells	Eif1ad
Camta1	6.52905083372076e-05	0.283436862843499	0.05	0.116	1	Unknown cells	Camta1
Morf4l1	6.59822206181049e-05	0.414697955056326	0.319	0.522	1	Unknown cells	Morf4l1
Rsu1	6.87687851636462e-05	0.834599673021062	0.129	0.233	1	Unknown cells	Rsu1
Ube2t	6.89120580866434e-05	0.334654651973866	0.033	0.089	1	Unknown cells	Ube2t
Snrnp70	6.93964440318859e-05	0.55731178584832	0.206	0.346	1	Unknown cells	Snrnp70
Mdh2	6.99391775741445e-05	0.53506918428784	0.284	0.477	1	Unknown cells	Mdh2
Rtcb	7.16378257665377e-05	0.524910931452534	0.092	0.175	1	Unknown cells	Rtcb
Chordc1	7.63020069490418e-05	0.469841590842491	0.072	0.147	1	Unknown cells	Chordc1
Cdca4	7.67885373343915e-05	0.525173932559949	0.074	0.151	1	Unknown cells	Cdca4
Tmem14c	7.70651767288076e-05	1.20653712198166	0.379	0.387	1	Unknown cells	Tmem14c
1110038F14Rik	7.71158858376082e-05	0.340564820653615	0.061	0.13	1	Unknown cells	1110038F14Rik
Tuba1c	7.80285737231546e-05	0.431079371973134	0.214	0.351	1	Unknown cells	Tuba1c
Ssna1	7.89814156864378e-05	0.573948248528802	0.175	0.302	1	Unknown cells	Ssna1
Magohb	8.02337011129002e-05	0.445443284239798	0.07	0.144	1	Unknown cells	Magohb
Magoh	8.0421308011439e-05	0.522107551954108	0.16	0.277	1	Unknown cells	Magoh
Cmc1	8.15235814227115e-05	0.413971695471941	0.068	0.141	1	Unknown cells	Cmc1
Tpgs1	8.22220990892341e-05	0.265211190996817	0.066	0.135	1	Unknown cells	Tpgs1
Sh3bgrl	8.33323615294881e-05	0.326382673863222	0.101	0.187	1	Unknown cells	Sh3bgrl
Thoc3	8.4212939371284e-05	0.270833516888237	0.05	0.114	1	Unknown cells	Thoc3
Nsf	8.51614170603756e-05	0.269397817989524	0.039	0.097	1	Unknown cells	Nsf
Eipr1	8.56073161211562e-05	0.357759389987077	0.028	0.081	1	Unknown cells	Eipr1
Glrx3	8.81855690750367e-05	0.419169336454406	0.109	0.202	1	Unknown cells	Glrx3
Psmd14	8.83981781757289e-05	0.652354186298053	0.127	0.229	1	Unknown cells	Psmd14
Ppib	8.89334345056294e-05	0.477355658596228	0.282	0.468	1	Unknown cells	Ppib
Nans	8.89865764782157e-05	0.426751146568084	0.083	0.163	1	Unknown cells	Nans
Cfap20	9.00118686411459e-05	0.414941744284747	0.044	0.104	1	Unknown cells	Cfap20
Cox19	9.01378892993125e-05	0.427520741085654	0.061	0.13	1	Unknown cells	Cox19
Blmh	9.04482053520997e-05	0.295634094550357	0.066	0.135	1	Unknown cells	Blmh
Eci1	9.35568996211729e-05	0.354376109194192	0.042	0.1	1	Unknown cells	Eci1
Mrps17	9.36618587866251e-05	0.436670784309887	0.109	0.2	1	Unknown cells	Mrps17
Gtf3c6	9.43285275848573e-05	0.337957499737502	0.072	0.145	1	Unknown cells	Gtf3c6
Dazap1	9.50718400309879e-05	0.547214217094697	0.127	0.229	1	Unknown cells	Dazap1
Cdca8	9.55209534604897e-05	0.410602720536603	0.116	0.208	1	Unknown cells	Cdca8
Sdhd	9.76269977063773e-05	0.667062551130629	0.155	0.268	1	Unknown cells	Sdhd
Dpp8	0.000103544722066891	0.287150553629213	0.057	0.122	1	Unknown cells	Dpp8
Hist1h3b	0.000104891167665242	0.32054672549067	0.028	0.08	1	Unknown cells	Hist1h3b
Med29	0.000106740011308629	0.335010878534638	0.048	0.11	1	Unknown cells	Med29
Nars	0.000107210602605374	0.401977093218825	0.098	0.182	1	Unknown cells	Nars
Slirp	0.000109624355646701	0.627303333918333	0.101	0.188	1	Unknown cells	Slirp
E2f1	0.000110714501463181	0.331379182543431	0.035	0.09	1	Unknown cells	E2f1
D10Jhu81e	0.000110728216084408	0.317330920201647	0.05	0.112	1	Unknown cells	D10Jhu81e
Csrp1	0.00011201039634517	0.586479088257562	0.077	0.151	1	Unknown cells	Csrp1
Mrpl27	0.000116481311638024	0.314392511435336	0.061	0.129	1	Unknown cells	Mrpl27
Eif3l	0.000117731728558664	0.566127508814164	0.127	0.227	1	Unknown cells	Eif3l
Ywhah	0.000119690737416455	0.779408959485071	0.271	0.451	1	Unknown cells	Ywhah
Polr2d	0.000121761351097121	0.296000180601638	0.059	0.125	1	Unknown cells	Polr2d
Apip	0.000121871046692592	0.331627063618281	0.053	0.115	1	Unknown cells	Apip
Supt6	0.000122553992083201	0.283724171642747	0.07	0.141	1	Unknown cells	Supt6
Psmg4	0.000125683232256726	0.37580866207007	0.094	0.176	1	Unknown cells	Psmg4
Cdca7	0.000125879514905347	0.644139106417189	0.081	0.158	1	Unknown cells	Cdca7
Hikeshi	0.00012950388563261	0.359838827011611	0.081	0.157	1	Unknown cells	Hikeshi
Mrps7	0.0001296701499857	0.253832184074725	0.083	0.16	1	Unknown cells	Mrps7
Ndufs1	0.000132069431096712	0.34779331324095	0.068	0.137	1	Unknown cells	Ndufs1
Denr	0.000132961707325348	0.546219946445279	0.109	0.197	1	Unknown cells	Denr
Lage3	0.000134187205740412	0.451798889028657	0.096	0.18	1	Unknown cells	Lage3
Ranbp2	0.000134372240198576	0.328429095512345	0.085	0.163	1	Unknown cells	Ranbp2
St13	0.000140875509155912	0.50200033965635	0.085	0.163	1	Unknown cells	St13
Ssbp4	0.000141526591693797	0.425901207465367	0.072	0.143	1	Unknown cells	Ssbp4
Txndc15	0.00014229871693641	0.301854354654703	0.046	0.105	1	Unknown cells	Txndc15
Myo1b	0.000143566248899714	0.346418647510229	0.018	0.005	1	Unknown cells	Myo1b
Rhno1	0.000144701497060571	0.291538972604776	0.061	0.127	1	Unknown cells	Rhno1
Cenph	0.00014584086628755	0.277281853118745	0.035	0.089	1	Unknown cells	Cenph
Prss57	0.00014683281832805	0.288280796852601	0.031	0.082	1	Unknown cells	Prss57
Commd3	0.000146913473315552	0.337527269249353	0.105	0.191	1	Unknown cells	Commd3
Nol7	0.000148250489152028	0.528445356503774	0.217	0.36	1	Unknown cells	Nol7
Gm16286	0.0001521736286253	0.499015180780683	0.149	0.257	1	Unknown cells	Gm16286
Sf3a1	0.000155259480485357	0.500240480424441	0.07	0.139	1	Unknown cells	Sf3a1
Psmd4	0.000158764473750364	0.410753157745702	0.166	0.283	1	Unknown cells	Psmd4
Sart3	0.000159114367209846	0.308415287225958	0.061	0.127	1	Unknown cells	Sart3
Clcc1	0.000162249072807411	0.271342182023203	0.031	0.081	1	Unknown cells	Clcc1
Mtx2	0.000166901808228165	0.324936136391373	0.059	0.124	1	Unknown cells	Mtx2
Spcs3	0.00016786332007391	0.321174076739443	0.077	0.149	1	Unknown cells	Spcs3
Timm50	0.000171670134685406	0.363680746915077	0.07	0.14	1	Unknown cells	Timm50
Exoc4	0.000172880877531074	0.30821537668397	0.039	0.094	1	Unknown cells	Exoc4
Snrnp40	0.000177185995403481	0.598390947059104	0.096	0.179	1	Unknown cells	Snrnp40
Klhdc3	0.000178312871832268	0.337772658171137	0.074	0.144	1	Unknown cells	Klhdc3
Nop9	0.000180514921723983	0.311376512291683	0.05	0.11	1	Unknown cells	Nop9
Stt3b	0.000182477767961784	0.454907898011629	0.092	0.17	1	Unknown cells	Stt3b
Sfpq	0.00018313072471372	0.491486174703373	0.221	0.362	1	Unknown cells	Sfpq
Guk1	0.000187276251419721	0.366479688824762	0.09	0.167	1	Unknown cells	Guk1
Smarcb1	0.000189276354097599	0.328421702858578	0.096	0.176	1	Unknown cells	Smarcb1
Ebna1bp2	0.000191253422214369	0.458811568943373	0.101	0.184	1	Unknown cells	Ebna1bp2
Ncapg	0.000192494843377794	0.303629381494814	0.048	0.106	1	Unknown cells	Ncapg
C330027C09Rik	0.000195071347718458	0.288043810497573	0.035	0.087	1	Unknown cells	C330027C09Rik
Dnmt1	0.000195269211935035	0.497025546318168	0.131	0.229	1	Unknown cells	Dnmt1
Mlf2	0.000197007765422497	0.622461626753455	0.158	0.269	1	Unknown cells	Mlf2
Nup50	0.000197236308841552	0.290298072711162	0.068	0.135	1	Unknown cells	Nup50
Lsm6	0.00019759715813782	0.471365536907833	0.201	0.338	1	Unknown cells	Lsm6
Exosc3	0.000203848403741333	0.318186347184209	0.105	0.188	1	Unknown cells	Exosc3
Htatsf1	0.000206743636609108	0.420577377273805	0.061	0.126	1	Unknown cells	Htatsf1
Rsl24d1	0.00020962300080821	0.48498108559618	0.088	0.164	1	Unknown cells	Rsl24d1
Psip1	0.000213044573331552	0.53848903705748	0.127	0.22	1	Unknown cells	Psip1
Pdcd4	0.000216855485236077	0.260576661637343	0.079	0.149	1	Unknown cells	Pdcd4
Ndufs7	0.000222544217400969	0.541111646999966	0.208	0.341	1	Unknown cells	Ndufs7
Bex3	0.000223610236814898	1.10658753941209	0.182	0.142	1	Unknown cells	Bex3
Parp1	0.000224930788018	0.265285550199429	0.081	0.153	1	Unknown cells	Parp1
1700037H04Rik	0.000230110597050215	0.463860963500472	0.129	0.222	1	Unknown cells	1700037H04Rik
Cse1l	0.000231132641864343	0.340006798918608	0.053	0.112	1	Unknown cells	Cse1l
Myb	0.000232798933407981	0.434387021115221	0.085	0.159	1	Unknown cells	Myb
Nudt3	0.000241321391272181	0.63325301346895	0.088	0.163	1	Unknown cells	Nudt3
Prdx4	0.000241492414916228	0.282206754640223	0.061	0.124	1	Unknown cells	Prdx4
Fbxo3	0.000242800111234702	0.405990193244015	0.081	0.154	1	Unknown cells	Fbxo3
Ckap5	0.000244232388319044	0.376364398864919	0.079	0.15	1	Unknown cells	Ckap5
Cactin	0.000247922683347528	0.280123092722574	0.042	0.096	1	Unknown cells	Cactin
Atp5e	0.0002487268704028	0.489952492188231	0.646	0.804	1	Unknown cells	Atp5e
Pttg1ip	0.000254784183353063	0.269681105844312	0.063	0.126	1	Unknown cells	Pttg1ip
Psmd5	0.000260086818291658	0.366427266401752	0.068	0.133	1	Unknown cells	Psmd5
Odc1	0.000263356001671866	1.1178500635665	0.228	0.188	1	Unknown cells	Odc1
Shoc2	0.000263972628902409	0.278662259210733	0.063	0.126	1	Unknown cells	Shoc2
Mrpl14	0.000264650299955029	0.627012312530045	0.173	0.29	1	Unknown cells	Mrpl14
Prc1	0.000276800048604171	0.367032676446681	0.079	0.149	1	Unknown cells	Prc1
4930453N24Rik	0.0002872237729702	0.267207851695584	0.055	0.113	1	Unknown cells	4930453N24Rik
Mrpl32	0.000288271346824174	0.509158331397847	0.101	0.181	1	Unknown cells	Mrpl32
Cdh5	0.000293350225192565	0.327840657629052	0.022	0.007	1	Unknown cells	Cdh5
Ilf3	0.00030169403787831	0.258852776873592	0.05	0.107	1	Unknown cells	Ilf3
Ncoa7	0.000306014536886952	0.335867537793843	0.053	0.11	1	Unknown cells	Ncoa7
Pfdn6	0.000306336761306346	0.563442641037668	0.14	0.238	1	Unknown cells	Pfdn6
Lrrc58	0.000312025039941513	0.305200966989804	0.055	0.114	1	Unknown cells	Lrrc58
Cpsf2	0.000312131547746925	0.337919294314182	0.107	0.188	1	Unknown cells	Cpsf2
Ppil3	0.000314564792413663	0.345441089776217	0.05	0.107	1	Unknown cells	Ppil3
Ckap2l	0.000319530579297779	0.327768785128199	0.057	0.117	1	Unknown cells	Ckap2l
Zfp207	0.000322030853799049	0.56149908400635	0.144	0.244	1	Unknown cells	Zfp207
Aamp	0.000322148110377791	0.377550301118312	0.116	0.201	1	Unknown cells	Aamp
Mrpl45	0.000322489449377636	0.40407685596818	0.057	0.117	1	Unknown cells	Mrpl45
Wapl	0.000324739848748696	0.458880323636714	0.105	0.186	1	Unknown cells	Wapl
Hirip3	0.000324894239701713	0.283832521399617	0.048	0.104	1	Unknown cells	Hirip3
Esco2	0.000325739144382747	0.370345175147967	0.061	0.123	1	Unknown cells	Esco2
Abcf2	0.00032940792500162	0.334107311134026	0.05	0.107	1	Unknown cells	Abcf2
Bax	0.000329821198299207	0.563994623692672	0.168	0.28	1	Unknown cells	Bax
Kif4	0.000334698633454718	0.271838778611102	0.035	0.085	1	Unknown cells	Kif4
Tm7sf3	0.000336875405477981	0.328375867347761	0.053	0.11	1	Unknown cells	Tm7sf3
Hint1	0.00034187415429359	0.909312479089777	0.435	0.437	1	Unknown cells	Hint1
Prpf31	0.000342387278992746	0.368029197953905	0.05	0.107	1	Unknown cells	Prpf31
Spp1	0.000348163664743613	1.22106626077261	0.055	0.028	1	Unknown cells	Spp1
Mpl	0.000348744341930588	0.308931588579606	0.018	0.005	1	Unknown cells	Mpl
Sf3b6	0.000356244036824389	0.539266722955903	0.265	0.43	1	Unknown cells	Sf3b6
Zc3h14	0.000358544355702911	0.330127350714529	0.05	0.106	1	Unknown cells	Zc3h14
Pam16	0.000359808224249434	0.322958964024793	0.09	0.164	1	Unknown cells	Pam16
Caprin1	0.000365876536267327	0.574097635628907	0.133	0.229	1	Unknown cells	Caprin1
Sav1	0.00036801130451859	0.252203638419687	0.046	0.099	1	Unknown cells	Sav1
Nup62	0.000368999302507668	0.490582775611667	0.077	0.145	1	Unknown cells	Nup62
Mybl2	0.000369743168933387	0.385158052700874	0.039	0.09	1	Unknown cells	Mybl2
2410015M20Rik	0.000369899762649452	0.644485026646306	0.188	0.311	1	Unknown cells	2410015M20Rik
Sars	0.000370902357943058	0.396801371482946	0.09	0.164	1	Unknown cells	Sars
Dlgap5	0.000371393222687887	0.422157434378479	0.05	0.107	1	Unknown cells	Dlgap5
Syncrip	0.000371480114959682	0.57540844146414	0.103	0.184	1	Unknown cells	Syncrip
Itgb1	0.000373749276296375	0.346882747953531	0.101	0.177	1	Unknown cells	Itgb1
Dnajc10	0.000377051867084299	0.323355620292852	0.053	0.11	1	Unknown cells	Dnajc10
Lpcat3	0.00038102768891809	0.328194180734405	0.057	0.116	1	Unknown cells	Lpcat3
Ndufa7	0.000382211184219173	0.45292242554405	0.357	0.565	1	Unknown cells	Ndufa7
Imp3	0.000382232140420658	0.52350654033119	0.125	0.213	1	Unknown cells	Imp3
Smarcc1	0.000383169051413821	0.498522171451052	0.081	0.151	1	Unknown cells	Smarcc1
Cln6	0.00038414106011069	0.322250771317078	0.035	0.084	1	Unknown cells	Cln6
Jpt2	0.000386701882980494	0.270142603449205	0.035	0.084	1	Unknown cells	Jpt2
Hnrnpa0	0.000398620587245702	0.478027270981618	0.136	0.23	1	Unknown cells	Hnrnpa0
Med1	0.00041199893308198	0.354210715720135	0.057	0.115	1	Unknown cells	Med1
Tagln2	0.000420647601529258	0.631494790425734	0.26	0.394	1	Unknown cells	Tagln2
Gtf2i	0.00042379355498738	0.269989430601066	0.055	0.112	1	Unknown cells	Gtf2i
Rtraf	0.000425358653930713	0.525140362054287	0.201	0.325	1	Unknown cells	Rtraf
Rad23a	0.00044818897931228	0.290321948685498	0.12	0.204	1	Unknown cells	Rad23a
Necap2	0.00045487880209378	0.320127549141802	0.123	0.209	1	Unknown cells	Necap2
Eif4enif1	0.000463812221689228	0.296820706566931	0.068	0.13	1	Unknown cells	Eif4enif1
Ergic1	0.00046485675683021	0.291721661607188	0.033	0.079	1	Unknown cells	Ergic1
Rsrc1	0.000477616282581082	0.342329659759503	0.042	0.092	1	Unknown cells	Rsrc1
Ncapg2	0.000483438902629926	0.36967355631394	0.053	0.108	1	Unknown cells	Ncapg2
Hadh	0.000485217380106108	0.265998001678664	0.039	0.089	1	Unknown cells	Hadh
Anapc15	0.000486459468768366	0.500248324376682	0.07	0.134	1	Unknown cells	Anapc15
Mrpl54	0.000487013974016266	0.52664622024105	0.149	0.249	1	Unknown cells	Mrpl54
Mtfr1l	0.000489015113817997	0.266033991566549	0.063	0.123	1	Unknown cells	Mtfr1l
Vdac2	0.000494338169653319	0.671288415819695	0.254	0.422	1	Unknown cells	Vdac2
Etf1	0.000494538952391068	0.587202052830794	0.125	0.213	1	Unknown cells	Etf1
Sf3a3	0.000497844968346739	0.533397199582228	0.09	0.163	1	Unknown cells	Sf3a3
Nubp2	0.000504546992936967	0.349836483041413	0.061	0.121	1	Unknown cells	Nubp2
Stip1	0.0005080056582802	0.536794249335479	0.094	0.169	1	Unknown cells	Stip1
Gtf2f1	0.000513555886190522	0.579035098086445	0.088	0.16	1	Unknown cells	Gtf2f1
Atp5b	0.000514106758421817	0.911329887982934	0.44	0.493	1	Unknown cells	Atp5b
Tcea1	0.000514312495654213	0.633236864202923	0.197	0.32	1	Unknown cells	Tcea1
Sf3b3	0.000514681455214845	0.52911230023427	0.127	0.217	1	Unknown cells	Sf3b3
Epb41l4aos	0.000517860666497129	0.2551465202558	0.05	0.105	1	Unknown cells	Epb41l4aos
Hint2	0.000531625285947877	0.46519401413906	0.066	0.127	1	Unknown cells	Hint2
Coa6	0.000562029932655317	0.344722348103692	0.061	0.12	1	Unknown cells	Coa6
Zfp593	0.000565092406850212	0.252362815150316	0.035	0.082	1	Unknown cells	Zfp593
Naa20	0.000566584621188042	0.418029915867099	0.072	0.137	1	Unknown cells	Naa20
Tmem56	0.000567274132170065	0.46324107367235	0.044	0.021	1	Unknown cells	Tmem56
Tardbp	0.00057516800161043	0.524995046433647	0.116	0.201	1	Unknown cells	Tardbp
Vkorc1	0.000580367503427263	0.414294484106912	0.059	0.117	1	Unknown cells	Vkorc1
Mrps16	0.00059088291659371	0.617116314126418	0.179	0.293	1	Unknown cells	Mrps16
Grpel1	0.000592613256605594	0.611657020652354	0.14	0.236	1	Unknown cells	Grpel1
Psmg3	0.000611735877632923	0.381385722060189	0.053	0.107	1	Unknown cells	Psmg3
Stab1	0.000612265012062097	0.349770484321938	0.018	0.005	1	Unknown cells	Stab1
2310033P09Rik	0.00061642211532822	0.38595683031823	0.061	0.12	1	Unknown cells	2310033P09Rik
Mrpl13	0.000616673131306403	0.556337972499088	0.083	0.152	1	Unknown cells	Mrpl13
Rpn2	0.000617539011288287	0.585652353095992	0.147	0.245	1	Unknown cells	Rpn2
Twistnb	0.000622486994660276	0.48798206254875	0.092	0.164	1	Unknown cells	Twistnb
Psmd2	0.000649349496829818	0.563833106313989	0.129	0.218	1	Unknown cells	Psmd2
Bckdk	0.000666644470737704	0.601893878339589	0.088	0.157	1	Unknown cells	Bckdk
Mycbp	0.000684314198778395	0.251938615507934	0.063	0.122	1	Unknown cells	Mycbp
Gnas	0.000701556914219521	0.432056775557236	0.372	0.584	1	Unknown cells	Gnas
Psmd11	0.00071164514223171	0.623947417251031	0.147	0.244	1	Unknown cells	Psmd11
Lrrc59	0.000715138807647829	0.591976492255453	0.07	0.133	1	Unknown cells	Lrrc59
Uap1	0.000719536443405172	0.310016922701368	0.046	0.097	1	Unknown cells	Uap1
Sephs1	0.000720809548028418	0.294938953929663	0.026	0.068	1	Unknown cells	Sephs1
Senp3	0.00072374251488363	0.265379093237591	0.053	0.106	1	Unknown cells	Senp3
Itpa	0.000726772795653733	0.284961240314291	0.05	0.103	1	Unknown cells	Itpa
Acadm	0.000730262175637551	0.301581948901891	0.048	0.099	1	Unknown cells	Acadm
Uqcrfs1	0.000733504159957518	0.547173665459701	0.243	0.382	1	Unknown cells	Uqcrfs1
Nip7	0.00074647746329774	0.451458428435003	0.057	0.112	1	Unknown cells	Nip7
Blvra	0.000755181005437811	0.32748075978553	0.057	0.112	1	Unknown cells	Blvra
Samd1	0.000761590117959902	0.263725016025455	0.033	0.077	1	Unknown cells	Samd1
Uchl3	0.000774379842326666	0.492199414632936	0.094	0.166	1	Unknown cells	Uchl3
Polr2i	0.000789611682807935	0.444309908965902	0.114	0.194	1	Unknown cells	Polr2i
Cebpzos	0.000821753156090147	0.309274972193628	0.068	0.127	1	Unknown cells	Cebpzos
Hsd17b4	0.000835266719199547	0.269556063300464	0.044	0.093	1	Unknown cells	Hsd17b4
Ywhaq	0.000865800501196944	0.518549502323045	0.195	0.31	1	Unknown cells	Ywhaq
Srek1	0.000869709666470696	0.290385468781329	0.055	0.108	1	Unknown cells	Srek1
Ahsa1	0.000878518711726968	0.512713539934298	0.149	0.245	1	Unknown cells	Ahsa1
Eftud2	0.000887760273253501	0.307033762791808	0.081	0.146	1	Unknown cells	Eftud2
Khsrp	0.00090025976131662	0.36374528893219	0.085	0.152	1	Unknown cells	Khsrp
Ndufa8	0.000922125811898419	0.519545165556761	0.221	0.355	1	Unknown cells	Ndufa8
Rsl1d1	0.00093451294898086	0.390905537865075	0.072	0.132	1	Unknown cells	Rsl1d1
Nap1l4	0.000940004185575184	0.417774279974385	0.118	0.2	1	Unknown cells	Nap1l4
Hmgn5	0.000941884782601554	0.543575609584018	0.068	0.127	1	Unknown cells	Hmgn5
Ppp1r9b	0.000947819770245924	0.292436470483289	0.112	0.186	1	Unknown cells	Ppp1r9b
Ift27	0.000972975883105434	0.389029160092395	0.055	0.108	1	Unknown cells	Ift27
Fam96a	0.000980028710243378	0.64976674792459	0.201	0.323	1	Unknown cells	Fam96a
Gclm	0.000998252042686207	1.09052193631391	0.289	0.274	1	Unknown cells	Gclm
Rfc5	0.00100011489086886	0.477549564879252	0.061	0.118	1	Unknown cells	Rfc5
Pfdn4	0.00102731578669368	0.423150608152429	0.068	0.127	1	Unknown cells	Pfdn4
Mettl5	0.00103261005669066	0.268751430675458	0.031	0.073	1	Unknown cells	Mettl5
Ipo7	0.00104175217767135	0.315312566646469	0.061	0.116	1	Unknown cells	Ipo7
Med7	0.00104637268263275	0.317066406283753	0.057	0.11	1	Unknown cells	Med7
Znhit3	0.0010490607036604	0.360677887870447	0.042	0.089	1	Unknown cells	Znhit3
Rnaseh2a	0.00105729942924711	0.405138671936902	0.068	0.126	1	Unknown cells	Rnaseh2a
Pola2	0.00105927026929769	0.379165323957366	0.042	0.089	1	Unknown cells	Pola2
Smc4	0.00106249663780819	0.5497246412855	0.188	0.296	1	Unknown cells	Smc4
Wdhd1	0.00106523863557624	0.406889858876163	0.037	0.082	1	Unknown cells	Wdhd1
2310009B15Rik	0.00106697790298272	0.364592164938356	0.063	0.12	1	Unknown cells	2310009B15Rik
A430005L14Rik	0.00107217351619021	0.550889853696696	0.07	0.13	1	Unknown cells	A430005L14Rik
Smc2	0.00107485403357496	0.693594831350631	0.133	0.22	1	Unknown cells	Smc2
Prkrip1	0.00107547416703158	0.258628502476119	0.037	0.082	1	Unknown cells	Prkrip1
Dhx16	0.00108122119146346	0.262765317256326	0.074	0.135	1	Unknown cells	Dhx16
Gm8186	0.00110333171106435	1.07460744212445	0.344	0.353	1	Unknown cells	Gm8186
Lars2	0.00110473604387455	0.486907965167656	0.473	0.69	1	Unknown cells	Lars2
Emg1	0.00112399270197078	0.422263894877673	0.19	0.302	1	Unknown cells	Emg1
Trnau1ap	0.00112841924034272	0.321053124128288	0.057	0.11	1	Unknown cells	Trnau1ap
Mrpl2	0.00117416859668106	0.506506273009149	0.074	0.136	1	Unknown cells	Mrpl2
Uhrf1	0.00119888332856532	0.501455383293352	0.083	0.148	1	Unknown cells	Uhrf1
Cdk2ap1	0.00123927095401765	0.461508693298532	0.077	0.138	1	Unknown cells	Cdk2ap1
Ubtf	0.00125115081067467	0.485321055347224	0.133	0.218	1	Unknown cells	Ubtf
Ncaph	0.00125564144655814	0.331953790673927	0.057	0.11	1	Unknown cells	Ncaph
Ndufb6	0.00128965461676401	0.82131963558544	0.228	0.364	1	Unknown cells	Ndufb6
Eif2a	0.00130850165095746	0.447100322487623	0.063	0.119	1	Unknown cells	Eif2a
Lonp1	0.00130958588877187	0.359195731384282	0.05	0.1	1	Unknown cells	Lonp1
Ubr7	0.00132323618070604	0.270010066354555	0.028	0.068	1	Unknown cells	Ubr7
Ncapd2	0.00133722256986201	0.387118292464946	0.109	0.185	1	Unknown cells	Ncapd2
1110004F10Rik	0.0013506609723352	0.676209334883982	0.125	0.207	1	Unknown cells	1110004F10Rik
Psmc3	0.00135360682527039	0.564263995370806	0.179	0.286	1	Unknown cells	Psmc3
Pdrg1	0.00137305571933158	0.258300832253461	0.042	0.086	1	Unknown cells	Pdrg1
Smim8	0.00137701519190046	0.293395614460802	0.048	0.096	1	Unknown cells	Smim8
Psmc5	0.00138640868370837	0.603005386967831	0.131	0.216	1	Unknown cells	Psmc5
Canx	0.00139451085265835	0.711546191733665	0.199	0.313	1	Unknown cells	Canx
Eif2b5	0.00140165122281144	0.354167442402123	0.046	0.093	1	Unknown cells	Eif2b5
Fam207a	0.00141796738100416	0.357671249636634	0.042	0.087	1	Unknown cells	Fam207a
Nup37	0.00151078486401578	0.308909089283312	0.031	0.071	1	Unknown cells	Nup37
Yars	0.00151174877491471	0.339555721879861	0.042	0.087	1	Unknown cells	Yars
Mphosph8	0.00152137118813106	0.432274270009457	0.061	0.114	1	Unknown cells	Mphosph8
Mrpl41	0.00153588684776329	0.45999501573291	0.098	0.167	1	Unknown cells	Mrpl41
Sec61g	0.00155288290839346	0.759140719911028	0.503	0.578	1	Unknown cells	Sec61g
Elp5	0.00156211669236466	0.326860200913497	0.066	0.121	1	Unknown cells	Elp5
Isca1	0.00156707911780899	0.278787261639213	0.116	0.188	1	Unknown cells	Isca1
Mprip	0.00156898132348476	0.358799171274685	0.055	0.104	1	Unknown cells	Mprip
Haus4	0.00157264698878071	0.46183457120338	0.077	0.137	1	Unknown cells	Haus4
Lmo2	0.0015746449907942	0.507632463686357	0.147	0.234	1	Unknown cells	Lmo2
Mrpl21	0.00157637833209097	0.536075157860228	0.101	0.171	1	Unknown cells	Mrpl21
Zfp511	0.0015847325130376	0.3165696194546	0.055	0.104	1	Unknown cells	Zfp511
Mrpl3	0.00159149754001813	0.394042751216468	0.055	0.105	1	Unknown cells	Mrpl3
Mrpl30	0.00161702611831434	0.627808773293113	0.212	0.337	1	Unknown cells	Mrpl30
Ndufs5	0.00165943381857234	0.669542868322428	0.256	0.407	1	Unknown cells	Ndufs5
Calr	0.0016717604618784	0.612911718917617	0.217	0.325	1	Unknown cells	Calr
Hdgf	0.00168465247847569	1.13074479431698	0.302	0.302	1	Unknown cells	Hdgf
Dnajc2	0.00168619125109546	0.544506578683536	0.123	0.201	1	Unknown cells	Dnajc2
E130309D02Rik	0.00172644456832673	0.310855943322732	0.046	0.092	1	Unknown cells	E130309D02Rik
D030056L22Rik	0.00173080513341815	0.255346325202178	0.046	0.092	1	Unknown cells	D030056L22Rik
Fxr1	0.00174132027059259	0.332490362880633	0.072	0.129	1	Unknown cells	Fxr1
Trove2	0.00174625430079007	0.331951920726896	0.022	0.008	1	Unknown cells	Trove2
Txnrd1	0.00174824267855021	0.463067879211857	0.079	0.138	1	Unknown cells	Txnrd1
Higd1a	0.00177425890266885	0.407249334527239	0.162	0.254	1	Unknown cells	Higd1a
Nusap1	0.00178729981458239	0.44258380462328	0.092	0.157	1	Unknown cells	Nusap1
Cdc37	0.00180071083265256	0.632835071859348	0.193	0.304	1	Unknown cells	Cdc37
Crim1	0.00182517201950968	0.287126190905816	0.024	0.01	1	Unknown cells	Crim1
Dclre1b	0.00182770164055913	0.261745288004614	0.035	0.076	1	Unknown cells	Dclre1b
Dad1	0.00185577505274089	0.475021163738638	0.228	0.357	1	Unknown cells	Dad1
Clasp2	0.00186074813607632	0.288776689184725	0.026	0.064	1	Unknown cells	Clasp2
Bcap29	0.00186576255507737	0.271322633064237	0.033	0.073	1	Unknown cells	Bcap29
Ppa2	0.001875216677865	0.4041879197089	0.055	0.104	1	Unknown cells	Ppa2
Hnrnpm	0.0018840217458826	0.65020588696956	0.236	0.365	1	Unknown cells	Hnrnpm
Plk1	0.00188417205560123	0.410836028315289	0.077	0.136	1	Unknown cells	Plk1
Ywhae	0.00189092562243844	0.571853489410883	0.249	0.391	1	Unknown cells	Ywhae
[truncated: 11,256 more rows]
