# Supplementary material for: USP26 Combats Age‐Related Declines in Self‐Renewal and Multipotent Differentiation of BMSC by Maintaining Mitochondrial Homeostasis
Source: Adv Sci (Weinh). 2024 Oct 8;11(44):2406428. doi: 10.1002/advs.202406428 (PMC11600297; doi:10.1002/advs.202406428)
Supplement: Supplementary file 5 — Supporting Information file 4 [file ADVS-11-2406428-s004.csv]

	p_val	avg_log2FC	pct.1	pct.2	p_val_adj	adjusted_value	change	gene
Gm8797	3.40E-229	1.171125981	0.56	0.048	5.60E-225	5.60E-225	up	Gm8797
Tsc22d3	1.20E-159	1.031932882	0.7	0.302	1.98E-155	9.89E-156	up	Tsc22d3
Gm42031	6.02E-129	1.046062494	0.514	0.147	9.91E-125	3.30E-125	up	Gm42031
Dynlt1b	6.46E-128	0.970082756	0.761	0.44	1.06E-123	2.66E-124	up	Dynlt1b
mt-Nd3	6.36E-117	-0.724979963	0.184	0.546	1.05E-112	2.09E-113	down	mt-Nd3
Dusp1	1.11E-116	1.677053632	0.72	0.464	1.83E-112	3.04E-113	up	Dusp1
Nfkbia	6.78E-95	0.851743346	0.691	0.413	1.12E-90	1.59E-91	up	Nfkbia
Jun	2.72E-79	1.038270635	0.734	0.511	4.48E-75	5.60E-76	up	Jun
Ddit4	6.04E-76	0.523280299	0.274	0.042	9.95E-72	1.11E-72	up	Ddit4
Per1	3.89E-73	0.383166374	0.32	0.073	6.41E-69	6.41E-70	up	Per1
Gm10260	1.67E-71	-0.463364919	0.084	0.326	2.75E-67	2.50E-68	down	Gm10260
Rgs1	6.54E-61	0.701296849	0.272	0.061	1.08E-56	8.97E-58	up	Rgs1
Atf3	5.69E-51	0.923029001	0.401	0.195	9.37E-47	7.20E-48	up	Atf3
Klf9	5.34E-49	0.321933343	0.233	0.056	8.80E-45	6.28E-46	up	Klf9
Fkbp5	2.30E-45	0.331769061	0.346	0.138	3.78E-41	2.52E-42	up	Fkbp5
Cxcl2	2.40E-44	0.695728578	0.154	0.018	3.95E-40	2.47E-41	up	Cxcl2
Bst2	2.80E-44	0.871179627	0.734	0.572	4.61E-40	2.71E-41	up	Bst2
Fos	2.98E-43	0.911567488	0.842	0.752	4.91E-39	2.73E-40	up	Fos
Klf6	1.06E-41	0.620261211	0.652	0.482	1.75E-37	9.22E-39	up	Klf6
Ccr2	6.01E-41	-0.699328133	0.536	0.68	9.90E-37	4.95E-38	down	Ccr2
H3f3b	8.56E-41	0.643266322	0.954	0.933	1.41E-36	6.71E-38	up	H3f3b
Ubc	1.30E-40	0.500178835	0.785	0.652	2.14E-36	9.75E-38	up	Ubc
Pnrc1	1.55E-40	0.457611423	0.605	0.417	2.55E-36	1.11E-37	up	Pnrc1
Hist1h4m	4.41E-40	-0.164128868	0	0.096	7.26E-36	3.03E-37	down	Hist1h4m
E230001N04Rik	9.66E-40	0.174749673	0.132	0.013	1.59E-35	6.36E-37	up	E230001N04Rik
Rpl17	3.14E-39	-0.52471745	0.876	0.929	5.16E-35	1.99E-36	down	Rpl17
Cd69	1.13E-38	0.485250792	0.272	0.1	1.85E-34	6.86E-36	up	Cd69
Igkv14-126	4.87E-38	-0.315738159	0	0.091	8.01E-34	2.86E-35	down	Igkv14-126
Cx3cr1	5.74E-35	-0.400570307	0.187	0.368	9.45E-31	3.26E-32	down	Cx3cr1
Jund	1.36E-33	0.493808541	0.739	0.603	2.24E-29	7.47E-31	up	Jund
Rpl35a	1.58E-32	-0.37845432	0.948	0.96	2.60E-28	8.37E-30	down	Rpl35a
Herpud1	1.52E-31	0.422293385	0.484	0.313	2.50E-27	7.80E-29	up	Herpud1
S100a4	9.16E-31	-0.636634582	0.489	0.628	1.51E-26	4.57E-28	down	S100a4
Dpm1	9.53E-31	-0.261636737	0.104	0.252	1.57E-26	4.61E-28	down	Dpm1
Hspa5	1.70E-30	0.699991432	0.739	0.6	2.79E-26	7.97E-28	up	Hspa5
Klf2	5.47E-30	0.618766316	0.739	0.623	9.01E-26	2.50E-27	up	Klf2
Wdfy1	1.57E-29	0.202888913	0.168	0.048	2.59E-25	7.00E-27	up	Wdfy1
Glul	5.39E-29	0.352557643	0.5	0.333	8.87E-25	2.34E-26	up	Glul
Tagln2	2.57E-28	0.586622672	0.828	0.689	4.23E-24	1.08E-25	up	Tagln2
Pmaip1	9.81E-28	0.258185686	0.177	0.057	1.61E-23	4.03E-25	up	Pmaip1
Gm26532	2.22E-27	0.314369298	0.312	0.158	3.66E-23	8.91E-25	up	Gm26532
Ccl4	3.56E-27	0.684427109	0.253	0.112	5.86E-23	1.40E-24	up	Ccl4
Cd177	2.04E-26	-0.322505252	0.161	0.316	3.36E-22	7.81E-24	down	Cd177
Selenow	1.04E-25	0.351038383	0.731	0.598	1.71E-21	3.89E-23	up	Selenow
Psme1	1.10E-25	0.475898319	0.837	0.768	1.82E-21	4.04E-23	up	Psme1
Fn1	1.87E-25	-0.759800585	0.391	0.535	3.08E-21	6.70E-23	down	Fn1
Lyz2	3.14E-25	-0.600084445	0.716	0.832	5.17E-21	1.10E-22	down	Lyz2
Ubb	8.25E-25	0.44582629	0.957	0.928	1.36E-20	2.83E-22	up	Ubb
Irf7	1.22E-24	0.482442057	0.327	0.183	2.01E-20	4.10E-22	up	Irf7
Zfp36	9.53E-24	0.564043236	0.811	0.765	1.57E-19	3.14E-21	up	Zfp36
Fdps	2.49E-23	0.509484628	0.432	0.285	4.10E-19	8.03E-21	up	Fdps
Tra2b	2.98E-23	0.42818603	0.703	0.57	4.91E-19	9.44E-21	up	Tra2b
Snx5	2.64E-22	0.355537697	0.651	0.52	4.34E-18	8.20E-20	up	Snx5
Cyb561a3	3.13E-22	0.288257842	0.23	0.109	5.15E-18	9.54E-20	up	Cyb561a3
Dyrk3	3.75E-22	0.195046702	0.167	0.061	6.18E-18	1.12E-19	up	Dyrk3
Sirpb1c	6.46E-22	-0.356292051	0.128	0.252	1.06E-17	1.90E-19	down	Sirpb1c
Dnaja1	1.79E-21	0.483638355	0.572	0.441	2.94E-17	5.16E-19	up	Dnaja1
Hnrnpdl	4.89E-21	0.48427161	0.571	0.44	8.04E-17	1.39E-18	up	Hnrnpdl
Klk1	5.84E-21	0.750139593	0.125	0.037	9.61E-17	1.63E-18	up	Klk1
Gclm	6.07E-21	0.464147716	0.426	0.291	9.98E-17	1.66E-18	up	Gclm
Cox6a2	6.87E-21	0.715594943	0.21	0.094	1.13E-16	1.85E-18	up	Cox6a2
Dhx9	8.04E-21	0.341368183	0.465	0.316	1.32E-16	2.14E-18	up	Dhx9
Ech1	1.14E-20	0.31166386	0.503	0.362	1.88E-16	2.98E-18	up	Ech1
Ccl6	1.16E-20	-0.509262237	0.421	0.559	1.91E-16	2.98E-18	down	Ccl6
Ppia	1.42E-20	0.555243231	0.971	0.954	2.34E-16	3.59E-18	up	Ppia
Ube2v1	1.77E-20	0.321268145	0.378	0.245	2.91E-16	4.40E-18	up	Ube2v1
Ptma	3.23E-20	0.624510098	0.95	0.93	5.32E-16	7.94E-18	up	Ptma
Fth1	3.58E-20	0.340117404	0.99	0.983	5.89E-16	8.66E-18	up	Fth1
Trib1	5.11E-20	0.227692659	0.252	0.129	8.41E-16	1.22E-17	up	Trib1
Cops6	7.66E-20	0.395904251	0.462	0.338	1.26E-15	1.80E-17	up	Cops6
Ly6a	8.44E-20	0.756038155	0.211	0.102	1.39E-15	1.96E-17	up	Ly6a
Cd37	8.85E-20	0.290387686	0.542	0.406	1.46E-15	2.02E-17	up	Cd37
Sik1	9.97E-20	0.191866979	0.232	0.116	1.64E-15	2.25E-17	up	Sik1
Ly6d	1.10E-19	0.934568846	0.215	0.103	1.80E-15	2.44E-17	up	Ly6d
Psmc2	1.29E-19	0.360082586	0.409	0.281	2.12E-15	2.83E-17	up	Psmc2
Cd4	1.32E-19	0.210918181	0.091	0.02	2.17E-15	2.86E-17	up	Cd4
Dnajb1	2.34E-19	0.291196987	0.374	0.246	3.85E-15	5.00E-17	up	Dnajb1
Lrmda	2.90E-19	-0.116491556	0.018	0.085	4.78E-15	6.13E-17	down	Lrmda
Sec13	3.36E-19	0.395061738	0.516	0.395	5.53E-15	7.00E-17	up	Sec13
Cct8	6.37E-19	0.64686349	0.583	0.475	1.05E-14	1.31E-16	up	Cct8
Siglech	1.05E-18	0.464372311	0.207	0.094	1.72E-14	2.13E-16	up	Siglech
Apobec3	1.38E-18	0.329036992	0.565	0.429	2.27E-14	2.76E-16	up	Apobec3
Ctsl	1.46E-18	0.458140559	0.393	0.268	2.40E-14	2.89E-16	up	Ctsl
Prmt1	1.65E-18	0.54317543	0.491	0.368	2.72E-14	3.21E-16	up	Prmt1
Arhgap45	1.66E-18	-0.29000154	0.607	0.711	2.73E-14	3.21E-16	down	Arhgap45
Psmc4	1.90E-18	0.382162624	0.458	0.324	3.13E-14	3.64E-16	up	Psmc4
Ddx39	2.47E-18	0.506978896	0.475	0.357	4.06E-14	4.67E-16	up	Ddx39
Gm11808	3.02E-18	-0.202768003	0.145	0.261	4.97E-14	5.65E-16	down	Gm11808
Rbm38	4.96E-18	0.365346228	0.489	0.366	8.17E-14	9.18E-16	up	Rbm38
Rgcc	1.14E-17	0.295554107	0.22	0.108	1.87E-13	2.08E-15	up	Rgcc
Gm4316	1.24E-17	0.262021866	0.25	0.139	2.05E-13	2.25E-15	up	Gm4316
Csf1r	2.29E-17	-0.312002897	0.438	0.567	3.77E-13	4.10E-15	down	Csf1r
Ghitm	2.74E-17	0.300852415	0.495	0.371	4.50E-13	4.84E-15	up	Ghitm
Ccl3	2.93E-17	0.523873466	0.29	0.176	4.83E-13	5.14E-15	up	Ccl3
Dnajc7	4.04E-17	0.390985966	0.573	0.464	6.64E-13	6.99E-15	up	Dnajc7
Abca7	5.47E-17	-0.236562935	0.253	0.377	9.01E-13	9.34E-15	down	Abca7
Gns	5.51E-17	0.240128432	0.344	0.223	9.06E-13	9.34E-15	up	Gns
Eif5a	5.64E-17	0.731899237	0.842	0.775	9.29E-13	9.48E-15	up	Eif5a
Acadl	6.34E-17	0.270074736	0.436	0.305	1.04E-12	1.05E-14	up	Acadl
Pde4b	6.69E-17	0.301504129	0.413	0.284	1.10E-12	1.10E-14	up	Pde4b
Mdh1	7.02E-17	0.382591017	0.618	0.515	1.16E-12	1.14E-14	up	Mdh1
Ifi35	1.50E-16	0.233575812	0.372	0.251	2.46E-12	2.41E-14	up	Ifi35
Zfp622	1.54E-16	0.217035531	0.328	0.207	2.53E-12	2.45E-14	up	Zfp622
Ppp1r15a	2.03E-16	0.23127818	0.288	0.174	3.34E-12	3.22E-14	up	Ppp1r15a
Ccnd3	2.27E-16	0.5383934	0.689	0.635	3.74E-12	3.56E-14	up	Ccnd3
Rnh1	2.35E-16	0.369533959	0.622	0.525	3.87E-12	3.65E-14	up	Rnh1
Srpr	2.66E-16	0.26740376	0.421	0.297	4.37E-12	4.09E-14	up	Srpr
Trim30a	2.76E-16	0.250822403	0.46	0.332	4.54E-12	4.20E-14	up	Trim30a
Ass1	2.82E-16	0.553715205	0.505	0.382	4.64E-12	4.26E-14	up	Ass1
Cd164	3.77E-16	0.222392941	0.402	0.274	6.21E-12	5.65E-14	up	Cd164
Rnf187	4.79E-16	0.335876451	0.57	0.463	7.89E-12	7.11E-14	up	Rnf187
Isg15	6.56E-16	0.460169097	0.215	0.115	1.08E-11	9.65E-14	up	Isg15
Rpl10	6.90E-16	-0.304859539	0.923	0.923	1.14E-11	1.01E-13	down	Rpl10
Psmb8	8.80E-16	0.437505493	0.822	0.78	1.45E-11	1.27E-13	up	Psmb8
Galk1	1.01E-15	0.33952905	0.317	0.202	1.66E-11	1.44E-13	up	Galk1
Iglc3	1.10E-15	0.332842323	0.139	0.057	1.82E-11	1.57E-13	up	Iglc3
Nop58	1.20E-15	0.478573307	0.37	0.254	1.97E-11	1.69E-13	up	Nop58
Gmps	1.36E-15	0.253796146	0.33	0.211	2.23E-11	1.89E-13	up	Gmps
Ptp4a1	1.43E-15	0.233837203	0.405	0.284	2.35E-11	1.98E-13	up	Ptp4a1
Rps9	1.57E-15	-0.24011807	0.974	0.98	2.58E-11	2.15E-13	down	Rps9
Sirpa	1.62E-15	-0.255566623	0.489	0.596	2.67E-11	2.21E-13	down	Sirpa
Cybb	1.85E-15	-0.390624886	0.714	0.754	3.05E-11	2.50E-13	down	Cybb
Rbm39	2.15E-15	0.324718114	0.873	0.814	3.55E-11	2.88E-13	up	Rbm39
Gm10282	2.24E-15	0.345615247	0.336	0.226	3.68E-11	2.97E-13	up	Gm10282
Mpeg1	2.36E-15	-0.351854498	0.713	0.75	3.88E-11	3.09E-13	down	Mpeg1
Cited2	2.37E-15	0.377138722	0.516	0.409	3.90E-11	3.09E-13	up	Cited2
Cct7	2.40E-15	0.502817018	0.586	0.486	3.94E-11	3.10E-13	up	Cct7
Eif3d	2.73E-15	0.351815094	0.505	0.393	4.49E-11	3.51E-13	up	Eif3d
Ptges3	2.76E-15	0.520494829	0.585	0.485	4.55E-11	3.52E-13	up	Ptges3
Hspa8	2.91E-15	0.728732555	0.924	0.887	4.79E-11	3.68E-13	up	Hspa8
Jchain	3.22E-15	-0.696922583	0.003	0.043	5.30E-11	4.05E-13	down	Jchain
Tuba1c	3.43E-15	0.527328127	0.494	0.386	5.64E-11	4.27E-13	up	Tuba1c
Atp5b	3.62E-15	0.605455407	0.785	0.728	5.95E-11	4.48E-13	up	Atp5b
Lag3	3.67E-15	0.203045337	0.12	0.046	6.04E-11	4.51E-13	up	Lag3
Fosb	3.77E-15	0.226077882	0.36	0.236	6.21E-11	4.60E-13	up	Fosb
U2af1	4.41E-15	0.521998395	0.599	0.493	7.25E-11	5.33E-13	up	U2af1
Gm21762	5.44E-15	0.180035237	0.111	0.039	8.95E-11	6.53E-13	up	Gm21762
Dimt1	6.14E-15	0.129995906	0.134	0.055	1.01E-10	7.30E-13	up	Dimt1
Ddx39b	6.16E-15	0.444058078	0.634	0.544	1.01E-10	7.30E-13	up	Ddx39b
Hist1h4n	6.29E-15	0.164981897	0.144	0.064	1.04E-10	7.40E-13	up	Hist1h4n
Odc1	6.99E-15	0.355623559	0.33	0.215	1.15E-10	8.16E-13	up	Odc1
Lgals9	7.88E-15	0.313744147	0.527	0.413	1.30E-10	9.13E-13	up	Lgals9
Sdhb	8.05E-15	0.374160856	0.691	0.605	1.33E-10	9.27E-13	up	Sdhb
Tmed5	8.28E-15	0.327534685	0.499	0.386	1.36E-10	9.46E-13	up	Tmed5
Cnp	9.18E-15	0.195185549	0.309	0.198	1.51E-10	1.04E-12	up	Cnp
Pa2g4	9.27E-15	0.750960484	0.56	0.458	1.53E-10	1.05E-12	up	Pa2g4
Puf60	1.39E-14	0.292872557	0.528	0.41	2.28E-10	1.55E-12	up	Puf60
Il17ra	1.73E-14	-0.237880139	0.429	0.546	2.84E-10	1.92E-12	down	Il17ra
Atxn10	2.04E-14	0.315714036	0.477	0.369	3.35E-10	2.25E-12	up	Atxn10
Upb1	2.10E-14	0.260400166	0.217	0.121	3.46E-10	2.31E-12	up	Upb1
Psmb2	2.38E-14	0.440897765	0.658	0.571	3.92E-10	2.60E-12	up	Psmb2
Fubp1	2.47E-14	0.346168125	0.439	0.327	4.07E-10	2.66E-12	up	Fubp1
Hsp90aa1	2.47E-14	0.773408605	0.711	0.596	4.07E-10	2.66E-12	up	Hsp90aa1
Gtf2b	2.56E-14	0.250767258	0.398	0.286	4.22E-10	2.74E-12	up	Gtf2b
Lrp1	2.60E-14	-0.241978284	0.26	0.376	4.27E-10	2.76E-12	down	Lrp1
Ebna1bp2	2.70E-14	0.362117177	0.385	0.273	4.44E-10	2.85E-12	up	Ebna1bp2
Rbbp4	2.87E-14	0.411108449	0.526	0.423	4.72E-10	3.01E-12	up	Rbbp4
Fkbp3	3.94E-14	0.450014766	0.476	0.369	6.48E-10	4.10E-12	up	Fkbp3
Hnrnpab	4.21E-14	0.61950271	0.712	0.624	6.93E-10	4.36E-12	up	Hnrnpab
Plaur	4.26E-14	0.319480837	0.438	0.331	7.00E-10	4.38E-12	up	Plaur
Hacd4	5.48E-14	-0.218329636	0.305	0.429	9.03E-10	5.61E-12	down	Hacd4
Cd7	6.41E-14	0.389254781	0.212	0.115	1.06E-09	6.52E-12	up	Cd7
Prr5	6.82E-14	0.164491905	0.183	0.095	1.12E-09	6.89E-12	up	Prr5
S100a8	7.08E-14	0.519710027	0.487	0.365	1.17E-09	7.11E-12	up	S100a8
Tnfsf13	7.88E-14	-0.218815919	0.23	0.343	1.30E-09	7.86E-12	down	Tnfsf13
Ndufa12	8.16E-14	0.364284571	0.526	0.416	1.34E-09	8.09E-12	up	Ndufa12
Igkv5-48	9.13E-14	-0.077315306	0.001	0.033	1.50E-09	9.00E-12	none	Igkv5-48
Cdkn1a	9.26E-14	0.273294361	0.319	0.215	1.52E-09	9.07E-12	up	Cdkn1a
Lap3	9.69E-14	0.205295447	0.222	0.128	1.59E-09	9.43E-12	up	Lap3
Trps1	9.94E-14	-0.184333276	0.202	0.309	1.64E-09	9.63E-12	down	Trps1
Fau	1.43E-13	-0.172085068	0.985	0.982	2.36E-09	1.38E-11	down	Fau
Psma3	1.47E-13	0.486729804	0.691	0.626	2.41E-09	1.40E-11	up	Psma3
Wdr18	1.54E-13	0.343167196	0.274	0.177	2.54E-09	1.47E-11	up	Wdr18
Tnfrsf1b	1.71E-13	-0.193430954	0.252	0.364	2.81E-09	1.61E-11	down	Tnfrsf1b
Glrx3	1.93E-13	0.370150579	0.558	0.461	3.17E-09	1.81E-11	up	Glrx3
Rpl41	2.09E-13	-0.15231783	0.93	0.951	3.44E-09	1.95E-11	down	Rpl41
Psmd12	2.30E-13	0.274845508	0.37	0.264	3.78E-09	2.13E-11	up	Psmd12
Rpgrip1	2.76E-13	0.170039054	0.128	0.056	4.54E-09	2.55E-11	up	Rpgrip1
Hsph1	2.81E-13	0.174114738	0.202	0.112	4.62E-09	2.58E-11	up	Hsph1
Sf3b4	3.25E-13	0.313171762	0.432	0.328	5.36E-09	2.98E-11	up	Sf3b4
Plxnb2	3.78E-13	-0.182736493	0.252	0.363	6.22E-09	3.43E-11	down	Plxnb2
Ube2s	3.87E-13	0.508997331	0.574	0.466	6.38E-09	3.50E-11	up	Ube2s
1-Sep	4.25E-13	0.210352057	0.22	0.128	7.00E-09	3.83E-11	up	1-Sep
Ccnl1	4.32E-13	0.270666503	0.544	0.446	7.11E-09	3.85E-11	up	Ccnl1
Idh2	4.32E-13	0.395340093	0.47	0.368	7.12E-09	3.85E-11	up	Idh2
Ly6e	4.53E-13	0.288809654	0.951	0.925	7.45E-09	4.01E-11	up	Ly6e
Srsf7	4.69E-13	0.370397671	0.623	0.506	7.73E-09	4.13E-11	up	Srsf7
Apoe	5.03E-13	-0.599065495	0.254	0.359	8.27E-09	4.39E-11	down	Apoe
Arpc3	5.05E-13	0.347117811	0.903	0.851	8.30E-09	4.39E-11	up	Arpc3
Ppid	5.59E-13	0.359179358	0.312	0.215	9.20E-09	4.84E-11	up	Ppid
Exosc8	6.23E-13	0.370094218	0.413	0.314	1.02E-08	5.37E-11	up	Exosc8
Sf3b1	7.07E-13	0.30778866	0.735	0.656	1.16E-08	6.06E-11	up	Sf3b1
Selenok	7.64E-13	0.278653091	0.762	0.691	1.26E-08	6.50E-11	up	Selenok
Ccdc86	7.66E-13	0.223536932	0.274	0.174	1.26E-08	6.50E-11	up	Ccdc86
Dusp5	8.08E-13	0.130706069	0.124	0.054	1.33E-08	6.82E-11	up	Dusp5
Actg1	8.12E-13	0.484044005	0.943	0.919	1.34E-08	6.82E-11	up	Actg1
Snrpa	8.51E-13	0.301636148	0.446	0.34	1.40E-08	7.11E-11	up	Snrpa
Rpl21	8.67E-13	-0.293305243	0.953	0.943	1.43E-08	7.20E-11	down	Rpl21
Wfdc17	8.99E-13	-0.380881932	0.436	0.536	1.48E-08	7.43E-11	down	Wfdc17
Srgn	9.24E-13	0.248447553	0.792	0.701	1.52E-08	7.60E-11	up	Srgn
Atp2a1	1.22E-12	0.10636225	0.082	0.026	2.02E-08	1.00E-10	up	Atp2a1
Lair1	1.32E-12	0.245401372	0.311	0.208	2.18E-08	1.08E-10	up	Lair1
Pcbp1	1.54E-12	0.50076456	0.774	0.72	2.53E-08	1.25E-10	up	Pcbp1
Hibadh	1.54E-12	0.161650891	0.281	0.179	2.54E-08	1.25E-10	up	Hibadh
Nfkbib	1.58E-12	0.176083289	0.302	0.2	2.60E-08	1.27E-10	up	Nfkbib
Mfsd14b	1.64E-12	-0.193937385	0.287	0.399	2.70E-08	1.31E-10	down	Mfsd14b
Snu13	1.86E-12	0.455616665	0.65	0.55	3.06E-08	1.48E-10	up	Snu13
Dap	2.35E-12	0.214625576	0.521	0.411	3.87E-08	1.86E-10	up	Dap
Atp5k	2.41E-12	0.407017679	0.646	0.576	3.97E-08	1.90E-10	up	Atp5k
Lgals1	2.43E-12	0.310675979	0.826	0.73	3.99E-08	1.90E-10	up	Lgals1
Pbdc1	2.55E-12	0.218465427	0.334	0.231	4.19E-08	1.99E-10	up	Pbdc1
Ccl9	2.66E-12	-0.246022812	0.401	0.517	4.37E-08	2.06E-10	down	Ccl9
Gpr171	2.74E-12	0.132131679	0.149	0.073	4.51E-08	2.12E-10	up	Gpr171
Nup43	2.83E-12	0.15057585	0.166	0.087	4.65E-08	2.17E-10	up	Nup43
Psmc3	2.90E-12	0.348304312	0.543	0.455	4.77E-08	2.22E-10	up	Psmc3
Psmc5	3.30E-12	0.349072022	0.454	0.36	5.43E-08	2.51E-10	up	Psmc5
Luc7l	3.60E-12	0.25389309	0.347	0.25	5.92E-08	2.73E-10	up	Luc7l
Vdac1	3.66E-12	0.461063862	0.554	0.472	6.02E-08	2.76E-10	up	Vdac1
Cd84	3.78E-12	-0.160064812	0.199	0.302	6.23E-08	2.84E-10	down	Cd84
Phf3	3.91E-12	0.196452545	0.377	0.275	6.44E-08	2.93E-10	up	Phf3
BC005537	4.08E-12	-0.2295915	0.519	0.618	6.71E-08	3.04E-10	down	BC005537
Adh5	4.50E-12	0.309392205	0.456	0.36	7.41E-08	3.34E-10	up	Adh5
Csrnp1	4.99E-12	0.109961178	0.15	0.075	8.22E-08	3.69E-10	up	Csrnp1
Pdia6	5.39E-12	0.496380145	0.632	0.547	8.86E-08	3.96E-10	up	Pdia6
Oas1a	5.41E-12	0.182057177	0.23	0.141	8.91E-08	3.96E-10	up	Oas1a
Tyrobp	5.51E-12	-0.264681348	0.918	0.905	9.07E-08	4.01E-10	down	Tyrobp
Cct2	5.78E-12	0.512566569	0.625	0.554	9.51E-08	4.19E-10	up	Cct2
Prdx6	6.45E-12	0.454670026	0.654	0.593	1.06E-07	4.66E-10	up	Prdx6
Evi2	6.48E-12	-0.102479976	0.057	0.125	1.07E-07	4.66E-10	down	Evi2
Taf7	6.98E-12	0.167193143	0.292	0.193	1.15E-07	5.00E-10	up	Taf7
Tmcc1	7.13E-12	-0.188696003	0.21	0.308	1.17E-07	5.08E-10	down	Tmcc1
Srsf11	7.24E-12	0.342182464	0.562	0.473	1.19E-07	5.14E-10	up	Srsf11
Zfp36l1	7.52E-12	0.262369324	0.215	0.13	1.24E-07	5.31E-10	up	Zfp36l1
Fkbp4	7.55E-12	0.519586551	0.477	0.385	1.24E-07	5.31E-10	up	Fkbp4
Fbl	7.68E-12	0.450890554	0.637	0.549	1.26E-07	5.36E-10	up	Fbl
Ifitm6	7.69E-12	-0.097516291	0.445	0.554	1.26E-07	5.36E-10	none	Ifitm6
2700038G22Rik	7.81E-12	0.222549023	0.18	0.102	1.29E-07	5.43E-10	up	2700038G22Rik
Prpf19	7.99E-12	0.324258924	0.409	0.314	1.32E-07	5.53E-10	up	Prpf19
Psmg1	8.40E-12	0.247515795	0.244	0.154	1.38E-07	5.79E-10	up	Psmg1
Ifrd1	8.73E-12	0.222809388	0.267	0.177	1.44E-07	5.98E-10	up	Ifrd1
Fh1	8.99E-12	0.345577743	0.399	0.313	1.48E-07	6.14E-10	up	Fh1
Atp6v0c	9.60E-12	0.432592904	0.82	0.746	1.58E-07	6.53E-10	up	Atp6v0c
Cct3	1.03E-11	0.437375055	0.436	0.343	1.70E-07	7.01E-10	up	Cct3
Snrpd3	1.11E-11	0.461274144	0.652	0.582	1.82E-07	7.47E-10	up	Snrpd3
Pafah1b3	1.12E-11	0.202749413	0.267	0.174	1.84E-07	7.53E-10	up	Pafah1b3
Ppp2r5a	1.14E-11	-0.220209655	0.503	0.599	1.87E-07	7.62E-10	down	Ppp2r5a
Aplp2	1.25E-11	-0.158917969	0.275	0.384	2.06E-07	8.35E-10	down	Aplp2
Tubb2a	1.29E-11	0.176366006	0.249	0.158	2.13E-07	8.57E-10	up	Tubb2a
Mrpl15	1.40E-11	0.300520221	0.41	0.317	2.31E-07	9.28E-10	up	Mrpl15
Tnfaip3	1.43E-11	0.142252	0.159	0.084	2.36E-07	9.44E-10	up	Tnfaip3
Rybp	1.44E-11	-0.081943854	0.037	0.094	2.37E-07	9.45E-10	none	Rybp
Arpc4	1.81E-11	0.346111372	0.815	0.755	2.98E-07	1.18E-09	up	Arpc4
Psma1	1.85E-11	0.396840199	0.582	0.513	3.05E-07	1.21E-09	up	Psma1
AC140186.1	2.04E-11	0.295918233	0.178	0.099	3.36E-07	1.32E-09	up	AC140186.1
Brix1	2.13E-11	0.243674812	0.295	0.205	3.50E-07	1.37E-09	up	Brix1
Phgdh	2.27E-11	0.47574284	0.352	0.256	3.73E-07	1.46E-09	up	Phgdh
Pdia3	2.45E-11	0.482104934	0.731	0.653	4.03E-07	1.57E-09	up	Pdia3
Edem2	2.49E-11	0.214699583	0.361	0.261	4.10E-07	1.59E-09	up	Edem2
Tubb6	2.68E-11	0.099539962	0.112	0.05	4.41E-07	1.70E-09	none	Tubb6
Ddost	2.78E-11	0.365187509	0.664	0.58	4.58E-07	1.76E-09	up	Ddost
Sirpb1b	2.79E-11	-0.140230053	0.086	0.16	4.59E-07	1.76E-09	down	Sirpb1b
Rnf113a2	2.96E-11	0.129318103	0.237	0.146	4.87E-07	1.86E-09	up	Rnf113a2
Gm30211	3.26E-11	0.126132938	0.057	0.014	5.36E-07	2.04E-09	up	Gm30211
Rbm17	3.37E-11	0.274682231	0.484	0.388	5.55E-07	2.10E-09	up	Rbm17
Adgre1	3.54E-11	-0.14785557	0.136	0.22	5.83E-07	2.20E-09	down	Adgre1
Tiparp	3.63E-11	0.153790752	0.226	0.141	5.98E-07	2.25E-09	up	Tiparp
Tkt	3.86E-11	0.483735277	0.792	0.742	6.36E-07	2.38E-09	up	Tkt
Clec2d	3.94E-11	-0.195491082	0.313	0.414	6.49E-07	2.42E-09	down	Clec2d
Ctdsp2	4.15E-11	-0.183351322	0.281	0.377	6.83E-07	2.54E-09	down	Ctdsp2
Cacybp	4.21E-11	0.431456103	0.472	0.375	6.94E-07	2.57E-09	up	Cacybp
Olfm1	4.29E-11	-0.181206092	0.186	0.277	7.06E-07	2.61E-09	down	Olfm1
Pdhb	4.54E-11	0.213504464	0.398	0.3	7.48E-07	2.75E-09	up	Pdhb
Ndufs3	4.78E-11	0.262065628	0.511	0.413	7.88E-07	2.88E-09	up	Ndufs3
Timm50	5.11E-11	0.293994272	0.356	0.265	8.42E-07	3.07E-09	up	Timm50
Ids	5.16E-11	-0.093159296	0.06	0.125	8.49E-07	3.09E-09	none	Ids
Grk2	5.37E-11	-0.227576221	0.59	0.669	8.84E-07	3.20E-09	down	Grk2
Idh3a	5.49E-11	0.34327248	0.326	0.239	9.03E-07	3.26E-09	up	Idh3a
Oasl2	5.64E-11	0.170822051	0.155	0.083	9.29E-07	3.34E-09	up	Oasl2
Farsa	5.75E-11	0.214846621	0.315	0.22	9.46E-07	3.39E-09	up	Farsa
Uqcrc2	6.01E-11	0.297323715	0.511	0.421	9.90E-07	3.53E-09	up	Uqcrc2
Srm	6.30E-11	0.594445773	0.334	0.24	1.04E-06	3.69E-09	up	Srm
Desi1	6.83E-11	0.156517225	0.197	0.117	1.12E-06	3.99E-09	up	Desi1
Krt80	7.61E-11	-0.123963843	0.11	0.19	1.25E-06	4.43E-09	down	Krt80
Rbm42	7.89E-11	0.242436162	0.509	0.42	1.30E-06	4.57E-09	up	Rbm42
Ywhae	8.45E-11	0.379145556	0.746	0.672	1.39E-06	4.88E-09	up	Ywhae
Oser1	8.80E-11	0.213472043	0.344	0.254	1.45E-06	5.06E-09	up	Oser1
Gapdh	8.94E-11	0.764752628	0.94	0.92	1.47E-06	5.13E-09	up	Gapdh
Arf4	9.13E-11	0.209795796	0.498	0.402	1.50E-06	5.22E-09	up	Arf4
Pgam2	9.30E-11	0.109551168	0.042	0.007	1.53E-06	5.29E-09	up	Pgam2
Ifngr1	9.98E-11	-0.228685813	0.554	0.658	1.64E-06	5.66E-09	down	Ifngr1
Wdr12	1.02E-10	0.219433124	0.217	0.135	1.68E-06	5.77E-09	up	Wdr12
Gnas	1.08E-10	0.197614799	0.878	0.834	1.77E-06	6.07E-09	up	Gnas
Camkk2	1.12E-10	-0.182172498	0.372	0.472	1.85E-06	6.30E-09	down	Camkk2
Mbp	1.16E-10	-0.159451006	0.206	0.298	1.90E-06	6.47E-09	down	Mbp
Bach1	1.20E-10	-0.16102087	0.212	0.305	1.97E-06	6.67E-09	down	Bach1
Pacsin1	1.24E-10	0.140805054	0.127	0.061	2.04E-06	6.89E-09	up	Pacsin1
Rps13	1.26E-10	-0.122128303	0.949	0.959	2.08E-06	7.00E-09	down	Rps13
Susd3	1.27E-10	-0.182935958	0.227	0.317	2.10E-06	7.04E-09	down	Susd3
Atp2b1	1.29E-10	-0.197412521	0.434	0.544	2.12E-06	7.08E-09	down	Atp2b1
Cfap20	1.39E-10	0.171127196	0.264	0.176	2.29E-06	7.63E-09	up	Cfap20
Isyna1	1.47E-10	0.287821481	0.283	0.198	2.42E-06	8.04E-09	up	Isyna1
Aldoa	1.52E-10	0.606822399	0.767	0.746	2.50E-06	8.28E-09	up	Aldoa
Pag1	1.54E-10	0.131198475	0.213	0.131	2.54E-06	8.39E-09	up	Pag1
Manf	1.67E-10	0.502713365	0.625	0.547	2.75E-06	9.04E-09	up	Manf
Rfc5	1.69E-10	0.215356059	0.281	0.191	2.79E-06	9.14E-09	up	Rfc5
Snw1	1.70E-10	0.221085754	0.438	0.346	2.80E-06	9.15E-09	up	Snw1
Pebp1	1.75E-10	0.430205978	0.576	0.486	2.87E-06	9.36E-09	up	Pebp1
Nmral1	1.83E-10	0.171726594	0.284	0.192	3.01E-06	9.77E-09	up	Nmral1
Sms	2.02E-10	0.278055957	0.453	0.355	3.32E-06	1.07E-08	up	Sms
Vsir	2.15E-10	-0.215494008	0.469	0.564	3.54E-06	1.14E-08	down	Vsir
Tubb4b	2.20E-10	0.570823467	0.505	0.421	3.62E-06	1.16E-08	up	Tubb4b
Mif	2.21E-10	0.810367372	0.631	0.548	3.63E-06	1.16E-08	up	Mif
Ppif	2.33E-10	0.173501061	0.263	0.175	3.84E-06	1.23E-08	up	Ppif
Skp1a	2.35E-10	0.315651084	0.615	0.528	3.87E-06	1.23E-08	up	Skp1a
Cenpv	2.37E-10	-0.077780632	0.026	0.073	3.89E-06	1.24E-08	none	Cenpv
Sod1	2.38E-10	-0.227950023	0.447	0.535	3.91E-06	1.24E-08	down	Sod1
Ahnak	2.45E-10	-0.356813359	0.628	0.673	4.04E-06	1.27E-08	down	Ahnak
Cops5	2.51E-10	0.227991694	0.32	0.234	4.14E-06	1.30E-08	up	Cops5
Ddit3	2.56E-10	0.1063931	0.116	0.056	4.21E-06	1.32E-08	up	Ddit3
Ighg2c	2.66E-10	-0.04088707	0	0.023	4.37E-06	1.37E-08	none	Ighg2c
Psmc6	3.11E-10	0.292783724	0.431	0.347	5.12E-06	1.59E-08	up	Psmc6
Hsp90ab1	3.17E-10	0.632018961	0.95	0.917	5.22E-06	1.62E-08	up	Hsp90ab1
Rac2	3.28E-10	0.279104676	0.859	0.824	5.40E-06	1.67E-08	up	Rac2
mt-Atp8	3.35E-10	-0.281541937	0.934	0.947	5.51E-06	1.70E-08	down	mt-Atp8
Ppa1	3.37E-10	0.375114598	0.284	0.203	5.55E-06	1.71E-08	up	Ppa1
Plk2	3.40E-10	0.064112116	0.056	0.015	5.59E-06	1.71E-08	none	Plk2
Psmc1	3.47E-10	0.293871343	0.413	0.331	5.71E-06	1.74E-08	up	Psmc1
Apoc1	3.48E-10	-0.073414077	0.013	0.051	5.72E-06	1.74E-08	none	Apoc1
Csnk2b	3.51E-10	0.303082611	0.67	0.602	5.78E-06	1.76E-08	up	Csnk2b
0610037L13Rik	3.53E-10	0.152458317	0.23	0.147	5.81E-06	1.76E-08	up	0610037L13Rik
Nsmce4a	3.75E-10	0.276580195	0.492	0.406	6.18E-06	1.87E-08	up	Nsmce4a
Eef1d	3.77E-10	0.51027527	0.742	0.687	6.20E-06	1.87E-08	up	Eef1d
Cfl1	3.80E-10	0.391576128	0.946	0.93	6.26E-06	1.88E-08	up	Cfl1
Ppp1r9b	3.90E-10	-0.146607623	0.332	0.432	6.43E-06	1.92E-08	down	Ppp1r9b
Adsl	4.01E-10	0.244769006	0.272	0.186	6.60E-06	1.97E-08	up	Adsl
Rpl27a	4.10E-10	-0.171504037	0.961	0.958	6.75E-06	2.01E-08	down	Rpl27a
Iglv1	4.15E-10	-0.027196338	0.003	0.031	6.84E-06	2.03E-08	none	Iglv1
Csrp1	4.21E-10	0.219688569	0.347	0.256	6.94E-06	2.05E-08	up	Csrp1
Igha	4.64E-10	-0.948349369	0	0.022	7.64E-06	2.25E-08	down	Igha
Pkig	4.75E-10	0.173771738	0.523	0.417	7.82E-06	2.29E-08	up	Pkig
Chchd10	4.75E-10	0.228680167	0.222	0.142	7.82E-06	2.29E-08	up	Chchd10
Adrm1	5.05E-10	0.287843131	0.447	0.366	8.32E-06	2.43E-08	up	Adrm1
Zfp516	5.11E-10	-0.110458857	0.084	0.152	8.41E-06	2.45E-08	down	Zfp516
Mgst1	5.15E-10	-0.226338363	0.487	0.591	8.48E-06	2.46E-08	down	Mgst1
Ndufa9	5.25E-10	0.214138549	0.383	0.291	8.64E-06	2.51E-08	up	Ndufa9
Hmga1	5.27E-10	0.412502344	0.495	0.408	8.68E-06	2.51E-08	up	Hmga1
Ldha	5.56E-10	0.722777103	0.738	0.682	9.15E-06	2.64E-08	up	Ldha
Dusp2	5.82E-10	0.237289111	0.178	0.106	9.58E-06	2.75E-08	up	Dusp2
Rexo2	6.23E-10	0.289929525	0.625	0.552	1.03E-05	2.94E-08	up	Rexo2
Zfp710	6.27E-10	-0.157590402	0.225	0.315	1.03E-05	2.95E-08	down	Zfp710
Clic1	6.36E-10	0.322211969	0.884	0.84	1.05E-05	2.98E-08	up	Clic1
Lmo4	6.47E-10	-0.177218612	0.417	0.509	1.07E-05	3.03E-08	down	Lmo4
Ccr9	6.52E-10	0.220543588	0.147	0.08	1.07E-05	3.04E-08	up	Ccr9
Pold2	6.76E-10	0.215691454	0.245	0.166	1.11E-05	3.14E-08	up	Pold2
Hspd1	6.80E-10	0.776215704	0.474	0.401	1.12E-05	3.15E-08	up	Hspd1
Rnasek	7.17E-10	-0.143184463	0.188	0.274	1.18E-05	3.31E-08	down	Rnasek
Psmd4	7.17E-10	0.248210603	0.504	0.42	1.18E-05	3.31E-08	up	Psmd4
Farsb	7.38E-10	0.226406236	0.252	0.173	1.21E-05	3.39E-08	up	Farsb
Tyms	7.60E-10	0.38631638	0.33	0.25	1.25E-05	3.48E-08	up	Tyms
Tnfsf13os	7.68E-10	-0.075649032	0.039	0.091	1.26E-05	3.51E-08	none	Tnfsf13os
Klra2	7.76E-10	-0.160464095	0.123	0.198	1.28E-05	3.54E-08	down	Klra2
Samsn1	7.87E-10	0.192742918	0.446	0.352	1.30E-05	3.58E-08	up	Samsn1
Ppbp	8.42E-10	-0.344683077	0.002	0.028	1.39E-05	3.81E-08	down	Ppbp
Tmsb4x	8.44E-10	-0.233617977	0.988	0.992	1.39E-05	3.81E-08	down	Tmsb4x
Asna1	8.46E-10	0.195688262	0.351	0.262	1.39E-05	3.81E-08	up	Asna1
Clec4a1	8.48E-10	-0.153950954	0.185	0.273	1.40E-05	3.81E-08	down	Clec4a1
Cldnd1	8.56E-10	0.166669517	0.289	0.202	1.41E-05	3.84E-08	up	Cldnd1
Mrpl42	8.77E-10	0.377048646	0.503	0.422	1.44E-05	3.92E-08	up	Mrpl42
Gdi2	8.80E-10	0.257904788	0.719	0.642	1.45E-05	3.93E-08	up	Gdi2
Rpp40	8.92E-10	0.080809404	0.08	0.031	1.47E-05	3.97E-08	none	Rpp40
Top1	9.45E-10	0.309627154	0.625	0.544	1.55E-05	4.19E-08	up	Top1
Uqcrc1	9.47E-10	0.3610919	0.618	0.551	1.56E-05	4.19E-08	up	Uqcrc1
Atp5o.1	1.00E-09	0.368395019	0.74	0.681	1.65E-05	4.42E-08	up	Atp5o.1
Psmb1	1.01E-09	0.356094664	0.751	0.711	1.66E-05	4.42E-08	up	Psmb1
Lefty1	1.01E-09	0.111628266	0.103	0.048	1.66E-05	4.42E-08	up	Lefty1
Abt1	1.01E-09	0.11664027	0.188	0.114	1.67E-05	4.42E-08	up	Abt1
Bclaf1	1.01E-09	0.281583385	0.496	0.413	1.67E-05	4.42E-08	up	Bclaf1
D13Ertd608e	1.07E-09	0.061288453	0.042	0.009	1.76E-05	4.65E-08	none	D13Ertd608e
Ptprcap	1.07E-09	0.261892101	0.331	0.237	1.77E-05	4.66E-08	up	Ptprcap
Myo1f	1.08E-09	-0.226156381	0.492	0.569	1.77E-05	4.66E-08	down	Myo1f
Sf3a1	1.08E-09	0.199312618	0.327	0.24	1.78E-05	4.66E-08	up	Sf3a1
Mtap	1.11E-09	0.141349221	0.176	0.103	1.83E-05	4.78E-08	up	Mtap
Sumo2	1.13E-09	0.392005718	0.802	0.739	1.87E-05	4.87E-08	up	Sumo2
Cd8b1	1.14E-09	0.160649025	0.053	0.015	1.87E-05	4.87E-08	up	Cd8b1
Nhsl2	1.17E-09	-0.141219644	0.15	0.23	1.92E-05	4.99E-08	down	Nhsl2
Snrnp40	1.18E-09	0.249295207	0.385	0.3	1.94E-05	5.03E-08	up	Snrnp40
Thop1	1.20E-09	0.117604298	0.133	0.07	1.97E-05	5.10E-08	up	Thop1
Sema4a	1.22E-09	-0.160319069	0.257	0.349	2.01E-05	5.18E-08	down	Sema4a
Ap2m1	1.25E-09	0.28917061	0.606	0.541	2.05E-05	5.28E-08	up	Ap2m1
Il1r2	1.29E-09	0.093372415	0.049	0.013	2.12E-05	5.43E-08	none	Il1r2
Eif4ebp2	1.31E-09	-0.173636893	0.413	0.513	2.16E-05	5.53E-08	down	Eif4ebp2
Eprs	1.32E-09	0.285234339	0.38	0.292	2.17E-05	5.54E-08	up	Eprs
Phb	1.34E-09	0.359728679	0.386	0.303	2.21E-05	5.62E-08	up	Phb
Nolc1	1.44E-09	0.404665815	0.33	0.245	2.38E-05	6.03E-08	up	Nolc1
Dazap1	1.47E-09	0.298330095	0.449	0.368	2.42E-05	6.12E-08	up	Dazap1
Pdia4	1.48E-09	0.288865543	0.387	0.295	2.44E-05	6.15E-08	up	Pdia4
Cnot11	1.51E-09	0.121331586	0.178	0.106	2.49E-05	6.27E-08	up	Cnot11
Hmgn1	1.56E-09	0.339977143	0.452	0.357	2.57E-05	6.47E-08	up	Hmgn1
Pelo	1.73E-09	0.118663284	0.151	0.084	2.85E-05	7.15E-08	up	Pelo
Dkc1	1.75E-09	0.264104239	0.296	0.211	2.89E-05	7.22E-08	up	Dkc1
Psma5	1.77E-09	0.367973282	0.599	0.525	2.92E-05	7.28E-08	up	Psma5
Sin3b	1.79E-09	0.198491075	0.534	0.448	2.94E-05	7.32E-08	up	Sin3b
E2f2	1.86E-09	-0.203876828	0.269	0.355	3.05E-05	7.58E-08	down	E2f2
Alkbh1	1.95E-09	0.135886226	0.247	0.164	3.20E-05	7.92E-08	up	Alkbh1
Chordc1	1.96E-09	0.183231362	0.32	0.233	3.23E-05	7.96E-08	up	Chordc1
Nfil3	2.13E-09	0.191174512	0.268	0.188	3.51E-05	8.64E-08	up	Nfil3
Psma2	2.14E-09	0.386062406	0.703	0.648	3.52E-05	8.66E-08	up	Psma2
Uvrag	2.17E-09	0.165692866	0.414	0.321	3.56E-05	8.74E-08	up	Uvrag
Chtf8	2.18E-09	0.166772952	0.29	0.207	3.60E-05	8.79E-08	up	Chtf8
Bzw2	2.21E-09	0.3146825	0.303	0.222	3.64E-05	8.85E-08	up	Bzw2
Srpk1	2.21E-09	0.240926372	0.349	0.264	3.64E-05	8.85E-08	up	Srpk1
Nt5c3b	2.23E-09	0.114572066	0.136	0.073	3.67E-05	8.91E-08	up	Nt5c3b
Qdpr	2.26E-09	0.219221485	0.374	0.284	3.72E-05	9.01E-08	up	Qdpr
Il10ra	2.28E-09	-0.181399242	0.245	0.33	3.75E-05	9.03E-08	down	Il10ra
Rsl1d1	2.28E-09	0.319312264	0.359	0.273	3.76E-05	9.03E-08	up	Rsl1d1
Cope	2.28E-09	0.29874319	0.674	0.602	3.76E-05	9.03E-08	up	Cope
Myadm	2.31E-09	-0.167066542	0.266	0.357	3.79E-05	9.10E-08	down	Myadm
Xaf1	2.33E-09	0.132848458	0.193	0.12	3.83E-05	9.16E-08	up	Xaf1
Gar1	2.36E-09	0.33152657	0.306	0.225	3.89E-05	9.28E-08	up	Gar1
Ptp4a3	2.55E-09	0.158686599	0.368	0.272	4.20E-05	1.00E-07	up	Ptp4a3
Pfdn2	2.64E-09	0.271409761	0.507	0.433	4.34E-05	1.03E-07	up	Pfdn2
Ssb	2.79E-09	0.326336629	0.587	0.505	4.59E-05	1.09E-07	up	Ssb
Rnf130	2.88E-09	-0.180511885	0.535	0.613	4.75E-05	1.12E-07	down	Rnf130
Rrp1	2.89E-09	0.284840239	0.491	0.414	4.75E-05	1.12E-07	up	Rrp1
Pltp	2.94E-09	0.438103709	0.187	0.119	4.84E-05	1.14E-07	up	Pltp
Elf1	3.03E-09	0.190997487	0.516	0.424	4.98E-05	1.17E-07	up	Elf1
C3	3.09E-09	-0.237853069	0.415	0.512	5.08E-05	1.19E-07	down	C3
Psme2	3.12E-09	0.281479082	0.797	0.732	5.14E-05	1.20E-07	up	Psme2
Exosc3	3.16E-09	0.271470331	0.413	0.329	5.21E-05	1.21E-07	up	Exosc3
Tuba1b	3.17E-09	0.628987723	0.708	0.649	5.21E-05	1.21E-07	up	Tuba1b
Lst1	3.19E-09	-0.193830516	0.559	0.65	5.26E-05	1.22E-07	down	Lst1
Clpp	3.20E-09	0.225459597	0.296	0.213	5.26E-05	1.22E-07	up	Clpp
Ahcy	3.30E-09	0.376582057	0.323	0.247	5.43E-05	1.25E-07	up	Ahcy
Mrps2	3.31E-09	0.124146418	0.161	0.094	5.45E-05	1.25E-07	up	Mrps2
Nup37	3.38E-09	0.193043186	0.205	0.133	5.57E-05	1.28E-07	up	Nup37
Tmem259	3.41E-09	-0.136967337	0.236	0.325	5.62E-05	1.29E-07	down	Tmem259
H2-Q7	3.50E-09	0.267022785	0.28	0.199	5.76E-05	1.32E-07	up	H2-Q7
Pik3ip1	3.53E-09	0.094608944	0.123	0.064	5.81E-05	1.33E-07	none	Pik3ip1
F13a1	3.54E-09	-0.201649273	0.525	0.641	5.83E-05	1.33E-07	down	F13a1
Atp5c1	3.55E-09	0.397584831	0.833	0.793	5.85E-05	1.33E-07	up	Atp5c1
Aarsd1	3.85E-09	0.316503387	0.301	0.228	6.34E-05	1.44E-07	up	Aarsd1
Gm9733	4.15E-09	-0.268681637	0.246	0.331	6.83E-05	1.54E-07	down	Gm9733
Eif2b5	4.15E-09	0.171673262	0.24	0.163	6.83E-05	1.54E-07	up	Eif2b5
Ergic1	4.18E-09	0.166673307	0.238	0.161	6.88E-05	1.55E-07	up	Ergic1
Taf1d	4.24E-09	0.252953885	0.379	0.297	6.99E-05	1.57E-07	up	Taf1d
7-Sep	4.25E-09	0.209664448	0.492	0.41	7.00E-05	1.57E-07	up	7-Sep
Gm16867	4.33E-09	-0.029693319	0	0.02	7.13E-05	1.60E-07	none	Gm16867
Sulf2	4.45E-09	-0.135470866	0.128	0.2	7.32E-05	1.63E-07	down	Sulf2
Srp54a	4.52E-09	0.089694718	0.12	0.062	7.43E-05	1.66E-07	none	Srp54a
Emilin2	4.60E-09	-0.174658414	0.405	0.505	7.58E-05	1.68E-07	down	Emilin2
Cmtr1	4.74E-09	0.102908368	0.13	0.07	7.80E-05	1.73E-07	up	Cmtr1
Tomm6	4.78E-09	-0.160045007	0.209	0.291	7.86E-05	1.74E-07	down	Tomm6
Hmgb1	4.90E-09	0.400115255	0.823	0.79	8.07E-05	1.78E-07	up	Hmgb1
Cblb	4.91E-09	0.101957992	0.142	0.079	8.08E-05	1.78E-07	up	Cblb
Mettl16	5.13E-09	0.158815774	0.182	0.113	8.44E-05	1.85E-07	up	Mettl16
Calm1	5.14E-09	0.36386129	0.901	0.873	8.46E-05	1.85E-07	up	Calm1
Ucp2	5.31E-09	0.281323512	0.933	0.897	8.74E-05	1.91E-07	up	Ucp2
H2-T22	5.45E-09	0.174587679	0.4	0.312	8.96E-05	1.96E-07	up	H2-T22
Naaa	5.47E-09	-0.198014668	0.312	0.406	9.00E-05	1.96E-07	down	Naaa
Eif1	5.48E-09	0.327468023	0.962	0.939	9.02E-05	1.96E-07	up	Eif1
Rars	5.68E-09	0.18382853	0.255	0.177	9.36E-05	2.03E-07	up	Rars
Snrnp48	5.76E-09	0.165450228	0.258	0.181	9.48E-05	2.05E-07	up	Snrnp48
AC163018.1	5.85E-09	-0.071518935	0.037	0.085	9.62E-05	2.08E-07	none	AC163018.1
Sema4d	6.19E-09	-0.164642018	0.277	0.365	0.000101866	2.19E-07	down	Sema4d
Usp14	6.19E-09	0.217949693	0.269	0.192	0.000101874	2.19E-07	up	Usp14
Hmox2	6.36E-09	0.217764061	0.482	0.404	0.000104758	2.25E-07	up	Hmox2
Pim3	6.61E-09	0.099014646	0.136	0.075	0.000108825	2.33E-07	none	Pim3
Dna2	6.66E-09	-0.1540698	0.254	0.34	0.000109676	2.34E-07	down	Dna2
Etfa	6.87E-09	0.224493222	0.46	0.377	0.000113014	2.41E-07	up	Etfa
Cct5	7.05E-09	0.461945036	0.642	0.588	0.000116115	2.47E-07	up	Cct5
Arl4a	7.30E-09	0.113216347	0.14	0.079	0.000120175	2.55E-07	up	Arl4a
Rhob	7.51E-09	0.327089676	0.483	0.408	0.000123662	2.62E-07	up	Rhob
Hist1h2ao	7.92E-09	-1.225083711	0.287	0.343	0.000130353	2.76E-07	down	Hist1h2ao
Ruvbl2	8.25E-09	0.367186185	0.317	0.24	0.000135711	2.86E-07	up	Ruvbl2
Nop2	8.41E-09	0.161865186	0.201	0.129	0.000138426	2.91E-07	up	Nop2
Hnrnpl	8.67E-09	0.335182749	0.689	0.628	0.000142679	3.00E-07	up	Hnrnpl
Cd300lb	8.86E-09	-0.108605516	0.105	0.173	0.00014586	3.06E-07	down	Cd300lb
Rae1	8.96E-09	0.208001484	0.302	0.223	0.000147398	3.08E-07	up	Rae1
Apex1	9.09E-09	0.326773278	0.324	0.245	0.000149563	3.12E-07	up	Apex1
Sla	9.15E-09	0.220861843	0.477	0.401	0.000150599	3.14E-07	up	Sla
Nfkbiz	9.92E-09	0.142512187	0.254	0.174	0.000163339	3.40E-07	up	Nfkbiz
Tomm40	9.97E-09	0.361794416	0.326	0.251	0.000164053	3.40E-07	up	Tomm40
Mrpl39	1.01E-08	0.136921323	0.227	0.152	0.000166824	3.45E-07	up	Mrpl39
Bex3	1.02E-08	0.237975024	0.394	0.307	0.000168167	3.47E-07	up	Bex3
Xpo5	1.03E-08	0.108130984	0.108	0.054	0.000169946	3.50E-07	up	Xpo5
Malat1	1.03E-08	0.341793807	0.889	0.878	0.000170187	3.50E-07	up	Malat1
Lamtor4	1.06E-08	-0.172894214	0.741	0.79	0.000174825	3.59E-07	down	Lamtor4
mt-Co1	1.10E-08	-0.246781944	0.981	0.98	0.000181757	3.72E-07	down	mt-Co1
Utp4	1.11E-08	0.113159834	0.137	0.076	0.000182797	3.74E-07	up	Utp4
Ppp5c	1.12E-08	0.166977953	0.263	0.185	0.000184807	3.77E-07	up	Ppp5c
Eif2s1	1.13E-08	0.339691961	0.422	0.344	0.000185854	3.79E-07	up	Eif2s1
Iglv2	1.13E-08	-0.051168115	0.001	0.02	0.00018657	3.79E-07	none	Iglv2
Dhrs3	1.17E-08	-0.13369823	0.12	0.189	0.000192449	3.90E-07	down	Dhrs3
Gmppb	1.18E-08	0.110681319	0.146	0.084	0.000194949	3.95E-07	up	Gmppb
Clec4a3	1.20E-08	-0.156860461	0.226	0.312	0.000196873	3.98E-07	down	Clec4a3
Dcps	1.23E-08	0.187965119	0.36	0.273	0.000202439	4.08E-07	up	Dcps
Pf4	1.25E-08	-0.841017608	0.026	0.068	0.000206525	4.16E-07	down	Pf4
Mvb12a	1.27E-08	0.213734241	0.526	0.46	0.000208932	4.20E-07	up	Mvb12a
Csgalnact2	1.30E-08	-0.138851356	0.196	0.278	0.000213587	4.28E-07	down	Csgalnact2
Pycrl	1.31E-08	0.142663469	0.183	0.115	0.000215767	4.32E-07	up	Pycrl
Phyh	1.36E-08	0.130149573	0.229	0.154	0.000223236	4.46E-07	up	Phyh
Fam129a	1.40E-08	-0.143231697	0.219	0.303	0.000231029	4.60E-07	down	Fam129a
Map2k2	1.40E-08	0.262039175	0.581	0.507	0.000231245	4.60E-07	up	Map2k2
Etfb	1.45E-08	-0.365569775	0.412	0.497	0.000238382	4.73E-07	down	Etfb
Mtx1	1.51E-08	0.201369942	0.313	0.237	0.000248577	4.92E-07	up	Mtx1
Neurl3	1.54E-08	-0.09242176	0.077	0.138	0.000253236	5.00E-07	none	Neurl3
Ecsit	1.55E-08	0.12530603	0.168	0.103	0.000255385	5.04E-07	up	Ecsit
Zfand5	1.59E-08	0.188965004	0.426	0.347	0.000261755	5.15E-07	up	Zfand5
Anapc16	1.65E-08	0.156503206	0.407	0.319	0.000270935	5.32E-07	up	Anapc16
Dnajb11	1.67E-08	0.272768766	0.455	0.375	0.000274269	5.38E-07	up	Dnajb11
Ets2	1.68E-08	0.075613143	0.087	0.039	0.000276056	5.40E-07	none	Ets2
Mt1	1.69E-08	0.383926736	0.341	0.262	0.000277969	5.43E-07	up	Mt1
Phax	1.72E-08	0.153954799	0.308	0.226	0.00028268	5.51E-07	up	Phax
Grasp	1.72E-08	0.065712062	0.062	0.023	0.000283013	5.51E-07	none	Grasp
Vti1b	1.74E-08	0.175810829	0.465	0.381	0.00028576	5.55E-07	up	Vti1b
Ube2i	1.75E-08	0.363692975	0.629	0.563	0.000288614	5.59E-07	up	Ube2i
Oas1g	1.76E-08	0.0509095	0.046	0.013	0.000289317	5.60E-07	none	Oas1g
Piezo1	1.81E-08	-0.130588106	0.234	0.319	0.000297126	5.74E-07	down	Piezo1
Bud23	1.82E-08	0.205367212	0.281	0.202	0.000299475	5.77E-07	up	Bud23
Impdh2	1.83E-08	0.462726585	0.488	0.421	0.000301009	5.79E-07	up	Impdh2
Sgsh	1.88E-08	-0.07078893	0.041	0.089	0.000309667	5.94E-07	none	Sgsh
Cfh	1.92E-08	-0.13441252	0.074	0.132	0.000316333	6.06E-07	down	Cfh
Stip1	1.99E-08	0.296040177	0.386	0.309	0.000327273	6.26E-07	up	Stip1
Paqr5	2.03E-08	0.07869666	0.085	0.039	0.000333474	6.36E-07	none	Paqr5
Pfn1	2.03E-08	0.351423765	0.966	0.943	0.000334375	6.37E-07	up	Pfn1
Pnkp	2.05E-08	0.204315446	0.388	0.302	0.000337241	6.40E-07	up	Pnkp
Rsu1	2.05E-08	0.160943873	0.426	0.338	0.000337485	6.40E-07	up	Rsu1
Ran	2.08E-08	0.679841859	0.726	0.675	0.000341929	6.48E-07	up	Ran
E2f4	2.09E-08	0.231860348	0.365	0.291	0.00034411	6.50E-07	up	E2f4
Gnl2	2.16E-08	0.120477762	0.191	0.122	0.00035519	6.69E-07	up	Gnl2
Klra17	2.16E-08	0.078129305	0.077	0.033	0.000355251	6.69E-07	none	Klra17
Nucb2	2.24E-08	0.155783652	0.25	0.174	0.000368101	6.92E-07	up	Nucb2
Sec61g	2.26E-08	0.343393625	0.902	0.851	0.000371596	6.97E-07	up	Sec61g
Snrpd1	2.26E-08	0.422595009	0.618	0.549	0.000372078	6.97E-07	up	Snrpd1
Eif1a	2.27E-08	0.1803809	0.292	0.212	0.000373178	6.98E-07	up	Eif1a
Ola1	2.28E-08	0.268820714	0.426	0.347	0.00037507	7.00E-07	up	Ola1
Gars	2.31E-08	0.279390847	0.352	0.281	0.000380633	7.08E-07	up	Gars
Rfc3	2.32E-08	0.149907185	0.211	0.139	0.000381053	7.08E-07	up	Rfc3
Tbcb	2.34E-08	0.222396231	0.499	0.422	0.00038468	7.14E-07	up	Tbcb
Ufm1	2.35E-08	0.215869134	0.412	0.335	0.000386506	7.16E-07	up	Ufm1
Epsti1	2.37E-08	0.150270735	0.417	0.329	0.000390521	7.22E-07	up	Epsti1
Uqcrh	2.42E-08	-0.132273439	0.893	0.907	0.000397979	7.34E-07	down	Uqcrh
Map3k8	2.54E-08	0.111525813	0.185	0.117	0.000417455	7.69E-07	up	Map3k8
Atf4	2.54E-08	0.276508671	0.516	0.433	0.000418294	7.69E-07	up	Atf4
Nsfl1c	2.59E-08	0.188521593	0.338	0.258	0.000426677	7.83E-07	up	Nsfl1c
Serpinh1	2.64E-08	0.040930458	0.03	0.005	0.000435213	7.97E-07	none	Serpinh1
Gm6793	2.67E-08	-0.067316167	0.033	0.076	0.000439438	8.03E-07	none	Gm6793
Slirp	2.70E-08	0.291353755	0.462	0.388	0.000444303	8.11E-07	up	Slirp
Traf4	2.74E-08	0.060640636	0.066	0.026	0.000451367	8.22E-07	none	Traf4
Clec4a2	2.80E-08	-0.186823698	0.307	0.397	0.000460819	8.38E-07	down	Clec4a2
Ccdc85b	2.83E-08	-0.125515118	0.198	0.278	0.000465935	8.46E-07	down	Ccdc85b
Ppp1cc	2.91E-08	0.317438867	0.632	0.568	0.0004795	8.69E-07	up	Ppp1cc
Dmkn	2.95E-08	0.280091997	0.134	0.077	0.000486152	8.78E-07	up	Dmkn
Med29	2.95E-08	0.13603139	0.253	0.177	0.000486284	8.78E-07	up	Med29
Uchl5	2.97E-08	0.277849772	0.381	0.306	0.000488116	8.79E-07	up	Uchl5
Acaa1a	3.10E-08	0.172185786	0.474	0.389	0.000510973	9.19E-07	up	Acaa1a
Rpl30	3.16E-08	-0.142069829	0.975	0.975	0.000520626	9.35E-07	down	Rpl30
Utp14a	3.18E-08	0.167691184	0.277	0.202	0.000524146	9.39E-07	up	Utp14a
Got1	3.21E-08	0.105608624	0.131	0.074	0.000528363	9.45E-07	up	Got1
Ruvbl1	3.27E-08	0.212924246	0.275	0.201	0.000538485	9.62E-07	up	Ruvbl1
Mzb1	3.43E-08	0.116620696	0.096	0.047	0.000564632	1.01E-06	up	Mzb1
Suclg2	3.45E-08	0.130820566	0.206	0.135	0.00056822	1.01E-06	up	Suclg2
Emc2	3.52E-08	0.1805329	0.361	0.284	0.000580101	1.03E-06	up	Emc2
Atp1b1	3.53E-08	0.119563112	0.164	0.098	0.000580377	1.03E-06	up	Atp1b1
Ak6	3.60E-08	0.319348537	0.431	0.362	0.00059319	1.05E-06	up	Ak6
Psmb6	3.68E-08	0.333985818	0.661	0.61	0.000605111	1.07E-06	up	Psmb6
Ifi27l2a	3.70E-08	0.327539916	0.673	0.574	0.000608646	1.07E-06	up	Ifi27l2a
Isoc1	3.75E-08	0.153516236	0.273	0.196	0.000617021	1.09E-06	up	Isoc1
Vps72	3.76E-08	0.147872944	0.287	0.209	0.000619577	1.09E-06	up	Vps72
Ifrd2	3.82E-08	0.22399305	0.195	0.13	0.000629199	1.10E-06	up	Ifrd2
Erh	3.87E-08	0.501169202	0.7	0.651	0.000636761	1.12E-06	up	Erh
Trem1	3.96E-08	0.074950385	0.076	0.033	0.000652194	1.14E-06	none	Trem1
Wdr61	4.04E-08	0.234406198	0.34	0.264	0.000664651	1.16E-06	up	Wdr61
Plxnd1	4.04E-08	-0.116998308	0.163	0.237	0.000665234	1.16E-06	down	Plxnd1
Dis3	4.19E-08	0.106170138	0.142	0.083	0.000689179	1.20E-06	up	Dis3
Akt1	4.19E-08	-0.124940303	0.355	0.443	0.000689891	1.20E-06	down	Akt1
Ezr	4.23E-08	0.186760494	0.41	0.325	0.000696566	1.21E-06	up	Ezr
Pgls	4.29E-08	0.262995033	0.789	0.741	0.000705654	1.22E-06	up	Pgls
Tmed2	4.30E-08	0.371904945	0.713	0.656	0.000707281	1.22E-06	up	Tmed2
Rpl37a	4.35E-08	-0.102759875	0.975	0.972	0.000715302	1.23E-06	down	Rpl37a
Cdh5	4.42E-08	0.049393063	0.055	0.019	0.000727845	1.25E-06	none	Cdh5
Nktr	4.42E-08	0.175209085	0.357	0.279	0.000727997	1.25E-06	up	Nktr
Aasdhppt	4.53E-08	0.114367848	0.177	0.111	0.000745331	1.28E-06	up	Aasdhppt
Tcp1	4.60E-08	0.459560533	0.57	0.511	0.000756939	1.30E-06	up	Tcp1
A430046D13Rik	4.64E-08	-0.08769771	0.059	0.111	0.000763462	1.31E-06	none	A430046D13Rik
Exosc7	4.68E-08	0.248528625	0.315	0.239	0.000770609	1.32E-06	up	Exosc7
Tmem97	4.85E-08	0.29821967	0.238	0.168	0.000797975	1.36E-06	up	Tmem97
Bcas2	4.87E-08	0.253597984	0.516	0.437	0.000801233	1.36E-06	up	Bcas2
Rps27a	4.95E-08	-0.074640169	0.971	0.971	0.000815386	1.38E-06	none	Rps27a
Fam50a	5.03E-08	0.12517493	0.343	0.257	0.000827549	1.40E-06	up	Fam50a
H2-K1	5.08E-08	0.245394612	0.902	0.897	0.000835808	1.41E-06	up	H2-K1
Mctp2	5.21E-08	0.077378614	0.092	0.044	0.000856819	1.45E-06	none	Mctp2
Hnrnpa2b1	5.25E-08	0.348411842	0.876	0.853	0.000864689	1.46E-06	up	Hnrnpa2b1
Smarce1	5.26E-08	0.180892974	0.402	0.319	0.000865335	1.46E-06	up	Smarce1
Coq7	5.26E-08	0.159028747	0.211	0.143	0.000866375	1.46E-06	up	Coq7
Kdelr1	5.28E-08	0.212434413	0.52	0.445	0.000869404	1.46E-06	up	Kdelr1
Pole2	5.34E-08	0.090780086	0.126	0.07	0.00087839	1.47E-06	none	Pole2
Kdelr2	5.34E-08	0.300365199	0.446	0.37	0.000879247	1.47E-06	up	Kdelr2
Nme6	5.35E-08	0.123573799	0.134	0.078	0.000879947	1.47E-06	up	Nme6
Rrs1	5.40E-08	0.164830575	0.211	0.141	0.00088837	1.48E-06	up	Rrs1
Usp18	5.49E-08	0.102891736	0.112	0.06	0.000903132	1.50E-06	up	Usp18
Psmd7	5.52E-08	0.352355505	0.469	0.397	0.000909117	1.51E-06	up	Psmd7
Ywhah	5.57E-08	0.249448272	0.642	0.57	0.000917155	1.52E-06	up	Ywhah
Actb	5.62E-08	0.334429173	0.988	0.982	0.000925703	1.53E-06	up	Actb
Cxcr4	5.69E-08	0.090897388	0.5	0.391	0.000937249	1.55E-06	none	Cxcr4
Trp53	5.73E-08	0.254166922	0.46	0.383	0.000943237	1.56E-06	up	Trp53
Hsp90b1	5.83E-08	0.466665891	0.825	0.785	0.000959661	1.58E-06	up	Hsp90b1
Pik3r1	5.99E-08	0.140528853	0.306	0.228	0.000985994	1.62E-06	up	Pik3r1
Sqstm1	6.09E-08	0.172835913	0.497	0.423	0.001002294	1.65E-06	up	Sqstm1
Zfyve19	6.13E-08	0.102035067	0.144	0.085	0.001008169	1.65E-06	up	Zfyve19
Cnot2	6.33E-08	0.104315443	0.206	0.136	0.001042492	1.71E-06	up	Cnot2
Rpl9	6.42E-08	-0.082002828	0.888	0.917	0.001056187	1.73E-06	none	Rpl9
Mdh2	6.44E-08	0.399450017	0.665	0.62	0.001060238	1.73E-06	up	Mdh2
Pou2f2	6.49E-08	-0.147356631	0.347	0.439	0.001067541	1.74E-06	down	Pou2f2
Lifr	6.58E-08	0.110238163	0.131	0.076	0.001082449	1.76E-06	up	Lifr
Idh3b	6.67E-08	0.253487135	0.471	0.401	0.001097773	1.78E-06	up	Idh3b
Tubb5	6.79E-08	0.429646854	0.731	0.651	0.001117641	1.81E-06	up	Tubb5
Csf3r	7.22E-08	-0.14922836	0.219	0.3	0.00118912	1.92E-06	down	Csf3r
Banp	7.25E-08	0.092128529	0.125	0.07	0.001193555	1.93E-06	none	Banp
Znrf2	7.30E-08	-0.142041381	0.22	0.295	0.001202321	1.94E-06	down	Znrf2
Rbbp7	7.36E-08	0.316084647	0.454	0.382	0.001211034	1.95E-06	up	Rbbp7
Fmnl1	7.40E-08	-0.191052256	0.601	0.666	0.001217527	1.96E-06	down	Fmnl1
Lmnb1	7.71E-08	0.314656562	0.526	0.443	0.001269261	2.04E-06	up	Lmnb1
Prelid3b	7.73E-08	0.24722633	0.381	0.306	0.001272609	2.04E-06	up	Prelid3b
Txnl1	8.00E-08	0.312934997	0.469	0.399	0.001317446	2.11E-06	up	Txnl1
Aaas	8.01E-08	0.130590185	0.208	0.139	0.001318112	2.11E-06	up	Aaas
Polr1e	8.10E-08	0.092275938	0.109	0.058	0.001333008	2.13E-06	none	Polr1e
Mrpl35	8.19E-08	0.229966636	0.368	0.294	0.001347822	2.15E-06	up	Mrpl35
Tufm	8.25E-08	0.273867315	0.397	0.324	0.001358029	2.16E-06	up	Tufm
Fbxo7	8.30E-08	0.102912745	0.151	0.091	0.001366607	2.17E-06	up	Fbxo7
Cyc1	8.42E-08	0.395137179	0.556	0.497	0.001385529	2.19E-06	up	Cyc1
Mrps35	8.43E-08	0.205497825	0.304	0.23	0.001388124	2.19E-06	up	Mrps35
Aph1c	8.44E-08	-0.10066575	0.094	0.154	0.001388378	2.19E-06	down	Aph1c
Prmt7	8.78E-08	0.129697728	0.158	0.098	0.001445675	2.28E-06	up	Prmt7
Rab3ip	8.90E-08	0.076171788	0.116	0.063	0.0014653	2.31E-06	none	Rab3ip
Eif3j1	8.96E-08	0.285057077	0.405	0.335	0.001475305	2.32E-06	up	Eif3j1
Psma4	9.12E-08	0.348402888	0.604	0.54	0.001500852	2.36E-06	up	Psma4
Nutf2	9.30E-08	0.378142912	0.456	0.39	0.001530006	2.40E-06	up	Nutf2
Dnaja2	9.52E-08	0.251609259	0.519	0.443	0.00156683	2.45E-06	up	Dnaja2
C1qbp	9.56E-08	0.64143379	0.494	0.426	0.001573083	2.46E-06	up	C1qbp
Hnrnpa0	9.59E-08	-0.186985125	0.396	0.478	0.00157868	2.46E-06	down	Hnrnpa0
Maip1	9.63E-08	0.120558035	0.198	0.131	0.001585211	2.47E-06	up	Maip1
Nek6	9.89E-08	0.078109601	0.104	0.054	0.001628006	2.53E-06	none	Nek6
Hs3st1	1.00E-07	0.091719721	0.088	0.043	0.00164683	2.56E-06	none	Hs3st1
Myc	1.01E-07	0.3288908	0.227	0.156	0.001657698	2.57E-06	up	Myc
Blnk	1.03E-07	0.109829893	0.124	0.07	0.001692147	2.62E-06	up	Blnk
Spib	1.04E-07	0.097531447	0.127	0.071	0.001710499	2.64E-06	none	Spib
Ank	1.05E-07	-0.087823277	0.076	0.131	0.001735806	2.68E-06	none	Ank
Syf2	1.07E-07	0.141707608	0.474	0.385	0.001753931	2.70E-06	up	Syf2
Hadh	1.07E-07	0.175003251	0.28	0.208	0.001756276	2.70E-06	up	Hadh
Utp3	1.07E-07	0.207750902	0.438	0.365	0.00176155	2.71E-06	up	Utp3
Klk1b27	1.07E-07	0.107623402	0.061	0.024	0.001766101	2.71E-06	up	Klk1b27
Rps27rt	1.10E-07	-0.119038576	0.217	0.296	0.001804209	2.76E-06	down	Rps27rt
Yrdc	1.10E-07	0.157061076	0.264	0.191	0.001810028	2.77E-06	up	Yrdc
Taldo1	1.10E-07	0.301501122	0.861	0.829	0.001817766	2.78E-06	up	Taldo1
Ifi44	1.12E-07	0.057629976	0.038	0.01	0.001844522	2.81E-06	none	Ifi44
Smyd2	1.15E-07	0.145590492	0.182	0.117	0.001894882	2.88E-06	up	Smyd2
Dnajb9	1.17E-07	0.115768503	0.193	0.128	0.00193157	2.94E-06	up	Dnajb9
Tmem164	1.18E-07	-0.123421209	0.186	0.259	0.001947465	2.96E-06	down	Tmem164
Hspa1a	1.20E-07	0.057542933	0.037	0.009	0.001970638	2.99E-06	none	Hspa1a
H2-Q4	1.21E-07	0.18569062	0.292	0.221	0.001983553	3.00E-06	up	H2-Q4
Otub1	1.23E-07	0.191035279	0.458	0.383	0.002018046	3.05E-06	up	Otub1
Snrpa1	1.24E-07	0.307702498	0.368	0.303	0.002041673	3.08E-06	up	Snrpa1
Gbp8	1.24E-07	0.041415452	0.033	0.007	0.002047693	3.08E-06	none	Gbp8
Mettl17	1.26E-07	0.077997798	0.12	0.067	0.002072535	3.12E-06	none	Mettl17
Ddx27	1.27E-07	0.21742965	0.343	0.267	0.002095435	3.15E-06	up	Ddx27
Xiap	1.30E-07	-0.133329839	0.254	0.334	0.002147576	3.22E-06	down	Xiap
Ndufaf2	1.34E-07	0.138821184	0.189	0.125	0.002212501	3.31E-06	up	Ndufaf2
Tbrg4	1.35E-07	0.13733284	0.192	0.127	0.002222629	3.32E-06	up	Tbrg4
Itgam	1.36E-07	-0.150757039	0.219	0.298	0.002235489	3.34E-06	down	Itgam
Map3k1	1.39E-07	-0.125912334	0.225	0.303	0.002293348	3.42E-06	down	Map3k1
Elk3	1.40E-07	-0.097625216	0.107	0.168	0.002304855	3.43E-06	none	Elk3
Atp6v1h	1.42E-07	0.132249174	0.289	0.213	0.00233504	3.47E-06	up	Atp6v1h
Zbtb18	1.42E-07	-0.097657566	0.096	0.155	0.002335758	3.47E-06	none	Zbtb18
Prkca	1.43E-07	0.092574034	0.123	0.07	0.002357037	3.49E-06	none	Prkca
Rfc4	1.45E-07	0.20946741	0.269	0.201	0.002384367	3.53E-06	up	Rfc4
Psmg2	1.46E-07	0.184120196	0.265	0.196	0.002406593	3.55E-06	up	Psmg2
Myl12b	1.52E-07	0.208996991	0.891	0.859	0.002507706	3.70E-06	up	Myl12b
Mcemp1	1.53E-07	-0.130160742	0.323	0.412	0.002513666	3.70E-06	down	Mcemp1
Eif4a3	1.61E-07	0.285724205	0.494	0.422	0.00265605	3.91E-06	up	Eif4a3
Tmem181a	1.62E-07	0.106532319	0.2	0.134	0.00266005	3.91E-06	up	Tmem181a
Selenos	1.62E-07	0.218210673	0.521	0.445	0.002674127	3.92E-06	up	Selenos
Gm5150	1.63E-07	-0.102326403	0.068	0.12	0.002686572	3.93E-06	down	Gm5150
Il1b	1.66E-07	-0.14405988	0.042	0.086	0.002732476	3.99E-06	down	Il1b
Smim3	1.67E-07	0.100820454	0.147	0.09	0.002754539	4.02E-06	up	Smim3
B3gnt2	1.70E-07	0.139917412	0.243	0.174	0.002794837	4.07E-06	up	B3gnt2
Prkar1a	1.73E-07	0.212173413	0.564	0.497	0.00285218	4.15E-06	up	Prkar1a
Mrps22	1.75E-07	0.118869972	0.155	0.097	0.002877338	4.18E-06	up	Mrps22
Arrb1	1.77E-07	-0.09816925	0.144	0.212	0.002915413	4.23E-06	none	Arrb1
Cdk5rap1	1.78E-07	0.054267398	0.057	0.022	0.002933619	4.25E-06	none	Cdk5rap1
Vdac2	1.79E-07	0.473386508	0.681	0.638	0.002954268	4.28E-06	up	Vdac2
Alad	1.82E-07	0.1350543	0.185	0.122	0.002991287	4.32E-06	up	Alad
Uchl3	1.82E-07	0.226101288	0.332	0.261	0.002992099	4.32E-06	up	Uchl3
Cebpb	1.82E-07	0.509361106	0.715	0.714	0.003002842	4.33E-06	up	Cebpb
Acat2	1.83E-07	0.086733443	0.107	0.058	0.003012258	4.33E-06	none	Acat2
Ier3	1.83E-07	0.249930997	0.195	0.131	0.003012546	4.33E-06	up	Ier3
Plekho1	1.83E-07	-0.149680626	0.323	0.402	0.003017852	4.33E-06	down	Plekho1
Paics	1.84E-07	0.331467814	0.469	0.398	0.003035489	4.35E-06	up	Paics
Treml2	1.85E-07	0.189513842	0.28	0.21	0.003037401	4.35E-06	up	Treml2
Tcf4	1.90E-07	0.166511081	0.389	0.315	0.003126137	4.47E-06	up	Tcf4
Edf1	1.90E-07	0.276076769	0.757	0.706	0.003133972	4.47E-06	up	Edf1
Ptgir	1.91E-07	-0.047633904	0.015	0.045	0.003136561	4.47E-06	none	Ptgir
Tsc22d1	1.96E-07	0.19256964	0.25	0.184	0.003228824	4.59E-06	up	Tsc22d1
Mrpl2	1.98E-07	0.196330645	0.367	0.291	0.003252877	4.62E-06	up	Mrpl2
Mtx2	1.99E-07	0.15466923	0.291	0.217	0.003281242	4.65E-06	up	Mtx2
Parl	2.01E-07	0.204398142	0.37	0.3	0.003314402	4.69E-06	up	Parl
Apip	2.02E-07	0.113621779	0.244	0.171	0.003332806	4.71E-06	up	Apip
Tars2	2.03E-07	0.075090788	0.132	0.077	0.003336597	4.71E-06	none	Tars2
Riox2	2.04E-07	0.112257014	0.189	0.125	0.003356691	4.73E-06	up	Riox2
Selenop	2.06E-07	-0.155336945	0.362	0.442	0.003387379	4.77E-06	down	Selenop
Rab1b	2.06E-07	0.206900038	0.5	0.431	0.003394954	4.77E-06	up	Rab1b
Ftl1	2.17E-07	-0.141400921	0.987	0.985	0.003572231	5.02E-06	down	Ftl1
Prdx3	2.18E-07	0.245119451	0.374	0.304	0.003589965	5.04E-06	up	Prdx3
Ubxn4	2.20E-07	0.204422001	0.5	0.428	0.003616153	5.06E-06	up	Ubxn4
Lrg1	2.22E-07	0.20108641	0.093	0.048	0.003647446	5.10E-06	up	Lrg1
Fus	2.27E-07	0.283854589	0.641	0.568	0.003730826	5.21E-06	up	Fus
Qtrt1	2.27E-07	0.09374974	0.138	0.083	0.003734106	5.21E-06	none	Qtrt1
Mrto4	2.29E-07	0.357460603	0.352	0.285	0.003765222	5.24E-06	up	Mrto4
Anp32a	2.30E-07	0.22294111	0.745	0.684	0.003778601	5.26E-06	up	Anp32a
Magoh	2.37E-07	0.336071955	0.457	0.395	0.003898246	5.41E-06	up	Magoh
Psmd2	2.44E-07	0.282408592	0.458	0.399	0.004008664	5.56E-06	up	Psmd2
2010111I01Rik	2.48E-07	0.115115803	0.158	0.1	0.004083137	5.65E-06	up	2010111I01Rik
Cars	2.48E-07	0.090650902	0.131	0.077	0.004084207	5.65E-06	none	Cars
Rps10	2.48E-07	-0.114676497	0.97	0.968	0.004088839	5.65E-06	down	Rps10
Flna	2.49E-07	-0.192065613	0.704	0.776	0.004106038	5.66E-06	down	Flna
A430005L14Rik	2.53E-07	0.152579059	0.296	0.222	0.004161324	5.73E-06	up	A430005L14Rik
Fam105a	2.58E-07	-0.162883754	0.362	0.44	0.004248323	5.84E-06	down	Fam105a
Ptbp1	2.58E-07	0.296676716	0.465	0.402	0.004252657	5.84E-06	up	Ptbp1
Zeb2	2.60E-07	-0.194869604	0.655	0.708	0.004271233	5.86E-06	down	Zeb2
Hspa4	2.60E-07	0.320215738	0.538	0.473	0.004278416	5.86E-06	up	Hspa4
Tax1bp1	2.65E-07	0.260960085	0.641	0.588	0.004356917	5.96E-06	up	Tax1bp1
Tecr	2.72E-07	0.264797479	0.632	0.571	0.004484481	6.13E-06	up	Tecr
Zcchc9	2.74E-07	0.111647733	0.203	0.139	0.004511206	6.15E-06	up	Zcchc9
Tfg	2.82E-07	0.147527695	0.324	0.248	0.004643707	6.33E-06	up	Tfg
Rabggtb	2.83E-07	0.172160803	0.266	0.199	0.004658292	6.34E-06	up	Rabggtb
Letmd1	2.83E-07	0.07790544	0.119	0.067	0.004664864	6.34E-06	none	Letmd1
Bcl11a	2.87E-07	0.152056081	0.345	0.267	0.00472871	6.42E-06	up	Bcl11a
Hsd17b12	2.90E-07	0.149614076	0.308	0.236	0.00478105	6.48E-06	up	Hsd17b12
Nfam1	2.92E-07	-0.175810366	0.5	0.552	0.004803739	6.50E-06	down	Nfam1
Ubn1	2.93E-07	0.163616188	0.419	0.339	0.004817658	6.51E-06	up	Ubn1
Galnt2	2.96E-07	0.050000381	0.053	0.02	0.004870233	6.57E-06	none	Galnt2
Tcerg1	2.97E-07	0.212322975	0.362	0.288	0.004881262	6.58E-06	up	Tcerg1
Klhdc4	2.98E-07	0.122910323	0.198	0.135	0.004901062	6.60E-06	up	Klhdc4
AW112010	2.98E-07	-0.144541823	0.226	0.3	0.004911823	6.60E-06	down	AW112010
Thyn1	3.04E-07	0.196534263	0.24	0.174	0.004996216	6.71E-06	up	Thyn1
Mphosph10	3.06E-07	0.219577968	0.326	0.254	0.005029951	6.74E-06	up	Mphosph10
Spcs2	3.10E-07	0.295296109	0.603	0.552	0.005099822	6.83E-06	up	Spcs2
BC005624	3.11E-07	0.154054125	0.411	0.339	0.005124722	6.85E-06	up	BC005624
Ccdc125	3.17E-07	-0.084134933	0.088	0.144	0.005220786	6.97E-06	none	Ccdc125
Mrpl37	3.21E-07	0.175438537	0.293	0.224	0.005285966	7.05E-06	up	Mrpl37
Gm47283	3.24E-07	-0.15283009	0.113	0.172	0.005337579	7.11E-06	down	Gm47283
Ctsb	3.31E-07	0.184188984	0.849	0.815	0.005449213	7.25E-06	up	Ctsb
Sgms2	3.35E-07	-0.088622601	0.073	0.125	0.005514866	7.32E-06	none	Sgms2
P2ry14	3.38E-07	0.075074403	0.096	0.05	0.005565189	7.38E-06	none	P2ry14
Rnaset2b	3.40E-07	0.180018573	0.541	0.461	0.005598602	7.42E-06	up	Rnaset2b
Rrp9	3.43E-07	0.119289555	0.154	0.097	0.005651044	7.47E-06	up	Rrp9
Parp2	3.46E-07	0.157258512	0.313	0.241	0.005701487	7.53E-06	up	Parp2
Cd14	3.53E-07	0.149620631	0.243	0.176	0.005813436	7.67E-06	up	Cd14
Mob1a	3.58E-07	-0.13974009	0.36	0.437	0.005899194	7.77E-06	down	Mob1a
N4bp2l2	3.62E-07	0.131896471	0.319	0.242	0.005951085	7.83E-06	up	N4bp2l2
Aifm1	3.63E-07	0.122045239	0.191	0.128	0.005981359	7.86E-06	up	Aifm1
Hax1	3.68E-07	0.165011048	0.301	0.229	0.006060557	7.95E-06	up	Hax1
Ndufs8	3.77E-07	0.200707612	0.55	0.478	0.006202699	8.12E-06	up	Ndufs8
Grpel1	3.77E-07	0.263893406	0.489	0.419	0.006205991	8.12E-06	up	Grpel1
Stom	3.79E-07	-0.122261669	0.237	0.314	0.006231254	8.15E-06	down	Stom
Cops3	3.90E-07	0.196982426	0.294	0.225	0.006426135	8.39E-06	up	Cops3
Noa1	3.93E-07	0.109512435	0.139	0.085	0.006471742	8.44E-06	up	Noa1
Wdr33	3.97E-07	0.161136719	0.299	0.231	0.006537677	8.51E-06	up	Wdr33
Wdr75	4.03E-07	0.141078496	0.157	0.101	0.006633094	8.63E-06	up	Wdr75
Psmd11	4.13E-07	0.270993328	0.475	0.415	0.00679944	8.83E-06	up	Psmd11
Serbp1	4.28E-07	0.419555697	0.776	0.738	0.007050783	9.13E-06	up	Serbp1
Fcrla	4.28E-07	0.080426969	0.089	0.045	0.007050943	9.13E-06	none	Fcrla
Ldhb	4.29E-07	0.120786402	0.194	0.131	0.007059242	9.13E-06	up	Ldhb
Kif1c	4.39E-07	-0.074633262	0.07	0.122	0.00723213	9.34E-06	none	Kif1c
Sorl1	4.42E-07	-0.144830392	0.367	0.451	0.007271143	9.38E-06	down	Sorl1
Noc4l	4.43E-07	0.173065915	0.227	0.163	0.007292508	9.40E-06	up	Noc4l
Klf11	4.52E-07	0.076081417	0.101	0.055	0.007436248	9.57E-06	none	Klf11
Mtch2	4.56E-07	0.276582432	0.472	0.41	0.007512507	9.66E-06	up	Mtch2
Cytip	4.59E-07	0.212011857	0.547	0.484	0.00756162	9.71E-06	up	Cytip
Trmt112	4.66E-07	0.240906181	0.781	0.735	0.007664885	9.83E-06	up	Trmt112
Nudc	4.86E-07	0.430628544	0.517	0.467	0.007990941	1.02E-05	up	Nudc
Cd209d	4.89E-07	0.098906293	0.076	0.035	0.008042242	1.03E-05	none	Cd209d
Bsg	4.94E-07	0.308051162	0.652	0.606	0.008132037	1.04E-05	up	Bsg
Sarnp	4.95E-07	0.251000547	0.561	0.502	0.008154	1.04E-05	up	Sarnp
Evi2a	4.99E-07	-0.15898695	0.276	0.349	0.008217036	1.05E-05	down	Evi2a
Hcst	5.00E-07	-0.165328682	0.32	0.398	0.008224766	1.05E-05	down	Hcst
Ndufs4	5.01E-07	0.233499418	0.536	0.468	0.008246603	1.05E-05	up	Ndufs4
Mrpl22	5.06E-07	0.207841087	0.332	0.266	0.008333339	1.06E-05	up	Mrpl22
Rbx1	5.10E-07	0.280394505	0.789	0.736	0.008397773	1.06E-05	up	Rbx1
Lypla1	5.21E-07	0.147459289	0.256	0.19	0.008568688	1.08E-05	up	Lypla1
Nedd4	5.24E-07	0.147126393	0.191	0.128	0.008620353	1.09E-05	up	Nedd4
Gmds	5.25E-07	0.107942599	0.135	0.082	0.008636311	1.09E-05	up	Gmds
Brcc3	5.32E-07	0.131251039	0.24	0.172	0.008748885	1.10E-05	up	Brcc3
Smu1	5.35E-07	0.185582573	0.366	0.296	0.008813196	1.11E-05	up	Smu1
Vrk3	5.49E-07	0.12070775	0.299	0.223	0.009031121	1.14E-05	up	Vrk3
Tra2a	5.57E-07	0.187185478	0.479	0.407	0.009167029	1.15E-05	up	Tra2a
Psip1	5.60E-07	0.194603655	0.381	0.303	0.009221433	1.16E-05	up	Psip1
Psma6	5.63E-07	0.346113297	0.591	0.53	0.009267321	1.16E-05	up	Psma6
Mrpl16	5.66E-07	0.19336426	0.288	0.218	0.009317569	1.17E-05	up	Mrpl16
Med17	5.68E-07	0.11291517	0.21	0.146	0.009353013	1.17E-05	up	Med17
Ikbkb	5.92E-07	-0.12386154	0.404	0.479	0.009735502	1.22E-05	down	Ikbkb
Ranbp2	5.94E-07	0.180336812	0.332	0.262	0.009769519	1.22E-05	up	Ranbp2
Sri	5.99E-07	0.209433968	0.613	0.567	0.009864113	1.23E-05	up	Sri
Drg1	6.29E-07	0.198254201	0.379	0.306	0.010357796	1.29E-05	up	Drg1
Camk2d	6.35E-07	0.153349084	0.26	0.194	0.010451587	1.30E-05	up	Camk2d
Kctd12	6.38E-07	-0.191154099	0.461	0.533	0.01050362	1.30E-05	down	Kctd12
Maff	6.46E-07	0.034518469	0.026	0.005	0.010635286	1.32E-05	none	Maff
Bdp1	6.49E-07	0.124516298	0.255	0.185	0.010675568	1.32E-05	up	Bdp1
Emc4	6.61E-07	0.171995954	0.322	0.25	0.010872937	1.34E-05	up	Emc4
Safb	6.69E-07	0.176167369	0.396	0.328	0.011014449	1.36E-05	up	Safb
Thoc1	6.73E-07	0.098204855	0.143	0.089	0.011077256	1.36E-05	none	Thoc1
Cdk9	6.73E-07	-0.11227246	0.341	0.425	0.011081077	1.36E-05	down	Cdk9
Obscn	6.87E-07	0.045316905	0.031	0.007	0.011304992	1.39E-05	none	Obscn
Bud13	6.92E-07	0.082972429	0.139	0.086	0.01139604	1.40E-05	none	Bud13
Tbrg1	6.98E-07	0.126209627	0.242	0.174	0.011480362	1.41E-05	up	Tbrg1
Pum3	7.09E-07	0.160747132	0.273	0.205	0.011676227	1.43E-05	up	Pum3
Snhg6	7.27E-07	0.199931486	0.3	0.231	0.011964335	1.46E-05	up	Snhg6
Prpf40a	7.27E-07	0.292751251	0.568	0.516	0.011966418	1.46E-05	up	Prpf40a
Park7	7.29E-07	0.414986706	0.68	0.638	0.012006123	1.47E-05	up	Park7
Pdss1	7.31E-07	0.088812641	0.135	0.083	0.012026531	1.47E-05	none	Pdss1
Yif1b	7.43E-07	0.224880822	0.387	0.318	0.012226966	1.49E-05	up	Yif1b
Rap1a	7.51E-07	0.187856851	0.733	0.678	0.012367452	1.50E-05	up	Rap1a
5031439G07Rik	7.52E-07	-0.135372191	0.341	0.418	0.012381386	1.50E-05	down	5031439G07Rik
Hnrnpu	7.60E-07	0.344126401	0.75	0.68	0.012510842	1.52E-05	up	Hnrnpu
Gspt1	7.65E-07	0.263335356	0.393	0.325	0.012597952	1.53E-05	up	Gspt1
Ap1s1	7.75E-07	0.198602763	0.396	0.321	0.012756526	1.54E-05	up	Ap1s1
Eif1ax	7.80E-07	0.276261854	0.47	0.405	0.012839237	1.55E-05	up	Eif1ax
Pno1	7.82E-07	0.212636304	0.253	0.188	0.01286434	1.55E-05	up	Pno1
Cops4	7.84E-07	0.161338085	0.338	0.267	0.012896441	1.56E-05	up	Cops4
Mlx	7.86E-07	0.146633855	0.26	0.192	0.012938158	1.56E-05	up	Mlx
Ube2e1	7.90E-07	0.2103618	0.403	0.339	0.013004889	1.56E-05	up	Ube2e1
Cdc123	7.91E-07	0.173526111	0.405	0.333	0.013022818	1.57E-05	up	Cdc123
Uap1l1	7.99E-07	0.117567704	0.245	0.177	0.01314544	1.58E-05	up	Uap1l1
Nob1	8.14E-07	0.164607674	0.254	0.188	0.01340361	1.61E-05	up	Nob1
Arglu1	8.22E-07	0.168007345	0.395	0.324	0.013526814	1.62E-05	up	Arglu1
Plbd1	8.34E-07	-0.189914557	0.346	0.425	0.013725971	1.64E-05	down	Plbd1
Zbtb34	8.56E-07	-0.066820273	0.045	0.087	0.014088714	1.68E-05	none	Zbtb34
Zfp367	8.76E-07	0.121053102	0.18	0.121	0.014414181	1.72E-05	up	Zfp367
H2afx	8.76E-07	0.316787114	0.468	0.391	0.014417091	1.72E-05	up	H2afx
AB124611	8.84E-07	-0.14575146	0.362	0.441	0.014554172	1.73E-05	down	AB124611
Gm10036	8.89E-07	0.070898092	0.102	0.056	0.014633948	1.74E-05	none	Gm10036
H2-Ke6	8.94E-07	0.135382078	0.292	0.223	0.014716017	1.75E-05	up	H2-Ke6
Spint2	8.98E-07	0.135733186	0.276	0.203	0.014787797	1.75E-05	up	Spint2
Zfp384	9.04E-07	-0.090957164	0.104	0.16	0.014881335	1.76E-05	none	Zfp384
Pdcd2	9.04E-07	0.160225601	0.274	0.208	0.014882562	1.76E-05	up	Pdcd2
Cd300lg	9.13E-07	-0.104944142	0.151	0.217	0.01503008	1.78E-05	down	Cd300lg
Sem1	9.15E-07	-0.140302842	0.919	0.92	0.015061345	1.78E-05	down	Sem1
Lrrc59	9.27E-07	0.322666538	0.346	0.28	0.015251116	1.80E-05	up	Lrrc59
Nipsnap3b	9.45E-07	0.174589809	0.317	0.249	0.015551555	1.83E-05	up	Nipsnap3b
Gpcpd1	9.48E-07	0.109907359	0.236	0.17	0.015599225	1.84E-05	up	Gpcpd1
Cd300c	9.53E-07	0.080708202	0.126	0.074	0.015681823	1.84E-05	none	Cd300c
Lrrfip1	9.54E-07	0.162233166	0.447	0.376	0.015700874	1.84E-05	up	Lrrfip1
Gsr	9.63E-07	-0.116237292	0.595	0.675	0.015845463	1.86E-05	down	Gsr
Taf9	9.80E-07	0.127108337	0.159	0.103	0.016123412	1.89E-05	up	Taf9
Pik3ap1	9.80E-07	0.078368229	0.109	0.062	0.01612884	1.89E-05	none	Pik3ap1
Suclg1	9.86E-07	0.256724352	0.419	0.353	0.016234002	1.90E-05	up	Suclg1
Kat2a	9.91E-07	0.104631157	0.178	0.119	0.016304199	1.90E-05	up	Kat2a
Gnl3	1.02E-06	0.233838491	0.275	0.207	0.016710264	1.95E-05	up	Gnl3
Wrap73	1.02E-06	0.072981561	0.12	0.071	0.016842225	1.96E-05	none	Wrap73
Psap	1.03E-06	-0.214532311	0.936	0.943	0.016879056	1.96E-05	down	Psap
Dohh	1.03E-06	0.139650607	0.265	0.198	0.016927145	1.97E-05	up	Dohh
Gnb2	1.09E-06	0.309289717	0.843	0.826	0.017930209	2.08E-05	up	Gnb2
Dnttip2	1.09E-06	0.142872793	0.278	0.21	0.017944215	2.08E-05	up	Dnttip2
Pmpcb	1.11E-06	0.154801016	0.263	0.198	0.018226281	2.11E-05	up	Pmpcb
Rps19	1.11E-06	-0.116232518	0.964	0.965	0.018290426	2.11E-05	down	Rps19
Rbmxl1	1.12E-06	0.239063852	0.397	0.328	0.01845739	2.13E-05	up	Rbmxl1
Fam111a	1.16E-06	-0.121966786	0.46	0.543	0.019171545	2.21E-05	down	Fam111a
Plaa	1.17E-06	0.156973485	0.292	0.227	0.019326761	2.23E-05	up	Plaa
Ddx1	1.18E-06	0.191884674	0.237	0.175	0.019365474	2.23E-05	up	Ddx1
Dld	1.20E-06	0.167221023	0.261	0.198	0.019674873	2.26E-05	up	Dld
Tcea1	1.21E-06	0.21222848	0.56	0.502	0.019937424	2.29E-05	up	Tcea1
mt-Co2	1.24E-06	-0.213371632	0.97	0.977	0.020381712	2.34E-05	down	mt-Co2
Ddx24	1.26E-06	0.21662045	0.535	0.471	0.020796764	2.38E-05	up	Ddx24
Mrps18b	1.29E-06	0.191247773	0.248	0.185	0.02116453	2.42E-05	up	Mrps18b
Actr10	1.29E-06	0.173436304	0.358	0.289	0.021220662	2.43E-05	up	Actr10
Mad2l2	1.30E-06	0.090396713	0.191	0.13	0.021360968	2.43E-05	none	Mad2l2
Cebpz	1.30E-06	0.227888678	0.473	0.408	0.021362738	2.43E-05	up	Cebpz
Mtfp1	1.30E-06	0.054036935	0.06	0.026	0.02137298	2.43E-05	none	Mtfp1
Rasgrp4	1.31E-06	-0.110607729	0.207	0.278	0.021609313	2.46E-05	down	Rasgrp4
Stk16	1.32E-06	0.210457035	0.385	0.313	0.021734919	2.47E-05	up	Stk16
Exosc5	1.33E-06	0.223966915	0.47	0.396	0.021960049	2.49E-05	up	Exosc5
Rtraf	1.35E-06	0.248683287	0.724	0.675	0.022173189	2.51E-05	up	Rtraf
Gnpnat1	1.35E-06	0.106289132	0.154	0.1	0.022256262	2.52E-05	up	Gnpnat1
Calm2	1.38E-06	0.19499821	0.751	0.68	0.022708304	2.57E-05	up	Calm2
Cks2	1.38E-06	0.311263805	0.481	0.406	0.022742331	2.57E-05	up	Cks2
Ifi203	1.39E-06	0.136676527	0.457	0.374	0.022882691	2.58E-05	up	Ifi203
Bag2	1.43E-06	0.06962327	0.065	0.03	0.023576791	2.66E-05	none	Bag2
Rbm10	1.43E-06	0.134779019	0.261	0.195	0.023605911	2.66E-05	up	Rbm10
Taco1	1.45E-06	0.053809696	0.073	0.035	0.023907378	2.69E-05	none	Taco1
Dtx2	1.47E-06	0.090736355	0.182	0.123	0.024129112	2.71E-05	none	Dtx2
Dr1	1.47E-06	0.183703875	0.387	0.32	0.02419045	2.71E-05	up	Dr1
Ndufs6	1.48E-06	0.292536016	0.603	0.559	0.024288515	2.72E-05	up	Ndufs6
Ciart	1.51E-06	0.02976286	0.024	0.004	0.024831073	2.78E-05	none	Ciart
Map3k11	1.51E-06	-0.109338985	0.23	0.3	0.024855648	2.78E-05	down	Map3k11
Pbx1	1.52E-06	-0.142101533	0.084	0.136	0.025085531	2.80E-05	down	Pbx1
Ndufab1	1.54E-06	0.373581159	0.602	0.539	0.025302147	2.82E-05	up	Ndufab1
Rtp4	1.55E-06	0.106811807	0.129	0.078	0.025556528	2.85E-05	up	Rtp4
Creb3	1.55E-06	0.107063727	0.248	0.182	0.025580268	2.85E-05	up	Creb3
Prpf4b	1.56E-06	0.123655034	0.341	0.267	0.025606978	2.85E-05	up	Prpf4b
Slc9a3r1	1.57E-06	0.167580177	0.433	0.369	0.02582071	2.87E-05	up	Slc9a3r1
Nop14	1.61E-06	0.149575447	0.169	0.114	0.026466034	2.94E-05	up	Nop14
Ripk3	1.64E-06	0.112667135	0.189	0.13	0.02702397	3.00E-05	up	Ripk3
Cnbp	1.65E-06	0.368565872	0.675	0.607	0.027101988	3.00E-05	up	Cnbp
Kdm7a	1.65E-06	-0.122830925	0.292	0.369	0.027127489	3.00E-05	down	Kdm7a
Ak2	1.65E-06	0.264612226	0.501	0.438	0.027198674	3.01E-05	up	Ak2
Ntmt1	1.66E-06	0.093499144	0.157	0.102	0.027263922	3.01E-05	none	Ntmt1
Vcp	1.68E-06	0.292823144	0.669	0.618	0.027628848	3.05E-05	up	Vcp
Net1	1.68E-06	0.118597882	0.183	0.125	0.027658187	3.05E-05	up	Net1
Rpf2	1.69E-06	0.155845598	0.241	0.178	0.02774086	3.05E-05	up	Rpf2
Aunip	1.70E-06	0.089497422	0.105	0.061	0.028044527	3.08E-05	none	Aunip
Hdac2	1.71E-06	0.200780586	0.354	0.287	0.028101358	3.08E-05	up	Hdac2
Rhoa	1.73E-06	0.231620157	0.864	0.84	0.028463178	3.12E-05	up	Rhoa
Shmt2	1.73E-06	0.305987747	0.28	0.217	0.028541393	3.13E-05	up	Shmt2
Gm28875	1.74E-06	-0.064172907	0.062	0.108	0.028569002	3.13E-05	none	Gm28875
Psmd14	1.74E-06	0.223232462	0.437	0.372	0.028684251	3.13E-05	up	Psmd14
Asrgl1	1.76E-06	0.130982633	0.215	0.154	0.028920624	3.16E-05	up	Asrgl1
Kat8	1.78E-06	0.070686386	0.136	0.084	0.029314171	3.19E-05	none	Kat8
Trim25	1.78E-06	0.129537759	0.303	0.235	0.029317672	3.19E-05	up	Trim25
Ddx28	1.79E-06	0.086970671	0.132	0.082	0.029393173	3.20E-05	none	Ddx28
Mcm6	1.79E-06	0.293163917	0.379	0.308	0.029429879	3.20E-05	up	Mcm6
Ppm1g	1.81E-06	0.298811827	0.449	0.388	0.029741129	3.23E-05	up	Ppm1g
Aldh1a1	1.85E-06	-0.064103619	0.007	0.028	0.030488599	3.31E-05	none	Aldh1a1
Mterf3	1.87E-06	0.075272801	0.138	0.086	0.030798353	3.34E-05	none	Mterf3
Eef1a1	1.90E-06	0.357586185	0.981	0.978	0.031253544	3.38E-05	up	Eef1a1
Ddx56	1.90E-06	0.184571047	0.208	0.15	0.031354295	3.39E-05	up	Ddx56
Psmb3	1.91E-06	0.382501643	0.747	0.731	0.031451966	3.40E-05	up	Psmb3
Pnn	1.91E-06	0.193991023	0.401	0.333	0.03148778	3.40E-05	up	Pnn
Laptm4a	1.93E-06	0.165002691	0.655	0.59	0.031729053	3.42E-05	up	Laptm4a
Gadd45gip1	1.93E-06	0.25762297	0.414	0.349	0.031841668	3.43E-05	up	Gadd45gip1
Pole4	1.95E-06	0.216059677	0.467	0.401	0.032148296	3.46E-05	up	Pole4
Rpl38	1.98E-06	0.367720465	0.968	0.956	0.032623954	3.50E-05	up	Rpl38
Tfb1m	2.00E-06	0.064674021	0.09	0.048	0.032835852	3.52E-05	none	Tfb1m
Ifi207	2.00E-06	0.147181409	0.242	0.18	0.032941143	3.53E-05	up	Ifi207
Anapc5	2.03E-06	0.204425928	0.587	0.514	0.033423703	3.58E-05	up	Anapc5
Taf15	2.04E-06	0.237939721	0.369	0.304	0.03353447	3.59E-05	up	Taf15
Orc3	2.07E-06	0.111159197	0.167	0.113	0.03408724	3.64E-05	up	Orc3
Gtpbp4	2.10E-06	0.205010881	0.335	0.267	0.034499918	3.68E-05	up	Gtpbp4
St3gal2	2.12E-06	-0.077379468	0.095	0.147	0.034949345	3.73E-05	none	St3gal2
Acvr1b	2.13E-06	-0.059821043	0.051	0.093	0.034983311	3.73E-05	none	Acvr1b
Poc1a	2.14E-06	0.101387777	0.169	0.113	0.035250449	3.75E-05	up	Poc1a
Rnf122	2.14E-06	0.061132996	0.065	0.03	0.035259672	3.75E-05	none	Rnf122
Fyn	2.16E-06	0.126396498	0.238	0.174	0.035490045	3.77E-05	up	Fyn
Hipk1	2.16E-06	-0.143386235	0.345	0.414	0.035525732	3.77E-05	down	Hipk1
Nprl2	2.21E-06	0.06709677	0.103	0.059	0.03643126	3.86E-05	none	Nprl2
Tpp2	2.26E-06	0.134349391	0.289	0.221	0.037269689	3.94E-05	up	Tpp2
Plppr3	2.26E-06	0.228954545	0.218	0.161	0.037276066	3.94E-05	up	Plppr3
Pak1ip1	2.29E-06	0.18059528	0.368	0.306	0.037660643	3.98E-05	up	Pak1ip1
Mrpl33	2.29E-06	-0.169993913	0.764	0.824	0.037712394	3.98E-05	down	Mrpl33
Cdk1	2.30E-06	0.262159599	0.325	0.26	0.037843899	3.99E-05	up	Cdk1
Rab10os	2.32E-06	0.096352487	0.2	0.139	0.038200064	4.02E-05	none	Rab10os
Yeats4	2.34E-06	0.152254495	0.497	0.426	0.038432674	4.04E-05	up	Yeats4
Cars2	2.36E-06	0.122381506	0.202	0.144	0.03887132	4.08E-05	up	Cars2
Gls	2.37E-06	-0.103739576	0.211	0.28	0.03906563	4.10E-05	down	Gls
Gm16124	2.41E-06	-0.033780586	0.01	0.033	0.039711271	4.16E-05	none	Gm16124
Tceal9	2.42E-06	0.14665686	0.364	0.291	0.039864918	4.17E-05	up	Tceal9
Aimp2	2.43E-06	0.146217342	0.202	0.144	0.039968479	4.18E-05	up	Aimp2
Npm1	2.44E-06	0.654920388	0.837	0.8	0.040144813	4.19E-05	up	Npm1
Lims1	2.46E-06	-0.164349426	0.423	0.494	0.040551714	4.23E-05	down	Lims1
Oxct1	2.55E-06	0.148600093	0.393	0.317	0.041944615	4.37E-05	up	Oxct1
Scamp4	2.57E-06	0.089907102	0.129	0.08	0.042311191	4.41E-05	none	Scamp4
Dhrs13	2.60E-06	0.06643899	0.073	0.036	0.042776671	4.45E-05	none	Dhrs13
Nars	2.62E-06	0.247408522	0.386	0.321	0.043157288	4.49E-05	up	Nars
Cyp4f18	2.63E-06	-0.128219876	0.276	0.347	0.043266899	4.49E-05	down	Cyp4f18
Irf8	2.66E-06	0.322200965	0.683	0.646	0.043734566	4.54E-05	up	Irf8
Wdr26	2.67E-06	-0.136429656	0.491	0.56	0.043980983	4.56E-05	down	Wdr26
Hsd17b10	2.68E-06	0.184422679	0.438	0.375	0.044133469	4.57E-05	up	Hsd17b10
Knl1	2.69E-06	0.190263157	0.25	0.189	0.044193067	4.57E-05	up	Knl1
Mrps31	2.69E-06	0.091564643	0.156	0.103	0.044304366	4.58E-05	none	Mrps31
Nmd3	2.72E-06	0.095097424	0.163	0.108	0.044758209	4.62E-05	none	Nmd3
Plac8	2.74E-06	0.262568307	0.901	0.842	0.04509458	4.65E-05	up	Plac8
Ftsj3	2.76E-06	0.226428362	0.266	0.203	0.045447178	4.68E-05	up	Ftsj3
Ssrp1	2.77E-06	0.279501243	0.507	0.438	0.045621116	4.69E-05	up	Ssrp1
Gna13	2.78E-06	0.125966469	0.379	0.306	0.04567422	4.69E-05	up	Gna13
Swi5	2.78E-06	0.324394541	0.705	0.689	0.045721715	4.69E-05	up	Swi5
Tubgcp5	2.80E-06	0.076868132	0.146	0.093	0.046008377	4.72E-05	none	Tubgcp5
Rilpl2	2.80E-06	0.141591947	0.375	0.303	0.046113776	4.72E-05	up	Rilpl2
Tma16	2.94E-06	0.116027684	0.144	0.093	0.048310539	4.94E-05	up	Tma16
Slbp	2.95E-06	0.267436529	0.441	0.378	0.048566976	4.97E-05	up	Slbp
Tnfrsf21	2.97E-06	-0.097753056	0.219	0.292	0.048856749	4.99E-05	none	Tnfrsf21
Orai1	3.00E-06	-0.095549853	0.345	0.428	0.049419972	5.04E-05	none	Orai1
Pgam1	3.01E-06	0.528069319	0.665	0.626	0.049547335	5.05E-05	up	Pgam1
Mri1	3.01E-06	0.131975649	0.243	0.18	0.049623777	5.05E-05	up	Mri1
Dynlt1f	3.04E-06	-0.098982054	0.131	0.188	0.049978044	5.08E-05	none	Dynlt1f
Nr4a2	3.05E-06	-0.136229796	0.082	0.129	0.05027934	5.10E-05	down	Nr4a2
Mrpl21	3.06E-06	0.233708453	0.41	0.352	0.050283323	5.10E-05	up	Mrpl21
Padi2	3.06E-06	-0.115952203	0.167	0.229	0.050338455	5.11E-05	down	Padi2
Slc16a3	3.10E-06	-0.091141833	0.14	0.202	0.050992376	5.17E-05	none	Slc16a3
Pim1	3.13E-06	0.303602508	0.525	0.476	0.05145124	5.21E-05	up	Pim1
Wdr74	3.21E-06	0.095182166	0.132	0.083	0.05286877	5.35E-05	none	Wdr74
Sharpin	3.22E-06	0.122055669	0.314	0.245	0.053024188	5.36E-05	up	Sharpin
Arf1	3.27E-06	0.282493039	0.77	0.733	0.053887468	5.44E-05	up	Arf1
Mrpl38	3.31E-06	0.154103267	0.24	0.179	0.054526432	5.50E-05	up	Mrpl38
Acy1	3.33E-06	0.093990296	0.105	0.062	0.054849532	5.52E-05	none	Acy1
Ahsa2	3.34E-06	0.093389178	0.177	0.12	0.055039407	5.53E-05	none	Ahsa2
Snx1	3.35E-06	0.214651937	0.476	0.413	0.055066692	5.53E-05	up	Snx1
Med21	3.39E-06	0.226731148	0.399	0.334	0.055737512	5.60E-05	up	Med21
Hmgn3	3.42E-06	0.075136599	0.168	0.112	0.056347961	5.65E-05	none	Hmgn3
Rpp30	3.44E-06	0.131238461	0.201	0.143	0.056559589	5.67E-05	up	Rpp30
Zwint	3.55E-06	0.133884795	0.288	0.221	0.058369105	5.84E-05	up	Zwint
Ccar1	3.67E-06	0.191883993	0.414	0.352	0.060404005	6.04E-05	up	Ccar1
Ddx5	3.75E-06	0.262066091	0.865	0.851	0.061719012	6.17E-05	up	Ddx5
Eef1e1	3.79E-06	0.196224648	0.287	0.222	0.062428615	6.23E-05	up	Eef1e1
Adnp	3.82E-06	0.053953518	0.065	0.031	0.062882811	6.27E-05	none	Adnp
Cdk4	3.89E-06	0.393465427	0.552	0.498	0.063990636	6.37E-05	up	Cdk4
Tbl3	3.92E-06	0.140641559	0.191	0.135	0.064513215	6.42E-05	up	Tbl3
Hmga2	3.94E-06	0.032837144	0.024	0.005	0.064781964	6.44E-05	none	Hmga2
Prpf31	3.96E-06	0.17612006	0.274	0.212	0.065163004	6.47E-05	up	Prpf31
Gm13212	4.04E-06	-0.055440864	0.042	0.08	0.066511703	6.60E-05	none	Gm13212
Ube2j1	4.07E-06	0.119511072	0.266	0.201	0.066930191	6.63E-05	up	Ube2j1
Pcbp2	4.08E-06	-0.114879255	0.808	0.854	0.067098477	6.64E-05	down	Pcbp2
2900097C17Rik	4.14E-06	-0.118696891	0.296	0.368	0.068150996	6.73E-05	down	2900097C17Rik
Zfp638	4.14E-06	0.11411894	0.262	0.196	0.068154892	6.73E-05	up	Zfp638
Nr1h3	4.17E-06	0.041102404	0.028	0.007	0.068680434	6.78E-05	none	Nr1h3
Rad50	4.19E-06	0.13998408	0.258	0.193	0.068929863	6.80E-05	up	Rad50
Grwd1	4.21E-06	0.11785672	0.134	0.085	0.069224611	6.82E-05	up	Grwd1
Apbb1ip	4.22E-06	0.171035809	0.628	0.579	0.069409535	6.83E-05	up	Apbb1ip
Gm1673	4.32E-06	-0.10985396	0.111	0.163	0.071081853	6.99E-05	down	Gm1673
Adam3	4.42E-06	0.022554871	0.019	0.002	0.072814519	7.15E-05	none	Adam3
Gltp	4.44E-06	0.155166292	0.653	0.601	0.073068	7.17E-05	up	Gltp
Dntt	4.60E-06	0.211914001	0.095	0.053	0.075750178	7.42E-05	up	Dntt
Bmpr1a	4.60E-06	-0.021151598	0.002	0.017	0.07578489	7.42E-05	none	Bmpr1a
Cdc37	4.65E-06	0.302472836	0.602	0.551	0.07654695	7.49E-05	up	Cdc37
Hsd11b1	4.71E-06	0.115579151	0.164	0.111	0.07747348	7.57E-05	up	Hsd11b1
Hmgn2	4.73E-06	0.166841149	0.666	0.576	0.077894698	7.61E-05	up	Hmgn2
Rabepk	4.75E-06	0.111666363	0.151	0.101	0.078099052	7.62E-05	up	Rabepk
Psmb7	4.79E-06	0.224350957	0.455	0.402	0.078834946	7.68E-05	up	Psmb7
Pop4	4.85E-06	0.106675088	0.217	0.156	0.07974619	7.76E-05	up	Pop4
Rrp1b	5.04E-06	0.161866436	0.205	0.149	0.082896663	8.06E-05	up	Rrp1b
Nsmce1	5.04E-06	0.164561225	0.391	0.325	0.082964705	8.06E-05	up	Nsmce1
Trim14	5.15E-06	0.058915087	0.076	0.039	0.084800908	8.22E-05	none	Trim14
Cycs	5.15E-06	0.594080452	0.726	0.695	0.084827677	8.22E-05	up	Cycs
Glrx	5.16E-06	0.223407979	0.402	0.338	0.084848728	8.22E-05	up	Glrx
Dnaja3	5.22E-06	0.102475248	0.148	0.098	0.085856582	8.31E-05	up	Dnaja3
Mrps28	5.25E-06	0.217472779	0.387	0.324	0.086384499	8.35E-05	up	Mrps28
Gm13919	5.27E-06	0.036169283	0.032	0.009	0.086740131	8.38E-05	none	Gm13919
Zfp932	5.31E-06	-0.05688022	0.038	0.073	0.087329956	8.43E-05	none	Zfp932
Sort1	5.34E-06	-0.126626314	0.234	0.3	0.087943257	8.48E-05	down	Sort1
Ints11	5.35E-06	0.118687682	0.239	0.178	0.088038313	8.48E-05	up	Ints11
Trabd	5.43E-06	0.135898312	0.263	0.202	0.089315064	8.60E-05	up	Trabd
Mrpl12	5.48E-06	0.382091728	0.47	0.41	0.090173702	8.67E-05	up	Mrpl12
Slc7a5	5.56E-06	0.119427862	0.142	0.093	0.091449071	8.78E-05	up	Slc7a5
Sar1b	5.56E-06	0.158513254	0.352	0.284	0.091553077	8.79E-05	up	Sar1b
Nup85	5.63E-06	0.161796782	0.232	0.174	0.092649743	8.88E-05	up	Nup85
Arl4c	5.64E-06	-0.088325523	0.146	0.205	0.092855665	8.89E-05	none	Arl4c
Mecr	5.73E-06	0.1131372	0.164	0.113	0.094305085	9.02E-05	up	Mecr
Hmbs	5.74E-06	0.216979208	0.29	0.23	0.094471962	9.03E-05	up	Hmbs
Hexa	5.78E-06	-0.159234656	0.527	0.603	0.095097036	9.08E-05	down	Hexa
Ubfd1	5.82E-06	0.096139318	0.215	0.155	0.09581202	9.14E-05	none	Ubfd1
Lbp	5.83E-06	0.223355284	0.205	0.15	0.095914551	9.14E-05	up	Lbp
Slc25a12	5.86E-06	0.155207219	0.291	0.229	0.096413971	9.18E-05	up	Slc25a12
Alg3	5.88E-06	0.086965104	0.132	0.084	0.096835429	9.21E-05	none	Alg3
Lsm12	5.92E-06	0.231249569	0.441	0.379	0.097378255	9.26E-05	up	Lsm12
Med19	5.95E-06	0.085357062	0.171	0.117	0.097959608	9.30E-05	none	Med19
Sh3bgr	6.05E-06	0.073647247	0.065	0.032	0.099599724	9.44E-05	none	Sh3bgr
Drg2	6.05E-06	0.093233547	0.16	0.108	0.09962187	9.44E-05	none	Drg2
Psmd13	6.08E-06	0.297060559	0.512	0.466	0.100034094	9.47E-05	up	Psmd13
Heca	6.10E-06	-0.068346406	0.073	0.118	0.10048205	9.51E-05	none	Heca
Glo1	6.16E-06	0.170455246	0.35	0.284	0.101412832	9.59E-05	up	Glo1
Chchd3	6.19E-06	0.16314204	0.319	0.257	0.101812365	9.61E-05	up	Chchd3
Rrp7a	6.27E-06	0.164640533	0.252	0.194	0.10326931	9.74E-05	up	Rrp7a
Yars2	6.29E-06	0.11236099	0.163	0.111	0.103460733	9.75E-05	up	Yars2
Gtf2f1	6.43E-06	0.123805047	0.335	0.262	0.105866911	9.97E-05	up	Gtf2f1
Wdr55	6.44E-06	0.100474642	0.158	0.106	0.106048527	9.98E-05	up	Wdr55
Nat8l	6.52E-06	-0.053635036	0.039	0.075	0.10727019	0.000100818	none	Nat8l
Txnl4a	6.56E-06	0.169314317	0.3	0.239	0.107934509	0.000101306	up	Txnl4a
Bri3	6.56E-06	-0.121548632	0.693	0.749	0.107991721	0.000101306	down	Bri3
Osbp	6.61E-06	-0.092490814	0.127	0.182	0.108844666	0.00010201	none	Osbp
Nop56	6.67E-06	0.224920072	0.327	0.265	0.109765713	0.000102777	up	Nop56
Ptms	6.73E-06	0.196904501	0.539	0.48	0.110782532	0.000103632	up	Ptms
Pusl1	6.76E-06	0.08702023	0.118	0.073	0.111289964	0.000104009	none	Pusl1
Pepd	6.81E-06	0.145890614	0.321	0.26	0.112016585	0.000104591	up	Pepd
A430078G23Rik	6.83E-06	0.068229177	0.104	0.062	0.112382819	0.000104835	none	A430078G23Rik
Prpf38b	6.88E-06	0.167609923	0.394	0.333	0.113236197	0.000105532	up	Prpf38b
Hdac1	6.89E-06	0.179342952	0.405	0.347	0.113432609	0.000105617	up	Hdac1
Ndel1	6.91E-06	0.099886868	0.246	0.185	0.113798239	0.000105859	none	Ndel1
Cpsf3	6.92E-06	0.130704047	0.28	0.216	0.113911713	0.000105866	up	Cpsf3
Sfr1	6.96E-06	0.208803532	0.505	0.448	0.11463562	0.00010644	up	Sfr1
Rilpl1	7.00E-06	0.037232557	0.04	0.015	0.115252772	0.000106914	none	Rilpl1
Calcoco1	7.02E-06	0.083839051	0.127	0.08	0.115557885	0.000107097	none	Calcoco1
Surf2	7.03E-06	0.086405217	0.16	0.108	0.115691401	0.000107122	none	Surf2
Tpm3	7.04E-06	0.297878037	0.803	0.776	0.115915772	0.000107212	up	Tpm3
Rpf1	7.05E-06	0.129272025	0.256	0.194	0.116003031	0.000107212	up	Rpf1
Ndufa5	7.10E-06	0.283396924	0.534	0.481	0.116836763	0.000107883	up	Ndufa5
Kmo	7.13E-06	0.096892704	0.157	0.105	0.117300179	0.00010821	none	Kmo
Xrn2	7.15E-06	0.176893503	0.464	0.401	0.117669417	0.000108451	up	Xrn2
Leo1	7.22E-06	0.109311815	0.172	0.119	0.118833806	0.000109423	up	Leo1
Pold1	7.33E-06	0.108615108	0.247	0.184	0.120579176	0.000110928	up	Pold1
Gm15987	7.41E-06	-0.107159042	0.277	0.349	0.122001221	0.000112133	down	Gm15987
Syngr2	7.51E-06	0.217161547	0.69	0.642	0.123586812	0.000113487	up	Syngr2
Abhd11	7.60E-06	0.217206614	0.291	0.233	0.125113899	0.000114783	up	Abhd11
Tcf7l2	7.65E-06	0.057643801	0.071	0.036	0.125928969	0.000115425	none	Tcf7l2
Sf3a2	7.68E-06	0.205770489	0.391	0.33	0.126456472	0.000115803	up	Sf3a2
Itga1	7.76E-06	-0.13273283	0.174	0.234	0.127676419	0.000116813	down	Itga1
Nufip1	7.81E-06	0.110011535	0.205	0.148	0.128486513	0.000117447	up	Nufip1
Naip2	7.84E-06	-0.088450862	0.159	0.22	0.128962835	0.000117774	none	Naip2
Rpl35	7.86E-06	-0.052195998	0.969	0.974	0.129384025	0.000118051	none	Rpl35
Mybbp1a	7.88E-06	0.275187385	0.34	0.281	0.12966634	0.000118201	up	Mybbp1a
Cenpu	7.89E-06	0.068914075	0.103	0.061	0.129854714	0.000118265	none	Cenpu
Haus2	8.01E-06	0.06536029	0.114	0.07	0.1317775	0.000119907	none	Haus2
Creld2	8.05E-06	0.192417276	0.321	0.258	0.132448757	0.000120408	up	Creld2
Exosc9	8.10E-06	0.132153661	0.23	0.171	0.133369924	0.000121135	up	Exosc9
Phf11b	8.31E-06	0.142012987	0.155	0.105	0.136698577	0.000124046	up	Phf11b
Nelfa	8.33E-06	0.112754187	0.249	0.188	0.137037845	0.000124241	up	Nelfa
Gm20390	8.38E-06	0.018824899	0.014	0.001	0.137846922	0.000124861	none	Gm20390
Cebpa	8.43E-06	0.144398538	0.344	0.279	0.138749811	0.000125565	up	Cebpa
Abca3	8.49E-06	-0.088967704	0.146	0.202	0.139692472	0.000126304	none	Abca3
Xbp1	8.51E-06	0.216068167	0.578	0.523	0.140144812	0.000126599	up	Xbp1
Cdc42	8.53E-06	0.281423194	0.854	0.829	0.140316372	0.000126639	up	Cdc42
Qk	8.69E-06	-0.11806136	0.33	0.399	0.143052611	0.000128992	down	Qk
Selenof	8.70E-06	0.222795003	0.708	0.659	0.143245193	0.00012905	up	Selenof
Gpm6b	8.71E-06	0.035596412	0.029	0.008	0.143430443	0.0001291	none	Gpm6b
Itgb2	8.94E-06	-0.166892886	0.541	0.595	0.147109667	0.000132293	down	Itgb2
Junb	8.99E-06	-0.233936786	0.66	0.711	0.147945381	0.000132925	down	Junb
Ythdf2	9.08E-06	0.140774502	0.358	0.293	0.149515164	0.00013414	up	Ythdf2
Dctpp1	9.09E-06	0.283191862	0.476	0.41	0.149565582	0.00013414	up	Dctpp1
Ilf2	9.19E-06	0.174778503	0.35	0.284	0.151326302	0.000135597	up	Ilf2
Rassf3	9.29E-06	-0.104310882	0.214	0.278	0.152881444	0.000136868	down	Rassf3
Ccnh	9.31E-06	0.16513222	0.268	0.209	0.153194582	0.000137026	up	Ccnh
Pdcd10	9.39E-06	0.135209024	0.47	0.402	0.154517302	0.000138085	up	Pdcd10
Ndufa3	9.41E-06	0.246194041	0.802	0.771	0.154813594	0.000138226	up	Ndufa3
Dbr1	9.48E-06	0.087194055	0.151	0.102	0.155956118	0.000139108	none	Dbr1
Fen1	9.48E-06	0.202256005	0.33	0.269	0.156078941	0.000139108	up	Fen1
Esd	9.54E-06	0.230557206	0.701	0.653	0.15702626	0.000139827	up	Esd
Kti12	9.62E-06	0.126029283	0.244	0.184	0.158308806	0.000140844	up	Kti12
Nans	9.67E-06	0.200588291	0.411	0.352	0.159168558	0.000141483	up	Nans
Xrcc6	9.68E-06	0.116166681	0.188	0.134	0.159315679	0.000141488	up	Xrcc6
Cd72	9.69E-06	0.086926447	0.093	0.054	0.159560451	0.00014158	none	Cd72
Trmt2a	9.71E-06	0.107163925	0.234	0.173	0.159763451	0.000141634	up	Trmt2a
Shmt1	9.75E-06	0.095372511	0.131	0.084	0.160492473	0.000142155	none	Shmt1
Tmem11	1.00E-05	0.138977089	0.317	0.254	0.164958794	0.000145981	up	Tmem11
Akap10	1.01E-05	-0.066686366	0.092	0.141	0.166090271	0.000146853	none	Akap10
Haus3	1.02E-05	0.085317048	0.171	0.117	0.168105436	0.000148503	none	Haus3
Tmem183a	1.03E-05	0.103669342	0.24	0.18	0.168773929	0.000148962	up	Tmem183a
Mlf2	1.04E-05	0.198981202	0.544	0.497	0.170920383	0.000150723	up	Mlf2
Ciita	1.05E-05	-0.077861638	0.031	0.062	0.173144113	0.00015255	none	Ciita
Irf4	1.06E-05	-0.045909959	0.028	0.058	0.173681057	0.000152888	none	Irf4
Max	1.07E-05	0.133435128	0.377	0.315	0.176592497	0.000155314	up	Max
Sirpb1a	1.09E-05	-0.076081997	0.054	0.093	0.179897754	0.000157984	none	Sirpb1a
Commd1	1.09E-05	0.220465881	0.483	0.424	0.179943465	0.000157984	up	Commd1
Nfkb1	1.10E-05	-0.139662863	0.43	0.497	0.18075033	0.000158553	down	Nfkb1
Ppp2r5c	1.11E-05	-0.119471493	0.387	0.457	0.182864178	0.000160225	down	Ppp2r5c
Dhrs7	1.11E-05	0.130612967	0.379	0.313	0.182977361	0.000160225	up	Dhrs7
Smchd1	1.11E-05	0.165867471	0.451	0.383	0.183498514	0.000160541	up	Smchd1
Dhps	1.14E-05	0.103927711	0.222	0.162	0.187283488	0.000163709	up	Dhps
Sfpq	1.15E-05	0.275372834	0.634	0.593	0.189406065	0.000165379	up	Sfpq
Rrp15	1.15E-05	0.128965321	0.21	0.153	0.189523915	0.000165379	up	Rrp15
Wdr46	1.17E-05	0.142351128	0.207	0.153	0.192714278	0.000168016	up	Wdr46
Mtg1	1.18E-05	0.074530597	0.116	0.072	0.19406759	0.000169048	none	Mtg1
Ak3	1.19E-05	0.076797513	0.131	0.084	0.196137365	0.000170703	none	Ak3
Tssc4	1.19E-05	0.131985983	0.241	0.182	0.196309501	0.000170704	up	Tssc4
Cox5a	1.21E-05	0.359047967	0.826	0.786	0.198576976	0.000172526	up	Cox5a
Dynll1	1.23E-05	0.255059406	0.76	0.726	0.201925924	0.000175283	up	Dynll1
1600002K03Rik	1.23E-05	0.085727919	0.174	0.121	0.203171366	0.000176211	none	1600002K03Rik
Dctn2	1.24E-05	0.142470082	0.423	0.358	0.203413137	0.000176268	up	Dctn2
Naa50	1.25E-05	0.212284965	0.372	0.309	0.206136322	0.000178473	up	Naa50
Tspan13	1.27E-05	0.139202555	0.358	0.292	0.208313948	0.000180202	up	Tspan13
Sars	1.27E-05	0.149037157	0.345	0.285	0.209349577	0.000180942	up	Sars
Scand1	1.28E-05	-0.170287287	0.832	0.841	0.211320372	0.000182468	down	Scand1
Rbm7	1.28E-05	0.131083958	0.409	0.339	0.21148016	0.000182468	up	Rbm7
Taf6	1.29E-05	0.098896908	0.198	0.143	0.211856722	0.000182635	none	Taf6
Ptpro	1.29E-05	-0.106043004	0.174	0.233	0.212255748	0.000182678	down	Ptpro
Ntan1	1.29E-05	0.140678007	0.4	0.337	0.212442325	0.000182678	up	Ntan1
Cd320	1.29E-05	0.11407534	0.119	0.076	0.212454138	0.000182678	up	Cd320
Smim7	1.31E-05	0.133069696	0.347	0.285	0.214912606	0.000184633	up	Smim7
Fcer1g	1.31E-05	-0.182834113	0.907	0.904	0.215585146	0.000185052	down	Fcer1g
Mcm3	1.32E-05	0.276778768	0.379	0.319	0.217201151	0.000186279	up	Mcm3
Gm44067	1.32E-05	-0.027757653	0.009	0.029	0.218020038	0.000186821	none	Gm44067
Il6ra	1.33E-05	-0.116883393	0.362	0.431	0.21871268	0.000187254	down	Il6ra
Pik3r6	1.33E-05	-0.088248094	0.136	0.19	0.219030569	0.000187309	none	Pik3r6
Ms4a8a	1.33E-05	-0.070345563	0.098	0.148	0.219151406	0.000187309	none	Ms4a8a
Actl6a	1.34E-05	0.207564439	0.372	0.317	0.21989539	0.000187784	up	Actl6a
Srsf2	1.34E-05	0.301116799	0.633	0.579	0.220291713	0.000187818	up	Srsf2
Psmb5	1.34E-05	0.344251611	0.661	0.639	0.220310363	0.000187818	up	Psmb5
Apoo	1.34E-05	0.107079001	0.152	0.104	0.220937801	0.000188134	up	Apoo
Mthfd2	1.34E-05	0.230344128	0.28	0.226	0.221057086	0.000188134	up	Mthfd2
Psmd3	1.36E-05	0.214601477	0.362	0.307	0.223394143	0.000189961	up	Psmd3
Slc25a5	1.36E-05	0.492344598	0.81	0.799	0.224316908	0.000190584	up	Slc25a5
Socs2	1.37E-05	0.026957362	0.013	0.001	0.225090334	0.000191078	none	Socs2
Trp53inp2	1.38E-05	0.03905359	0.057	0.027	0.226952611	0.000192496	none	Trp53inp2
Clns1a	1.38E-05	0.18292284	0.366	0.307	0.227535952	0.000192827	up	Clns1a
Ube2k	1.39E-05	0.201577879	0.458	0.401	0.228124869	0.000193162	up	Ube2k
Txn2	1.41E-05	0.22882974	0.571	0.517	0.231757321	0.000196072	up	Txn2
Fdxr	1.41E-05	0.075724201	0.147	0.098	0.232102867	0.000196099	none	Fdxr
Ubl4a	1.41E-05	0.198699825	0.356	0.298	0.232322007	0.000196099	up	Ubl4a
Hmces	1.41E-05	0.069770678	0.089	0.051	0.232377069	0.000196099	none	Hmces
Cbr1	1.41E-05	0.066095796	0.104	0.062	0.232878585	0.000196356	none	Cbr1
Ddx47	1.42E-05	0.141944503	0.319	0.26	0.233727018	0.000196754	up	Ddx47
Mrps30	1.42E-05	0.127402644	0.304	0.242	0.233743623	0.000196754	up	Mrps30
Ubash3b	1.43E-05	-0.10093639	0.146	0.2	0.23497085	0.000197621	down	Ubash3b
Mbnl1	1.43E-05	-0.139887965	0.664	0.709	0.235437444	0.000197834	down	Mbnl1
Cxxc5	1.43E-05	0.071391587	0.16	0.108	0.235620583	0.000197834	none	Cxxc5
Rbbp6	1.43E-05	0.138048082	0.338	0.275	0.23601195	0.000197997	up	Rbbp6
Trim3	1.44E-05	-0.051132904	0.038	0.072	0.236762718	0.000198181	none	Trim3
Rlim	1.44E-05	0.12219703	0.352	0.284	0.236763594	0.000198181	up	Rlim
AI839979	1.44E-05	-0.124063378	0.269	0.337	0.237010567	0.000198181	down	AI839979
Eif3l	1.44E-05	0.303655964	0.505	0.461	0.237024117	0.000198181	up	Eif3l
Dctn6	1.45E-05	0.126968751	0.386	0.32	0.238263187	0.000198902	up	Dctn6
Rnf149	1.45E-05	-0.107881206	0.299	0.369	0.238284725	0.000198902	down	Rnf149
Plxdc2	1.46E-05	0.030351504	0.025	0.006	0.240051556	0.00020021	none	Plxdc2
Luc7l3	1.46E-05	0.21491654	0.487	0.431	0.240678135	0.000200565	up	Luc7l3
Serpinb1a	1.48E-05	0.249259334	0.361	0.303	0.243191706	0.000202491	up	Serpinb1a
Dnajc9	1.50E-05	0.160678042	0.371	0.308	0.246371391	0.000204968	up	Dnajc9
Hnrnph2	1.51E-05	0.1316233	0.378	0.311	0.248236059	0.000206348	up	Hnrnph2
Gstp1	1.52E-05	0.222003289	0.754	0.705	0.250347749	0.000207789	up	Gstp1
Gnai2	1.52E-05	-0.123695545	0.883	0.893	0.250385981	0.000207789	down	Gnai2
Polr2k	1.53E-05	0.170802311	0.492	0.43	0.252164471	0.000209092	up	Polr2k
Nasp	1.53E-05	0.280416265	0.389	0.33	0.252530731	0.000209123	up	Nasp
Thrap3	1.53E-05	0.208917013	0.462	0.404	0.252620534	0.000209123	up	Thrap3
Ift57	1.55E-05	0.090614164	0.159	0.109	0.254736133	0.0002107	none	Ift57
Utp11	1.57E-05	0.191382762	0.305	0.248	0.259119839	0.000214149	up	Utp11
Ndufaf6	1.60E-05	0.093730183	0.122	0.079	0.262898114	0.000217092	none	Ndufaf6
Tex30	1.60E-05	0.108371775	0.205	0.15	0.263781674	0.000217642	up	Tex30
Mndal	1.60E-05	0.15387928	0.468	0.406	0.264124378	0.000217745	up	Mndal
Ybx1	1.61E-05	0.390024392	0.862	0.832	0.264982704	0.000218272	up	Ybx1
Ppie	1.63E-05	0.153031437	0.284	0.227	0.268849443	0.000221275	up	Ppie
Dhodh	1.64E-05	0.065017483	0.109	0.067	0.27070092	0.000222447	none	Dhodh
Xrcc1	1.64E-05	0.092639841	0.181	0.128	0.270717441	0.000222447	none	Xrcc1
Mafk	1.65E-05	0.066182104	0.113	0.07	0.271315791	0.000222755	none	Mafk
Aup1	1.66E-05	0.192007066	0.588	0.536	0.273111878	0.000224046	up	Aup1
Tubg1	1.66E-05	0.101839095	0.176	0.124	0.273434995	0.000224127	up	Tubg1
Nit2	1.67E-05	0.095139121	0.147	0.1	0.275495481	0.000225631	none	Nit2
Acsl5	1.70E-05	0.157699678	0.374	0.312	0.279686308	0.000228876	up	Acsl5
Auh	1.72E-05	0.086201691	0.226	0.168	0.28246454	0.000230908	none	Auh
Helz2	1.72E-05	0.073441919	0.113	0.071	0.282631539	0.000230908	none	Helz2
Lrch4	1.74E-05	-0.078654242	0.126	0.178	0.285586249	0.000233132	none	Lrch4
Hspa1b	1.75E-05	0.030787379	0.017	0.002	0.287803044	0.00023475	none	Hspa1b
H2-T23	1.75E-05	-0.14607728	0.649	0.687	0.288096415	0.000234797	down	H2-T23
Prdx1	1.76E-05	0.379766516	0.828	0.815	0.290203637	0.000236322	up	Prdx1
Sdc4	1.78E-05	0.106960147	0.107	0.066	0.293026503	0.000238427	up	Sdc4
Hnrnpd	1.79E-05	0.294185325	0.605	0.57	0.294679649	0.000239577	up	Hnrnpd
Nbeal2	1.80E-05	-0.086719302	0.131	0.183	0.295994902	0.000240451	none	Nbeal2
Thoc7	1.81E-05	0.190661416	0.482	0.42	0.297218632	0.000241249	up	Thoc7
Ubald2	1.81E-05	0.18975289	0.583	0.533	0.298649212	0.000242213	up	Ubald2
Srfbp1	1.82E-05	0.074796632	0.105	0.064	0.298904352	0.000242224	none	Srfbp1
Bdh1	1.85E-05	0.030792761	0.029	0.009	0.304423953	0.000246497	none	Bdh1
Cct4	1.85E-05	0.35165524	0.531	0.492	0.30497324	0.000246742	up	Cct4
Tes	1.87E-05	0.114193284	0.224	0.168	0.307795855	0.000248824	up	Tes
C130050O18Rik	1.87E-05	-0.057450689	0.053	0.091	0.30843948	0.000249143	none	C130050O18Rik
Tsfm	1.88E-05	0.170699348	0.258	0.202	0.310068891	0.000250257	up	Tsfm
Arfip2	1.89E-05	0.071276868	0.119	0.075	0.310873513	0.000250704	none	Arfip2
Cfdp1	1.92E-05	0.157701432	0.35	0.292	0.315848834	0.000254318	up	Cfdp1
Gm12184	1.92E-05	-0.026587181	0.005	0.022	0.315862843	0.000254318	none	Gm12184
Bhlhe40	1.92E-05	0.048926039	0.068	0.035	0.316745992	0.000254824	none	Bhlhe40
Ssbp4	1.93E-05	0.152923085	0.364	0.302	0.317819591	0.000255482	up	Ssbp4
Lta4h	1.94E-05	0.210446789	0.421	0.358	0.319622955	0.000256725	up	Lta4h
Timm10b	1.95E-05	-0.096843596	0.585	0.642	0.32031232	0.00025681	none	Timm10b
Ncl	1.95E-05	0.605555667	0.636	0.598	0.320332036	0.00025681	up	Ncl
Batf3	1.95E-05	-0.055272858	0.04	0.073	0.320498362	0.00025681	none	Batf3
Fcf1	1.97E-05	0.180089455	0.384	0.33	0.324645126	0.000259924	up	Fcf1
Arhgap9	1.99E-05	-0.131048024	0.435	0.496	0.327646984	0.000262118	down	Arhgap9
Hat1	2.00E-05	0.201721272	0.339	0.281	0.328365376	0.000262228	up	Hat1
Erg28	2.00E-05	0.110459991	0.292	0.23	0.328398405	0.000262228	up	Erg28
Wipf1	2.00E-05	-0.099235021	0.299	0.366	0.328571677	0.000262228	none	Wipf1
Gga2	2.01E-05	0.075625064	0.107	0.066	0.331061695	0.000264005	none	Gga2
Rps12-ps3	2.05E-05	-0.171338472	0.538	0.602	0.336839951	0.000268398	down	Rps12-ps3
Ptp4a2	2.05E-05	-0.109650049	0.658	0.728	0.337134199	0.000268419	down	Ptp4a2
Nxt1	2.06E-05	0.198253821	0.374	0.314	0.338439351	0.00026889	up	Nxt1
Klrd1	2.06E-05	0.035346616	0.114	0.07	0.338448378	0.00026889	none	Klrd1
Cd302	2.06E-05	-0.101482198	0.27	0.339	0.338532098	0.00026889	down	Cd302
Tmem39b	2.07E-05	0.0924041	0.142	0.095	0.341408244	0.000270959	none	Tmem39b
Man2b1	2.08E-05	-0.147717413	0.553	0.601	0.342013113	0.000271224	down	Man2b1
Tsen54	2.08E-05	0.060034899	0.111	0.069	0.342817135	0.000271646	none	Tsen54
Strbp	2.10E-05	0.073937734	0.13	0.084	0.345502989	0.000273427	none	Strbp
Nr4a1	2.10E-05	-0.113632202	0.265	0.331	0.345611733	0.000273427	down	Nr4a1
Jmjd6	2.10E-05	0.113128586	0.184	0.133	0.346025457	0.000273448	up	Jmjd6
Cnpy3	2.10E-05	0.157088902	0.414	0.354	0.346184862	0.000273448	up	Cnpy3
Spata5	2.11E-05	0.070182979	0.099	0.059	0.347974345	0.000274644	none	Spata5
Atp1a3	2.12E-05	-0.119232008	0.276	0.342	0.348613553	0.000274932	down	Atp1a3
Atf5	2.12E-05	0.058236511	0.067	0.035	0.349717137	0.000275585	none	Atf5
Fam220a	2.16E-05	0.084104554	0.141	0.095	0.356201881	0.000280474	none	Fam220a
Ndufv1	2.18E-05	0.143889282	0.432	0.363	0.358018836	0.000281683	up	Ndufv1
Timm17a	2.18E-05	0.220353317	0.372	0.314	0.359275653	0.000282449	up	Timm17a
Xdh	2.19E-05	-0.114510932	0.295	0.364	0.361086028	0.00028365	down	Xdh
Smco4	2.21E-05	0.122531187	0.192	0.139	0.363646739	0.000285437	up	Smco4
Txndc5	2.23E-05	0.146910387	0.429	0.358	0.366651522	0.00028757	up	Txndc5
Tespa1	2.23E-05	0.063604876	0.1	0.06	0.367716234	0.000288179	none	Tespa1
Sct	2.24E-05	0.022896861	0.013	0.001	0.368900845	0.000288881	none	Sct
Hist1h3a	2.25E-05	0.062776931	0.092	0.054	0.369633109	0.000289228	none	Hist1h3a
Aldh2	2.25E-05	0.225041671	0.675	0.643	0.371101101	0.000290149	up	Aldh2
Dcaf13	2.26E-05	0.129274455	0.247	0.191	0.372638489	0.000291124	up	Dcaf13
Mcm4	2.27E-05	0.212229762	0.296	0.24	0.373611628	0.000291656	up	Mcm4
2810454H06Rik	2.32E-05	0.025585381	0.022	0.005	0.381751708	0.000297778	none	2810454H06Rik
Rnaseh2a	2.32E-05	0.14806488	0.294	0.233	0.382400979	0.000298052	up	Rnaseh2a
Armc1	2.33E-05	0.110812399	0.277	0.215	0.382706361	0.000298058	up	Armc1
Orc6	2.34E-05	0.200024772	0.261	0.212	0.385448938	0.00029996	up	Orc6
Slc11a1	2.36E-05	-0.068105468	0.084	0.128	0.388495404	0.000302096	none	Slc11a1
Ap3b1	2.37E-05	0.13143734	0.37	0.306	0.390164375	0.000303158	up	Ap3b1
Naip5	2.39E-05	-0.071334972	0.1	0.147	0.393412746	0.000305445	none	Naip5
Uqcr10	2.42E-05	0.26479015	0.763	0.724	0.398774854	0.000309368	up	Uqcr10
Itpripl2	2.44E-05	-0.073718121	0.13	0.183	0.401320969	0.000311102	none	Itpripl2
Tmem59	2.46E-05	0.137618257	0.634	0.579	0.405273436	0.000313899	up	Tmem59
Rcl1	2.46E-05	0.106976293	0.172	0.121	0.405557542	0.000313899	up	Rcl1
Hspe1	2.47E-05	0.563317561	0.757	0.721	0.406738743	0.000314431	up	Hspe1
Carnmt1	2.47E-05	0.113002368	0.211	0.157	0.406874332	0.000314431	up	Carnmt1
Ccdc174	2.48E-05	0.080827904	0.199	0.145	0.407846791	0.00031494	none	Ccdc174
Fam78b	2.49E-05	-0.020326494	0.002	0.016	0.410098385	0.000316434	none	Fam78b
Zfand2a	2.50E-05	0.051342814	0.072	0.039	0.411587741	0.000317338	none	Zfand2a
Trmt44	2.52E-05	0.047225133	0.057	0.028	0.414147264	0.000319066	none	Trmt44
Yme1l1	2.54E-05	0.095173658	0.237	0.18	0.418074355	0.000321843	none	Yme1l1
Dlat	2.55E-05	0.117826879	0.231	0.174	0.419093027	0.000322379	up	Dlat
Adk	2.55E-05	0.130392319	0.236	0.182	0.419634354	0.000322548	up	Adk
Cyth2	2.58E-05	0.083170515	0.219	0.163	0.424963761	0.000326393	none	Cyth2
Grm8	2.59E-05	0.032755604	0.033	0.012	0.425748269	0.000326745	none	Grm8
Eci1	2.60E-05	0.124405211	0.242	0.187	0.42748302	0.000327824	up	Eci1
Dennd5a	2.63E-05	-0.121015935	0.286	0.347	0.432494951	0.000331398	down	Dennd5a
Sla2	2.63E-05	0.054926985	0.068	0.035	0.432806171	0.000331398	none	Sla2
Sdf2l1	2.64E-05	0.428196308	0.524	0.483	0.433717802	0.000331842	up	Sdf2l1
Clpb	2.69E-05	0.074912364	0.123	0.08	0.442225919	0.000338093	none	Clpb
Plec	2.70E-05	-0.155770062	0.456	0.52	0.444058081	0.000339056	down	Plec
Fgfr1op2	2.70E-05	0.122956223	0.521	0.454	0.444162786	0.000339056	up	Fgfr1op2
Adss	2.71E-05	-0.108313703	0.301	0.374	0.445721032	0.000339986	down	Adss
Slc3a2	2.71E-05	0.169971748	0.385	0.325	0.446341692	0.000340199	up	Slc3a2
Acbd6	2.72E-05	0.172449701	0.336	0.276	0.447002694	0.000340444	up	Acbd6
Prim1	2.72E-05	0.108784044	0.193	0.14	0.447554016	0.000340604	up	Prim1
Rcsd1	2.75E-05	0.112129861	0.428	0.355	0.45194708	0.000343686	up	Rcsd1
Cd300a	2.76E-05	-0.089869604	0.379	0.449	0.454966558	0.000345719	none	Cd300a
Arfrp1	2.77E-05	0.094209291	0.218	0.162	0.455706352	0.000346018	none	Arfrp1
Twf2	2.81E-05	0.201338342	0.511	0.458	0.461756998	0.000350342	up	Twf2
Ppil1	2.81E-05	0.216077954	0.296	0.245	0.462101483	0.000350342	up	Ppil1
Zfp984	2.82E-05	-0.05800386	0.068	0.108	0.464053102	0.000351555	none	Zfp984
Snx18	2.83E-05	0.110942791	0.303	0.242	0.466028024	0.000352784	up	Snx18
Hdhd2	2.84E-05	0.097645206	0.172	0.123	0.468055226	0.000354051	none	Hdhd2
Ppm1d	2.86E-05	0.06623246	0.135	0.089	0.470223273	0.000355422	none	Ppm1d
Haus7	2.89E-05	0.073071117	0.111	0.07	0.475171692	0.000358891	none	Haus7
F5	2.91E-05	-0.085443122	0.064	0.103	0.479097533	0.000361583	none	F5
Rps23	2.94E-05	-0.073482848	0.96	0.962	0.483606492	0.000364539	none	Rps23
Twistnb	2.94E-05	0.14091888	0.378	0.32	0.483742999	0.000364539	up	Twistnb
Ppp4c	2.95E-05	0.24336692	0.636	0.594	0.485984503	0.000365952	up	Ppp4c
Supt16	2.98E-05	0.226415265	0.429	0.372	0.491035182	0.000369477	up	Supt16
Pqbp1	2.99E-05	0.098206492	0.309	0.245	0.491889673	0.000369842	none	Pqbp1
BC147527	3.00E-05	0.084644351	0.127	0.083	0.493585942	0.000370838	none	BC147527
Slc44a2	3.00E-05	0.099381921	0.47	0.399	0.494523552	0.000371264	none	Slc44a2
Pwp1	3.01E-05	0.099381419	0.168	0.119	0.496129944	0.000372191	none	Pwp1
Glod4	3.04E-05	0.139758964	0.355	0.295	0.501015221	0.000375574	up	Glod4
Clybl	3.07E-05	0.056630881	0.079	0.045	0.50507124	0.000378331	none	Clybl
Frat2	3.09E-05	0.099078741	0.197	0.146	0.50844091	0.00038057	none	Frat2
Smc6	3.10E-05	0.169172239	0.492	0.422	0.509702272	0.000381228	up	Smc6
Rusc2	3.12E-05	-0.023135756	0.005	0.021	0.514241673	0.000384336	none	Rusc2
Acp1	3.13E-05	0.209713379	0.394	0.341	0.515705091	0.000384855	up	Acp1
Med28	3.13E-05	0.186863809	0.578	0.531	0.51570551	0.000384855	up	Med28
Klk8	3.14E-05	0.093017565	0.107	0.067	0.516658542	0.000385279	none	Klk8
Arap1	3.17E-05	-0.110160651	0.253	0.312	0.521649963	0.000388711	down	Arap1
Fam114a2	3.18E-05	0.094551052	0.278	0.218	0.5231913	0.000389569	none	Fam114a2
Ociad1	3.18E-05	0.122862187	0.438	0.37	0.524207545	0.000389946	up	Ociad1
Sap25	3.19E-05	-0.035955778	0.018	0.043	0.524476917	0.000389946	none	Sap25
Cbx1	3.25E-05	0.215222138	0.446	0.389	0.534304821	0.000396958	up	Cbx1
Pdlim1	3.25E-05	0.132978579	0.356	0.293	0.53539214	0.00039747	up	Pdlim1
Bex1	3.26E-05	0.044198292	0.034	0.012	0.536189371	0.000397767	none	Bex1
Pfkl	3.27E-05	0.126580275	0.257	0.201	0.537744006	0.000398624	up	Pfkl
Uqcrb	3.27E-05	0.344885095	0.755	0.722	0.538728708	0.000399058	up	Uqcrb
Ccrl2	3.28E-05	0.081480404	0.089	0.053	0.539831074	0.000399579	none	Ccrl2
Oasl1	3.29E-05	0.039048416	0.034	0.012	0.542238194	0.000401064	none	Oasl1
Mpo	3.31E-05	0.401553009	0.266	0.206	0.544299667	0.000402099	up	Mpo
Ppih	3.31E-05	0.197721326	0.346	0.29	0.544799575	0.000402099	up	Ppih
Gtf3a	3.31E-05	0.192813556	0.383	0.324	0.544844091	0.000402099	up	Gtf3a
Plekhg3	3.32E-05	-0.071291971	0.17	0.229	0.54680686	0.00040325	none	Plekhg3
P4ha1	3.32E-05	0.069938799	0.124	0.081	0.547221976	0.000403259	none	P4ha1
Suv39h2	3.34E-05	0.051018164	0.069	0.037	0.550306122	0.000405233	none	Suv39h2
Pcna	3.35E-05	0.20494081	0.46	0.397	0.551721118	0.000405976	up	Pcna
Impa1	3.44E-05	0.113074366	0.265	0.207	0.5665087	0.000416551	up	Impa1
Psmd8	3.45E-05	0.234798656	0.627	0.587	0.568155269	0.000417321	up	Psmd8
Thtpa	3.45E-05	0.024708096	0.023	0.006	0.568390871	0.000417321	none	Thtpa
Arpc5l	3.51E-05	0.172541193	0.48	0.424	0.577634469	0.000423796	up	Arpc5l
Prep	3.55E-05	0.115497122	0.209	0.155	0.583899515	0.000428079	up	Prep
Sertad2	3.55E-05	0.080832672	0.153	0.106	0.584892654	0.000428493	none	Sertad2
Yars	3.56E-05	0.134814041	0.213	0.161	0.586216017	0.000429148	up	Yars
Bzw1	3.58E-05	0.216892608	0.535	0.483	0.58891639	0.000430809	up	Bzw1
Mapk3	3.59E-05	-0.114717387	0.375	0.437	0.590189714	0.000431425	down	Mapk3
Cnot7	3.60E-05	0.084075065	0.212	0.157	0.592030642	0.000432455	none	Cnot7
Stxbp3	3.60E-05	-0.054194516	0.07	0.111	0.592660619	0.000432599	none	Stxbp3
Lcp1	3.62E-05	0.246532833	0.787	0.768	0.595774196	0.000434388	up	Lcp1
Cox10	3.62E-05	0.071592549	0.142	0.096	0.596385573	0.000434388	none	Cox10
Vps28	3.62E-05	0.179694973	0.566	0.52	0.596414421	0.000434388	up	Vps28
AI480526	3.64E-05	-0.036833474	0.019	0.043	0.598886566	0.000435871	none	AI480526
1700037H04Rik	3.64E-05	0.150332028	0.285	0.229	0.599397277	0.000435925	up	1700037H04Rik
Fbxl5	3.66E-05	0.109880291	0.245	0.19	0.603019155	0.000438241	up	Fbxl5
Arid4b	3.67E-05	0.098885902	0.258	0.201	0.604201162	0.000438781	none	Arid4b
Cd300ld	3.69E-05	-0.060192199	0.052	0.087	0.60764496	0.000440905	none	Cd300ld
Ube2l6	3.69E-05	0.134369374	0.19	0.139	0.608008291	0.000440905	up	Ube2l6
Umps	3.74E-05	0.214502032	0.25	0.2	0.615087998	0.000445716	up	Umps
Fcho1	3.75E-05	0.088390298	0.218	0.163	0.617345781	0.000446738	none	Fcho1
Stx16	3.75E-05	-0.077332772	0.137	0.188	0.617392401	0.000446738	none	Stx16
Cul5	3.77E-05	0.110133511	0.228	0.173	0.620887697	0.000448943	up	Cul5
Rcn1	3.81E-05	0.06770199	0.091	0.054	0.627103259	0.000453109	none	Rcn1
Phb2	3.83E-05	0.417449223	0.581	0.541	0.630660584	0.000455351	up	Phb2
Fam46a	3.85E-05	-0.100704334	0.301	0.368	0.634212006	0.000457584	down	Fam46a
Tpx2	3.86E-05	0.20180454	0.297	0.238	0.634743861	0.000457638	up	Tpx2
Chka	3.87E-05	0.085994179	0.165	0.117	0.636748856	0.000458753	none	Chka
Vps29	3.89E-05	0.167137648	0.476	0.421	0.640991419	0.000461187	up	Vps29
Rcc1	3.89E-05	0.170165745	0.218	0.169	0.641050128	0.000461187	up	Rcc1
Ifi27	3.92E-05	0.179056569	0.185	0.137	0.645716385	0.00046421	up	Ifi27
Ssbp1	3.96E-05	0.215115115	0.423	0.367	0.651932799	0.000468343	up	Ssbp1
S100a6	3.97E-05	-0.172887059	0.739	0.772	0.653821545	0.000469362	down	S100a6
Ifitm1	3.98E-05	0.789873826	0.214	0.166	0.655310875	0.000470094	up	Ifitm1
Dnpep	4.01E-05	0.086341876	0.246	0.188	0.659286813	0.000472607	none	Dnpep
Gemin8	4.01E-05	0.057055694	0.079	0.045	0.660608381	0.000473215	none	Gemin8
Lars	4.05E-05	0.145415179	0.254	0.201	0.666667578	0.000477214	up	Lars
Ccnb1	4.05E-05	0.190755497	0.227	0.173	0.667198435	0.000477252	up	Ccnb1
Sdcbp	4.09E-05	0.158436189	0.662	0.614	0.672573854	0.000480753	up	Sdcbp
Atic	4.11E-05	0.281514417	0.35	0.297	0.676518711	0.000483228	up	Atic
Sergef	4.15E-05	0.062644605	0.113	0.072	0.683730178	0.000487721	none	Sergef
Calr	4.15E-05	0.360984443	0.676	0.64	0.683784212	0.000487721	up	Calr
Ctu2	4.19E-05	0.104707418	0.181	0.132	0.69041821	0.000492101	up	Ctu2
Trap1	4.30E-05	0.133779625	0.254	0.199	0.706933271	0.000503514	up	Trap1
St3gal4	4.38E-05	0.121969254	0.264	0.211	0.721143828	0.00051327	up	St3gal4
Rars2	4.39E-05	0.073044324	0.1	0.062	0.722752281	0.000514049	none	Rars2
Gm42418	4.40E-05	-0.317522166	0.988	0.992	0.72443857	0.000514882	down	Gm42418
S100a9	4.47E-05	0.330284885	0.402	0.335	0.7358468	0.000522618	up	S100a9
Rad23b	4.49E-05	0.226805755	0.367	0.313	0.738922294	0.000524193	up	Rad23b
Ccdc162	4.49E-05	0.040807492	0.039	0.016	0.739112722	0.000524193	none	Ccdc162
Babam1	4.52E-05	0.162116776	0.436	0.38	0.743193931	0.000526714	up	Babam1
Tgtp2	4.53E-05	0.074757188	0.062	0.032	0.744923284	0.000527566	none	Tgtp2
Ddx17	4.56E-05	-0.127324242	0.417	0.478	0.75071764	0.000531293	down	Ddx17
Nop53	4.57E-05	-0.105713568	0.517	0.586	0.752971935	0.000532512	down	Nop53
Vim	4.60E-05	0.412808753	0.813	0.813	0.756897127	0.00053491	up	Vim
2610318N02Rik	4.63E-05	0.058653376	0.079	0.045	0.762532425	0.000538512	none	2610318N02Rik
Ppp2r5d	4.66E-05	0.094897063	0.186	0.137	0.766568317	0.00054098	none	Ppp2r5d
Zbtb10	4.70E-05	0.026988382	0.025	0.007	0.774334919	0.000546075	none	Zbtb10
Vamp8	4.74E-05	-0.092980657	0.771	0.802	0.780399724	0.000549965	none	Vamp8
Nxpe4	4.78E-05	-0.049809027	0.056	0.092	0.786117556	0.000553604	none	Nxpe4
Rcn2	4.82E-05	0.120710404	0.236	0.184	0.793280055	0.000558255	up	Rcn2
Stx7	4.83E-05	0.124631582	0.511	0.445	0.794582102	0.000558778	up	Stx7
Akr7a5	4.84E-05	0.091670223	0.209	0.156	0.797186907	0.000560216	none	Akr7a5
Rplp1	4.87E-05	-0.084594515	0.982	0.98	0.800755454	0.000562328	none	Rplp1
Map2k7	4.89E-05	-0.086066485	0.143	0.193	0.804294255	0.000564417	none	Map2k7
Riok2	4.89E-05	0.072713469	0.14	0.095	0.805368158	0.000564774	none	Riok2
Rab4b	4.91E-05	0.153032872	0.383	0.33	0.807610903	0.00056595	up	Rab4b
Nabp2	4.91E-05	0.146927316	0.354	0.297	0.808628686	0.000566267	up	Nabp2
Ccna2	4.95E-05	0.220555105	0.335	0.275	0.815195146	0.000570465	up	Ccna2
Saa3	4.97E-05	0.034668251	0.017	0.003	0.81744466	0.00057164	none	Saa3
Mthfs	4.98E-05	0.068943686	0.204	0.15	0.820134564	0.00057312	none	Mthfs
Nudcd2	5.01E-05	0.177260375	0.3	0.245	0.824587067	0.000575829	up	Nudcd2
Fbxw2	5.02E-05	0.098447043	0.273	0.215	0.826024108	0.000576061	none	Fbxw2
Ndc80	5.02E-05	0.1085204	0.167	0.12	0.826070944	0.000576061	up	Ndc80
Prdx5	5.05E-05	-0.172112018	0.823	0.833	0.831359701	0.000579345	down	Prdx5
Tspan4	5.08E-05	0.121751646	0.161	0.114	0.836572668	0.000582571	up	Tspan4
Ogt	5.09E-05	-0.097830317	0.223	0.281	0.838456043	0.000583477	none	Ogt
Lin37	5.18E-05	0.093690602	0.237	0.182	0.852420346	0.000592782	none	Lin37
Diaph1	5.18E-05	-0.10679987	0.492	0.565	0.85307569	0.000592825	down	Diaph1
Polr3h	5.20E-05	0.085417181	0.15	0.103	0.856288387	0.000594645	none	Polr3h
Sdhaf2	5.22E-05	0.076160034	0.172	0.123	0.858415262	0.000595624	none	Sdhaf2
Topors	5.22E-05	0.110133511	0.219	0.167	0.858890236	0.000595624	up	Topors
Tfrc	5.25E-05	0.08927866	0.17	0.12	0.863628984	0.000598495	none	Tfrc
Psph	5.30E-05	0.114305532	0.201	0.151	0.871725346	0.000603688	up	Psph
Acin1	5.31E-05	0.173239999	0.594	0.536	0.873537923	0.000604525	up	Acin1
Eif4e2	5.34E-05	0.17802822	0.423	0.374	0.878121595	0.000607276	up	Eif4e2
Zcchc18	5.37E-05	0.026392935	0.022	0.006	0.883876869	0.000610834	none	Zcchc18
Ctps	5.38E-05	0.079425164	0.131	0.087	0.884754944	0.000611019	none	Ctps
Aatf	5.42E-05	0.097182823	0.17	0.122	0.892278906	0.000615789	none	Aatf
Pdzd4	5.44E-05	0.061989897	0.08	0.046	0.895469089	0.000617565	none	Pdzd4
Mcts1	5.50E-05	0.155168096	0.415	0.357	0.904470655	0.000623343	up	Mcts1
Eif3i	5.51E-05	0.375064058	0.683	0.66	0.906522917	0.000624327	up	Eif3i
Trim30d	5.52E-05	0.075813016	0.146	0.101	0.90931403	0.000625818	none	Trim30d
Pnpla2	5.53E-05	0.113475038	0.276	0.219	0.911001386	0.000626548	up	Pnpla2
Gda	5.55E-05	-0.059326794	0.42	0.505	0.913848723	0.000628075	none	Gda
Furin	5.62E-05	-0.07444963	0.164	0.219	0.924439417	0.000634901	none	Furin
Hist1h2ab	5.62E-05	0.194280657	0.179	0.13	0.925050958	0.000634901	up	Hist1h2ab
Rras	5.64E-05	-0.057972371	0.082	0.124	0.929083247	0.000637059	none	Rras
Irf2bp2	5.65E-05	-0.182517365	0.521	0.572	0.929469119	0.000637059	down	Irf2bp2
Eif4a1	5.70E-05	0.379153767	0.731	0.684	0.938235528	0.000642627	up	Eif4a1
Tmem33	5.74E-05	0.164682303	0.328	0.274	0.944878434	0.000646734	up	Tmem33
Psmb9	5.76E-05	0.172909619	0.666	0.621	0.947993358	0.000648422	up	Psmb9
Nr2c2ap	5.79E-05	0.118330396	0.254	0.2	0.952267418	0.0006509	up	Nr2c2ap
4930455G09Rik	5.84E-05	-0.04233295	0.026	0.053	0.960769539	0.000656263	none	4930455G09Rik
Ncbp2	5.86E-05	0.114623747	0.257	0.201	0.963725903	0.000657833	up	Ncbp2
Ogfr	5.86E-05	0.107498678	0.332	0.273	0.965279162	0.000658444	up	Ogfr
Gm34084	5.93E-05	-0.069369179	0.044	0.076	0.975467463	0.00066494	none	Gm34084
Nfe2l2	5.99E-05	0.130264363	0.348	0.292	0.985996166	0.00067166	up	Nfe2l2
Dnajb14	6.01E-05	-0.102929186	0.225	0.283	0.989493569	0.0006733	down	Dnajb14
Slc25a39	6.01E-05	0.255710406	0.468	0.422	0.989751211	0.0006733	up	Slc25a39
Stard9	6.03E-05	-0.061093144	0.061	0.098	0.99209059	0.000674433	none	Stard9
Cask	6.09E-05	-0.061305396	0.069	0.108	1	0.000680547	none	Cask
Cenpq	6.09E-05	0.102762586	0.223	0.171	1	0.000680547	up	Cenpq
Asf1b	6.11E-05	0.131507445	0.268	0.21	1	0.00068207	up	Asf1b
Ikzf1	6.15E-05	0.102920929	0.484	0.407	1	0.000685825	up	Ikzf1
Gm10419	6.15E-05	-0.029768526	0.001	0.012	1	0.000685825	none	Gm10419
Ik	6.16E-05	0.144603443	0.409	0.353	1	0.000685963	up	Ik
Sf3a3	6.17E-05	0.183074548	0.356	0.301	1	0.000687369	up	Sf3a3
Gm26699	6.21E-05	0.039711436	0.045	0.02	1	0.000690966	none	Gm26699
Slc38a1	6.21E-05	0.147839358	0.467	0.409	1	0.000690966	up	Slc38a1
Mob4	6.22E-05	0.112514477	0.305	0.248	1	0.000691214	up	Mob4
U2af2	6.31E-05	0.199536422	0.498	0.449	1	0.000700151	up	U2af2
Gm45716	6.31E-05	-0.047522907	0.045	0.078	1	0.000700151	none	Gm45716
Ccdc58	6.31E-05	0.121133488	0.202	0.152	1	0.000700151	up	Ccdc58
Suco	6.34E-05	0.085317048	0.172	0.124	1	0.000702861	none	Suco
D930028M14Rik	6.36E-05	-0.024405564	0.009	0.028	1	0.000703883	none	D930028M14Rik
Nupr1	6.38E-05	-0.068879824	0.182	0.241	1	0.000706054	none	Nupr1
Rbpj	6.40E-05	-0.079762441	0.189	0.246	1	0.000707605	none	Rbpj
Dap3	6.43E-05	0.143958234	0.312	0.256	1	0.000711033	up	Dap3
Scimp	6.46E-05	0.062459471	0.074	0.042	1	0.000713827	none	Scimp
Alg2	6.53E-05	0.066220824	0.089	0.054	1	0.000720464	none	Alg2
Eif1b	6.53E-05	0.17796967	0.466	0.42	1	0.00072054	up	Eif1b
Sod2	6.61E-05	0.231288765	0.401	0.356	1	0.000728362	up	Sod2
Fam160b1	6.62E-05	-0.07224133	0.134	0.184	1	0.000729322	none	Fam160b1
Pcgf6	6.63E-05	0.061084884	0.08	0.046	1	0.000729322	none	Pcgf6
Bccip	6.63E-05	0.173259914	0.375	0.324	1	0.000729322	up	Bccip
Utp18	6.70E-05	0.122590771	0.232	0.18	1	0.000736594	up	Utp18
Panx1	6.72E-05	0.077201168	0.162	0.116	1	0.000738426	none	Panx1
Arfgap2	6.74E-05	0.109241606	0.25	0.197	1	0.000740018	up	Arfgap2
Gfm1	6.76E-05	0.097737754	0.154	0.109	1	0.000741207	none	Gfm1
Hyou1	6.80E-05	0.146412783	0.268	0.213	1	0.000746154	up	Hyou1
Usp1	6.81E-05	0.188342923	0.431	0.372	1	0.000746175	up	Usp1
Rgs2	6.82E-05	-0.103786876	0.509	0.572	1	0.000747191	down	Rgs2
H2afy	6.88E-05	0.332900134	0.802	0.78	1	0.000752763	up	H2afy
Tgfbi	6.93E-05	-0.054174572	0.509	0.596	1	0.000758057	none	Tgfbi
Hist1h2ae	6.94E-05	0.27799471	0.327	0.265	1	0.000758275	up	Hist1h2ae
Cpt1a	6.94E-05	-0.079026366	0.219	0.278	1	0.000758275	none	Cpt1a
2-Sep	6.97E-05	0.083127136	0.126	0.085	1	0.000760734	none	2-Sep
Tmem71	7.02E-05	-0.054602038	0.064	0.101	1	0.000765526	none	Tmem71
Ankrd54	7.03E-05	0.071401331	0.146	0.102	1	0.000766219	none	Ankrd54
Raph1	7.10E-05	-0.073985882	0.11	0.156	1	0.000773079	none	Raph1
Psmb10	7.10E-05	0.204431624	0.618	0.59	1	0.000773352	up	Psmb10
Ezh2	7.11E-05	0.233510262	0.377	0.325	1	0.000773589	up	Ezh2
Atg3	7.17E-05	0.157957448	0.52	0.47	1	0.000779623	up	Atg3
Gtf2e2	7.21E-05	0.121457803	0.246	0.193	1	0.000783347	up	Gtf2e2
Supt3	7.22E-05	0.078016282	0.143	0.099	1	0.000784113	none	Supt3
Mrpl47	7.28E-05	0.080129089	0.138	0.095	1	0.000789849	none	Mrpl47
Morf4l1	7.29E-05	0.216411252	0.804	0.783	1	0.000790803	up	Morf4l1
Zfr	7.32E-05	0.099799562	0.229	0.177	1	0.000792871	none	Zfr
Bbx	7.34E-05	0.079609973	0.182	0.132	1	0.000794526	none	Bbx
Rpap3	7.35E-05	0.06639765	0.094	0.058	1	0.000794526	none	Rpap3
Dbf4	7.35E-05	0.126267632	0.287	0.231	1	0.000794526	up	Dbf4
Plekhf2	7.35E-05	0.114701765	0.308	0.253	1	0.000794526	up	Plekhf2
Ptpn18	7.36E-05	-0.120739478	0.87	0.881	1	0.000794679	down	Ptpn18
St13	7.36E-05	0.223644501	0.384	0.333	1	0.000794679	up	St13
Trmt10c	7.45E-05	0.081150306	0.152	0.107	1	0.000803409	none	Trmt10c
Coasy	7.50E-05	0.072544591	0.165	0.118	1	0.00080865	none	Coasy
Sap30bp	7.57E-05	0.071800804	0.221	0.167	1	0.000815095	none	Sap30bp
Ndrg1	7.58E-05	-0.094565986	0.224	0.282	1	0.000816449	none	Ndrg1
Sys1	7.63E-05	-0.093936401	0.286	0.347	1	0.000820628	none	Sys1
Gcsh	7.66E-05	0.142130958	0.206	0.157	1	0.000823685	up	Gcsh
Tbl1x	7.70E-05	0.10622427	0.283	0.224	1	0.000827641	up	Tbl1x
Ctse	7.72E-05	0.090182086	0.06	0.032	1	0.00082898	none	Ctse
Josd2	7.86E-05	0.161108246	0.309	0.258	1	0.000842952	up	Josd2
Hdgfl2	7.86E-05	0.136825773	0.263	0.21	1	0.000842952	up	Hdgfl2
Rell1	7.87E-05	0.100338125	0.221	0.168	1	0.000843058	up	Rell1
Rpn2	7.87E-05	0.232984958	0.594	0.557	1	0.000843188	up	Rpn2
Egfl7	7.90E-05	0.136460797	0.132	0.09	1	0.000845862	up	Egfl7
Cep57	7.91E-05	0.097292882	0.246	0.19	1	0.000846137	none	Cep57
Fosl2	7.93E-05	-0.098527841	0.195	0.25	1	0.000847475	none	Fosl2
Becn1	7.94E-05	0.128900707	0.362	0.306	1	0.000848213	up	Becn1
Cdc42se2	8.01E-05	0.124503051	0.349	0.295	1	0.000855339	up	Cdc42se2
Tacc3	8.02E-05	0.198155403	0.308	0.257	1	0.000855339	up	Tacc3
Hdlbp	8.03E-05	0.216677166	0.467	0.417	1	0.000855637	up	Hdlbp
Pja1	8.06E-05	0.068543119	0.112	0.073	1	0.000858553	none	Pja1
Bckdk	8.06E-05	0.123370731	0.307	0.25	1	0.000858553	up	Bckdk
Rpl18	8.11E-05	-0.031934458	0.959	0.962	1	0.000862748	none	Rpl18
Gm13373	8.12E-05	-0.022271608	0.005	0.02	1	0.000862842	none	Gm13373
Pfkp	8.18E-05	0.172692389	0.279	0.228	1	0.000869032	up	Pfkp
Mars	8.18E-05	0.138756431	0.184	0.139	1	0.000869032	up	Mars
Shcbp1	8.20E-05	0.094846542	0.175	0.127	1	0.000870491	none	Shcbp1
Ggps1	8.21E-05	0.075815294	0.161	0.115	1	0.000870595	none	Ggps1
Ddx41	8.22E-05	0.127053303	0.301	0.245	1	0.000871079	up	Ddx41
Sidt2	8.26E-05	-0.086480596	0.194	0.247	1	0.000874517	none	Sidt2
Pfdn4	8.28E-05	0.13488229	0.279	0.225	1	0.000875906	up	Pfdn4
Hgsnat	8.33E-05	-0.085327224	0.198	0.253	1	0.000880741	none	Hgsnat
F630028O10Rik	8.34E-05	-0.178825298	0.248	0.305	1	0.000881369	down	F630028O10Rik
Get4	8.34E-05	0.175989228	0.348	0.298	1	0.000881369	up	Get4
Wdr4	8.38E-05	0.070686386	0.113	0.073	1	0.000884339	none	Wdr4
Smn1	8.38E-05	0.205096484	0.308	0.259	1	0.000884339	up	Smn1
Rin2	8.44E-05	-0.06181425	0.065	0.102	1	0.000889765	none	Rin2
Ranbp1	8.45E-05	0.415876401	0.587	0.542	1	0.00089066	up	Ranbp1
Lsm7	8.52E-05	0.300072772	0.608	0.561	1	0.00089706	up	Lsm7
Adprhl2	8.53E-05	0.08136678	0.182	0.133	1	0.000897321	none	Adprhl2
Trem2	8.53E-05	-0.107134748	0.182	0.238	1	0.000897321	down	Trem2
Elp5	8.56E-05	0.125376628	0.264	0.213	1	0.000899348	up	Elp5
Psmd6	8.57E-05	0.273368488	0.453	0.413	1	0.000900395	up	Psmd6
Sars2	8.65E-05	0.072446237	0.113	0.075	1	0.000906817	none	Sars2
Mindy3	8.65E-05	0.088549145	0.189	0.141	1	0.000906817	none	Mindy3
Gcnt1	8.65E-05	-0.064110209	0.087	0.128	1	0.000906817	none	Gcnt1
Cd40	8.72E-05	-0.041236644	0.045	0.078	1	0.000914079	none	Cd40
Crip1	8.78E-05	-0.169969527	0.846	0.88	1	0.000918995	down	Crip1
Rngtt	8.79E-05	0.073887078	0.15	0.105	1	0.000920042	none	Rngtt
Igkv1-117	8.81E-05	-0.014969566	0.001	0.01	1	0.000920224	none	Igkv1-117
Zfp521	8.81E-05	0.028902546	0.03	0.011	1	0.000920224	none	Zfp521
Scfd1	8.81E-05	0.102661647	0.22	0.17	1	0.000920224	up	Scfd1
Skap2	8.82E-05	0.163270888	0.543	0.491	1	0.000920224	up	Skap2
Rpl31	8.84E-05	0.253649549	0.898	0.893	1	0.000921756	up	Rpl31
Gata3	8.86E-05	-0.048369462	0.008	0.025	1	0.000923199	none	Gata3
Pex13	8.98E-05	0.082256158	0.17	0.124	1	0.000935452	none	Pex13
Aph1a	9.00E-05	0.166964787	0.484	0.435	1	0.000936823	up	Aph1a
Card11	9.02E-05	0.076348779	0.098	0.062	1	0.000938005	none	Card11
Snrpc	9.09E-05	0.205573689	0.569	0.525	1	0.000944917	up	Snrpc
Nip7	9.11E-05	0.151217232	0.277	0.224	1	0.000946522	up	Nip7
Il21r	9.15E-05	0.059832832	0.117	0.076	1	0.000950054	none	Il21r
Tial1	9.21E-05	0.139078644	0.354	0.299	1	0.000955858	up	Tial1
Plk3	9.23E-05	0.057315093	0.081	0.048	1	0.000957452	none	Plk3
Ranbp9	9.39E-05	-0.076138309	0.146	0.195	1	0.000973484	none	Ranbp9
Mrpl4	9.62E-05	0.216815767	0.535	0.494	1	0.000996129	up	Mrpl4
Lbh	9.65E-05	-0.108678968	0.3	0.358	1	0.000998751	down	Lbh
Ndufs2	9.66E-05	0.195769162	0.563	0.517	1	0.000998831	up	Ndufs2
Gpi1	9.70E-05	0.312006496	0.781	0.753	1	0.001002609	up	Gpi1
Sf3b6	9.75E-05	0.251185748	0.685	0.66	1	0.001007791	up	Sf3b6
Lman2	9.78E-05	0.222992096	0.573	0.528	1	0.001009895	up	Lman2
Pcm1	9.87E-05	0.112514477	0.284	0.227	1	0.001018707	up	Pcm1
Prkcd	9.95E-05	-0.1532978	0.629	0.662	1	0.001025808	down	Prkcd
Tars	0.000100436	0.130507343	0.223	0.173	1	0.001035117	up	Tars
Stk17b	0.000101074	0.121854014	0.462	0.411	1	0.001041037	up	Stk17b
Pik3cg	0.000101476	-0.100348389	0.225	0.281	1	0.00104452	down	Pik3cg
Letm1	0.000101689	0.135909798	0.274	0.223	1	0.00104606	up	Letm1
Gstz1	0.000102052	0.062583459	0.101	0.065	1	0.001049145	none	Gstz1
Fxn	0.000102207	0.110109183	0.205	0.155	1	0.00105008	up	Fxn
Copb2	0.000103102	0.143465693	0.43	0.374	1	0.001058612	up	Copb2
Dars	0.00010326	0.162364294	0.386	0.328	1	0.001059578	up	Dars
Mrpl44	0.000103859	0.119016541	0.253	0.2	1	0.001065057	up	Mrpl44
Snx2	0.000104294	0.240857058	0.438	0.396	1	0.001068849	up	Snx2
2310061I04Rik	0.000104452	0.107306186	0.193	0.145	1	0.001069809	up	2310061I04Rik
Nr1h2	0.000104659	0.118444217	0.316	0.261	1	0.001071261	up	Nr1h2
Prrg4	0.000105658	0.026917994	0.024	0.007	1	0.001080816	none	Prrg4
Adrb2	0.000105823	0.085416138	0.199	0.149	1	0.001081828	none	Adrb2
Ccne1	0.00010633	0.108518963	0.128	0.087	1	0.001086296	up	Ccne1
Oxa1l	0.000106392	0.099543329	0.305	0.248	1	0.001086296	none	Oxa1l
Arl1	0.000106993	0.179348102	0.372	0.32	1	0.001091753	up	Arl1
Caprin1	0.000107539	0.16008188	0.477	0.41	1	0.001096644	up	Caprin1
Gm6634	0.000107606	-0.014049485	0	0.009	1	0.001096644	none	Gm6634
Prcp	0.000107852	-0.110579066	0.401	0.461	1	0.001098474	down	Prcp
Flad1	0.00010832	0.059868935	0.109	0.071	1	0.001102558	none	Flad1
Ptges2	0.000108797	0.080721339	0.145	0.102	1	0.001106731	none	Ptges2
Lsm2	0.000109318	0.272829153	0.473	0.431	1	0.001111339	up	Lsm2
Eif4e	0.000109863	0.203508714	0.345	0.296	1	0.00111619	up	Eif4e
Hsd3b7	0.000110079	0.059628629	0.101	0.065	1	0.0011177	none	Hsd3b7
Zfp593	0.000110188	0.145175218	0.248	0.197	1	0.001118115	up	Zfp593
Lilra6	0.0001106	-0.074976397	0.136	0.185	1	0.001121601	none	Lilra6
Wdr43	0.000111055	0.19919007	0.254	0.207	1	0.001125126	up	Wdr43
Tubb2b	0.000111099	0.034479872	0.038	0.017	1	0.001125126	none	Tubb2b
Runx2	0.000111152	0.077523347	0.26	0.203	1	0.001125126	none	Runx2
Ngp	0.000111298	0.191141571	0.164	0.117	1	0.001125907	up	Ngp
Psmd9	0.00011164	0.102473564	0.257	0.205	1	0.001128672	up	Psmd9
Rbm25	0.000112862	0.226418643	0.572	0.546	1	0.00114033	up	Rbm25
Zc3h15	0.000113816	0.156723517	0.441	0.388	1	0.001149261	up	Zc3h15
Nav1	0.000114544	-0.090355622	0.135	0.181	1	0.001155393	none	Nav1
Tmbim6	0.000114564	0.233726505	0.812	0.79	1	0.001155393	up	Tmbim6
Fam3c	0.000114878	0.067078678	0.199	0.147	1	0.001157713	none	Fam3c
Mrpl50	0.000114934	0.096662169	0.198	0.149	1	0.001157713	none	Mrpl50
Hps3	0.000116048	-0.087951485	0.203	0.259	1	0.001168219	none	Hps3
D030056L22Rik	0.000116388	0.078147355	0.158	0.113	1	0.001170919	none	D030056L22Rik
Ccl2	0.000117283	0.273844321	0.182	0.136	1	0.00117921	up	Ccl2
Cd52	0.000117912	-0.137944322	0.848	0.857	1	0.001184803	down	Cd52
Gm5086	0.000118463	0.039842196	0.033	0.013	1	0.001189617	none	Gm5086
Srp72	0.000118607	0.197852805	0.433	0.379	1	0.001190342	up	Srp72
Thap7	0.000119421	0.107027634	0.223	0.174	1	0.001197774	up	Thap7
Tpr	0.000119506	0.218281877	0.665	0.623	1	0.001197901	up	Tpr
Atp6v1d	0.000119669	0.110443397	0.437	0.376	1	0.001198799	up	Atp6v1d
Lgals3bp	0.000120764	0.11073639	0.283	0.228	1	0.001209038	up	Lgals3bp
Pfdn6	0.000122382	0.214798049	0.47	0.426	1	0.001224494	up	Pfdn6
Tug1	0.000123258	-0.07493941	0.16	0.21	1	0.001232501	none	Tug1
Myh9	0.000124516	-0.151994556	0.712	0.758	1	0.001244331	down	Myh9
Cic	0.000125033	-0.131304934	0.308	0.361	1	0.001248739	down	Cic
H13	0.000127041	0.175387782	0.703	0.657	1	0.001268018	up	H13
Slfn2	0.000127785	0.297042689	0.55	0.528	1	0.001274678	up	Slfn2
Rps29	0.000128756	0.274174316	0.978	0.979	1	0.001283586	up	Rps29
Gpn2	0.000128852	0.071035368	0.122	0.083	1	0.00128376	none	Gpn2
Ahsa1	0.000129034	0.285157659	0.477	0.437	1	0.001284793	up	Ahsa1
Tspo2	0.000129707	0.045788363	0.019	0.005	1	0.001290721	none	Tspo2
Ubl7	0.00013012	0.109365174	0.357	0.302	1	0.001294047	up	Ubl7
Nme4	0.000130294	0.147126393	0.178	0.132	1	0.001294995	up	Nme4
Nsun2	0.000130555	0.249299273	0.304	0.258	1	0.001296801	up	Nsun2
Clptm1	0.000131951	0.109223687	0.296	0.242	1	0.001309881	up	Clptm1
St6galnac6	0.000132299	-0.063124871	0.077	0.116	1	0.001312548	none	St6galnac6
Aatk	0.000133319	-0.037806173	0.02	0.043	1	0.001321867	none	Aatk
Ube2m	0.00013355	0.18878884	0.374	0.323	1	0.00132336	up	Ube2m
Fip1l1	0.000133738	0.128725406	0.342	0.284	1	0.00132442	up	Fip1l1
Vav1	0.000134565	0.108635517	0.441	0.381	1	0.001331812	up	Vav1
Gngt2	0.000134646	-0.122640436	0.328	0.387	1	0.001331816	down	Gngt2
Zkscan14	0.000134954	0.054621743	0.11	0.072	1	0.001334061	none	Zkscan14
Zc3h11a	0.000135225	0.037010117	0.054	0.028	1	0.001335936	none	Zc3h11a
Eed	0.000135987	0.116103055	0.301	0.249	1	0.001342544	up	Eed
Kcnip3	0.000136057	-0.034023499	0.013	0.032	1	0.001342544	none	Kcnip3
Dtl	0.000136314	0.133730963	0.199	0.152	1	0.001344278	up	Dtl
Idi1	0.000136439	0.061016094	0.131	0.09	1	0.001344697	none	Idi1
Ppa2	0.000136826	0.115724654	0.249	0.198	1	0.001347708	up	Ppa2
Cdk11b	0.000137279	0.129095442	0.434	0.377	1	0.001351364	up	Cdk11b
Nfix	0.000137748	-0.103317637	0.187	0.238	1	0.00135517	down	Nfix
Atg4b	0.000138091	0.073520345	0.176	0.129	1	0.001357731	none	Atg4b
Prrc2c	0.00013824	0.177631308	0.591	0.537	1	0.001358379	up	Prrc2c
Nudt9	0.00013861	0.088571286	0.197	0.149	1	0.001361211	none	Nudt9
Tns3	0.000138707	-0.08319402	0.135	0.182	1	0.001361349	none	Tns3
Cdc42ep3	0.000139025	-0.099727193	0.348	0.415	1	0.001363651	none	Cdc42ep3
Tcf12	0.000139193	0.078358949	0.187	0.139	1	0.001364487	none	Tcf12
4921524J17Rik	0.000140971	0.09412765	0.206	0.158	1	0.001381097	none	4921524J17Rik
Mrgbp	0.000141755	0.060197181	0.145	0.102	1	0.001387955	none	Mrgbp
Cbl	0.000143212	-0.106693964	0.504	0.571	1	0.001401381	down	Cbl
Dsn1	0.000143398	0.049654453	0.08	0.048	1	0.001402368	none	Dsn1
Dus1l	0.000144277	0.10732552	0.228	0.179	1	0.001410127	up	Dus1l
Phf20	0.000144671	0.085187538	0.171	0.126	1	0.001413137	none	Phf20
Selenoh	0.000144963	0.299918474	0.573	0.529	1	0.001415152	up	Selenoh
Vta1	0.000147963	0.086266286	0.262	0.207	1	0.001443579	none	Vta1
1810009A15Rik	0.000148383	0.211415519	0.375	0.324	1	0.001446824	up	1810009A15Rik
Carmil1	0.000148813	0.044488286	0.06	0.032	1	0.001450158	none	Carmil1
2810474O19Rik	0.000150196	0.104516896	0.331	0.275	1	0.00146277	up	2810474O19Rik
Hacd2	0.000150377	0.09932403	0.241	0.189	1	0.001463668	none	Hacd2
Lzic	0.000151272	0.080721339	0.14	0.099	1	0.0014715	none	Lzic
Enoph1	0.000151853	0.096343835	0.181	0.135	1	0.001476283	none	Enoph1
Chd1l	0.000153716	0.064417525	0.142	0.099	1	0.001493513	none	Chd1l
Uqcc3	0.000154007	-0.103200197	0.342	0.403	1	0.00149546	down	Uqcc3
2610002M06Rik	0.000154941	0.079735976	0.151	0.108	1	0.001503641	none	2610002M06Rik
Mrps27	0.000155527	0.080367584	0.121	0.083	1	0.001507651	none	Mrps27
Kif18a	0.000155537	0.051011935	0.078	0.046	1	0.001507651	none	Kif18a
Fancd2	0.000155957	0.044020872	0.084	0.051	1	0.001510832	none	Fancd2
Spc24	0.000156436	0.192960165	0.364	0.312	1	0.001514581	up	Spc24
Notch2	0.000157178	-0.087521561	0.227	0.283	1	0.001520867	none	Notch2
Oat	0.000157538	0.133721337	0.293	0.242	1	0.001523456	up	Oat
6-Sep	0.000158043	0.103038931	0.228	0.179	1	0.001527444	up	6-Sep
Atp13a2	0.000158142	-0.108327493	0.279	0.336	1	0.001527504	down	Atp13a2
Dtwd1	0.000160686	0.050332411	0.068	0.039	1	0.001551164	none	Dtwd1
Pde12	0.00016215	0.070561082	0.13	0.09	1	0.001564375	none	Pde12
Nxf1	0.000162895	0.154408392	0.532	0.481	1	0.001570641	up	Nxf1
Elavl1	0.000163103	0.158457531	0.439	0.387	1	0.001571732	up	Elavl1
Tmem170b	0.000163261	-0.058312491	0.075	0.113	1	0.001572331	none	Tmem170b
Tspan3	0.000163371	0.083079592	0.222	0.171	1	0.001572468	none	Tspan3
Bmpr2	0.000163702	-0.071921685	0.092	0.132	1	0.001574737	none	Bmpr2
Ccnd1	0.000163825	0.123881478	0.197	0.149	1	0.001574998	up	Ccnd1
Cnn3	0.000164776	0.098506831	0.107	0.071	1	0.001583219	none	Cnn3
Emc10	0.000164962	0.150513606	0.515	0.458	1	0.00158408	up	Emc10
Ascc3	0.000165288	0.081925798	0.193	0.145	1	0.001586279	none	Ascc3
Cyp4f16	0.000165482	-0.066074625	0.14	0.189	1	0.001587217	none	Cyp4f16
1810022K09Rik	0.000166464	0.227731178	0.543	0.509	1	0.001595713	up	1810022K09Rik
Slc19a1	0.000166642	0.08291017	0.101	0.065	1	0.001596489	none	Slc19a1
Orc2	0.000166886	0.10257056	0.183	0.137	1	0.001597893	up	Orc2
Pdcl3	0.000169097	0.099835343	0.327	0.27	1	0.001618125	none	Pdcl3
Pmm1	0.000170932	0.07384969	0.126	0.087	1	0.001634731	none	Pmm1
Nhp2	0.000172088	0.413296111	0.503	0.462	1	0.001644828	up	Nhp2
Tmed4	0.000172472	0.075240509	0.201	0.152	1	0.001647543	none	Tmed4
Mpp1	0.000173083	0.137974226	0.381	0.331	1	0.001652424	up	Mpp1
Comtd1	0.00017422	0.14288614	0.203	0.158	1	0.001662315	up	Comtd1
Fbxo5	0.000175593	0.127860235	0.209	0.161	1	0.001674445	up	Fbxo5
Gsdmd	0.000176842	0.122445921	0.342	0.289	1	0.001685375	up	Gsdmd
Iigp1	0.00017776	0.041415452	0.021	0.006	1	0.001693145	none	Iigp1
Epha2	0.000177875	0.050453509	0.056	0.03	1	0.001693258	none	Epha2
G3bp2	0.000177988	0.192131034	0.537	0.489	1	0.001693351	up	G3bp2
Ap1m1	0.000178581	0.105943682	0.359	0.3	1	0.001698018	up	Ap1m1
Rfc1	0.000178791	0.116856866	0.399	0.339	1	0.001699029	up	Rfc1
Hirip3	0.000179529	0.13880876	0.245	0.193	1	0.001705059	up	Hirip3
Chchd2	0.000179894	0.361376951	0.903	0.884	1	0.001707542	up	Chchd2
Med7	0.000180568	0.072909208	0.176	0.13	1	0.00171209	none	Med7
Rpl7l1	0.000180581	0.168365061	0.324	0.272	1	0.00171209	up	Rpl7l1
Gna15	0.0001817	0.072874221	0.21	0.16	1	0.001721709	none	Gna15
Plcd3	0.000182113	0.018626349	0.014	0.002	1	0.001724489	none	Plcd3
Pcyox1l	0.000182203	0.109557466	0.174	0.13	1	0.001724489	up	Pcyox1l
Hist2h2aa2	0.000183273	-0.043080031	0.026	0.05	1	0.001733611	none	Hist2h2aa2
Wdr34	0.00018426	0.055551095	0.077	0.046	1	0.001741951	none	Wdr34
U2af1l4	0.000185003	0.081128239	0.167	0.122	1	0.001747968	none	U2af1l4
Arhgef28	0.000187261	-0.014143517	0.001	0.011	1	0.001768287	none	Arhgef28
Clec1a	0.000188458	-0.015933889	0.001	0.011	1	0.00177857	none	Clec1a
Smarcc1	0.000190362	0.176500838	0.366	0.318	1	0.001795512	up	Smarcc1
Igkv4-58	0.000190475	-0.015796089	0	0.008	1	0.001795544	none	Igkv4-58
Gigyf1	0.000191138	-0.064834152	0.128	0.174	1	0.001799853	none	Gigyf1
Rbm4b	0.00019115	0.051882391	0.089	0.056	1	0.001799853	none	Rbm4b
2210016F16Rik	0.000193814	0.111292487	0.286	0.234	1	0.001823894	up	2210016F16Rik
Eif2s2	0.000195732	0.330291157	0.608	0.574	1	0.001840888	up	Eif2s2
Foxp4	0.000196355	0.067517406	0.114	0.077	1	0.001845694	none	Foxp4
Haus5	0.000200484	0.073648462	0.148	0.105	1	0.001883424	none	Haus5
Tox4	0.000200948	0.103144068	0.283	0.231	1	0.001886709	up	Tox4
Dhcr24	0.000201379	0.057496345	0.104	0.068	1	0.001889676	none	Dhcr24
Lyar	0.000201717	0.308982689	0.352	0.308	1	0.001891774	up	Lyar
Vwf	0.000203242	-0.089855224	0.008	0.024	1	0.001904993	none	Vwf
Msl3	0.000204061	0.078208864	0.235	0.182	1	0.001911574	none	Msl3
Pop7	0.000204939	0.101802293	0.338	0.282	1	0.001918711	up	Pop7
Lrp8	0.000205554	0.052800637	0.107	0.07	1	0.001923373	none	Lrp8
Set	0.000208605	0.524353171	0.649	0.618	1	0.001950814	up	Set
Ppic	0.000208987	0.039919346	0.06	0.033	1	0.001953054	none	Ppic
Rtcb	0.000209082	0.113185862	0.403	0.343	1	0.001953054	up	Rtcb
Tmem160	0.000209678	-0.123002003	0.592	0.646	1	0.00195751	down	Tmem160
Pnp	0.000210004	0.318640937	0.566	0.547	1	0.001959439	up	Pnp
Ccnk	0.000210339	0.084848578	0.211	0.163	1	0.001961109	none	Ccnk
2310057M21Rik	0.000210421	0.049179254	0.082	0.05	1	0.001961109	none	2310057M21Rik
Ccdc59	0.000211108	0.124482017	0.364	0.309	1	0.001966402	up	Ccdc59
Tmem131	0.00021351	-0.072854929	0.19	0.242	1	0.001986852	none	Tmem131
Mrpl55	0.000213587	0.124816031	0.3	0.247	1	0.001986852	up	Mrpl55
Sbds	0.000213666	0.098876657	0.284	0.231	1	0.001986852	none	Sbds
Socs3	0.000214572	0.055926562	0.087	0.054	1	0.001994154	none	Socs3
Alas2	0.000214839	0.093003653	0.031	0.012	1	0.001995501	none	Alas2
Rmdn3	0.000215234	0.065103046	0.106	0.07	1	0.001998044	none	Rmdn3
Wfdc21	0.000216994	0.301822899	0.147	0.105	1	0.002012301	up	Wfdc21
Fastk	0.000217014	0.086727886	0.156	0.114	1	0.002012301	none	Fastk
Frmd4a	0.000219469	0.064436904	0.16	0.117	1	0.00203392	none	Frmd4a
Gng12	0.000219826	0.168060181	0.424	0.368	1	0.002036081	up	Gng12
Osm	0.000220538	0.130455598	0.225	0.176	1	0.00204153	up	Osm
Zfp292	0.000220749	0.08834926	0.264	0.211	1	0.002042328	none	Zfp292
Pabpc1l	0.00022115	-0.048386443	0.045	0.075	1	0.00204322	none	Pabpc1l
Gca	0.00022119	0.055358041	0.055	0.029	1	0.00204322	none	Gca
Hdac7	0.000221217	-0.051027809	0.081	0.119	1	0.00204322	none	Hdac7
Mcm5	0.000221487	0.210635617	0.377	0.325	1	0.002044561	up	Mcm5
Tarbp2	0.000222018	0.079782174	0.182	0.136	1	0.002048319	none	Tarbp2
Gatm	0.000222171	0.156169491	0.189	0.143	1	0.002048575	up	Gatm
Tmem128	0.000222296	0.103020264	0.358	0.302	1	0.002048579	up	Tmem128
Mettl3	0.000222519	0.052589081	0.112	0.075	1	0.002049494	none	Mettl3
Mcm7	0.00022426	0.204765142	0.391	0.339	1	0.002064371	up	Mcm7
Acsl3	0.000225992	0.044338412	0.063	0.035	1	0.002078435	none	Acsl3
Pycr2	0.00022604	0.145419009	0.292	0.243	1	0.002078435	up	Pycr2
Znhit6	0.000227883	0.076682371	0.146	0.105	1	0.002094212	none	Znhit6
Slc41a2	0.000230536	0.03637552	0.046	0.023	1	0.002117408	none	Slc41a2
Sar1a	0.000231117	0.110035251	0.327	0.272	1	0.002121557	up	Sar1a
Ctdsp1	0.000231988	0.111067111	0.319	0.267	1	0.002128365	up	Ctdsp1
Emg1	0.000232716	0.338838203	0.609	0.577	1	0.002133861	up	Emg1
Ctdspl	0.000234621	-0.064607735	0.097	0.137	1	0.002150122	none	Ctdspl
Maea	0.00023557	0.12198673	0.328	0.277	1	0.002157618	up	Maea
Jpt1	0.000235793	0.178915506	0.687	0.656	1	0.002158463	up	Jpt1
Rnf214	0.000236346	0.058229608	0.113	0.076	1	0.00216232	none	Rnf214
Lias	0.000238948	0.079366488	0.181	0.135	1	0.002184916	none	Lias
Dgkg	0.000239126	-0.056285646	0.097	0.138	1	0.002185332	none	Dgkg
Il10rb	0.000239456	0.084803075	0.28	0.228	1	0.002187131	none	Il10rb
Aspscr1	0.000240415	0.091303896	0.256	0.205	1	0.002194669	none	Aspscr1
9030624J02Rik	0.000241044	0.073458	0.187	0.141	1	0.002199191	none	9030624J02Rik
Kat7	0.000242098	0.075907187	0.216	0.166	1	0.002207586	none	Kat7
Dda1	0.000243279	0.098951263	0.327	0.269	1	0.002217129	none	Dda1
Tmem129	0.000245504	0.047318262	0.074	0.045	1	0.002236166	none	Tmem129
Cops2	0.000245694	0.107576129	0.269	0.22	1	0.002236514	up	Cops2
Tbpl1	0.000245814	0.074740271	0.202	0.155	1	0.002236514	none	Tbpl1
Usp16	0.00024611	0.115326749	0.257	0.209	1	0.002237972	up	Usp16
Sigmar1	0.000247292	0.165524161	0.29	0.245	1	0.002247479	up	Sigmar1
Tm6sf1	0.000248466	-0.106510082	0.399	0.457	1	0.002256903	down	Tm6sf1
Kif20b	0.000249032	0.125672387	0.186	0.141	1	0.00226079	up	Kif20b
Asns	0.000250905	0.04757804	0.056	0.03	1	0.002276543	none	Asns
Lcp2	0.000251232	-0.07798833	0.285	0.346	1	0.002278254	none	Lcp2
Fam96b	0.000251923	0.127808055	0.328	0.279	1	0.00228326	up	Fam96b
Tmem39a	0.000254351	0.093414378	0.192	0.147	1	0.002304001	none	Tmem39a
Mrpl18	0.000255201	0.330166656	0.583	0.552	1	0.002310429	up	Mrpl18
Ttc7	0.000256822	-0.109703717	0.377	0.428	1	0.002323826	down	Ttc7
Fars2	0.000257757	0.059851486	0.162	0.118	1	0.002330997	none	Fars2
Scnm1	0.000259145	0.080589969	0.19	0.144	1	0.002342264	none	Scnm1
Adam19	0.000259676	-0.042309761	0.071	0.108	1	0.002344793	none	Adam19
Msh6	0.000259709	0.091531753	0.198	0.149	1	0.002344793	none	Msh6
Rheb	0.00026007	0.169016106	0.496	0.448	1	0.002346764	up	Rheb
Zdhhc3	0.000260298	0.137291369	0.293	0.242	1	0.002347535	up	Zdhhc3
Hnrnpr	0.000260772	0.129847912	0.423	0.368	1	0.002350519	up	Hnrnpr
G3bp1	0.000261023	0.220138475	0.524	0.47	1	0.002351087	up	G3bp1
Cxcl9	0.000261121	0.061981743	0.013	0.002	1	0.002351087	none	Cxcl9
Polr3k	0.000262356	0.105436864	0.277	0.223	1	0.002360915	up	Polr3k
Uqcrfs1	0.000262828	0.224528412	0.709	0.661	1	0.002363875	up	Uqcrfs1
Nudcd1	0.000263973	0.053517557	0.091	0.058	1	0.002372869	none	Nudcd1
Adck5	0.000264415	0.044493709	0.064	0.037	1	0.002375552	none	Adck5
Smarca5	0.000265392	0.229682022	0.516	0.47	1	0.002383024	up	Smarca5
Mlkl	0.000266157	0.093295181	0.154	0.113	1	0.002388596	none	Mlkl
Atn1	0.000266799	-0.043140549	0.041	0.069	1	0.002393047	none	Atn1
Parvg	0.000267907	0.120709653	0.354	0.295	1	0.002400595	up	Parvg
Sec62	0.000267932	0.130403476	0.546	0.489	1	0.002400595	up	Sec62
Dctn5	0.000268378	0.081024758	0.225	0.176	1	0.002403282	none	Dctn5
Acp6	0.000269015	0.060005148	0.121	0.084	1	0.002407679	none	Acp6
Rnf167	0.000270038	0.069762026	0.259	0.205	1	0.002415521	none	Rnf167
Eif3b	0.000272915	0.218620131	0.48	0.428	1	0.00243993	up	Eif3b
Hspa13	0.000274776	0.067186604	0.15	0.108	1	0.002455233	none	Hspa13
Tspyl1	0.00027551	0.09079347	0.274	0.223	1	0.002460451	none	Tspyl1
Ergic2	0.00027746	0.104218659	0.257	0.207	1	0.00247635	up	Ergic2
Spr	0.000277591	0.122082099	0.263	0.217	1	0.00247635	up	Spr
Stoml2	0.00027791	0.263338717	0.409	0.368	1	0.002477854	up	Stoml2
Mnt	0.000278578	-0.062604667	0.108	0.149	1	0.002482468	none	Mnt
Nle1	0.000281118	0.086112189	0.111	0.075	1	0.002503747	none	Nle1
Sbno2	0.000281908	-0.091443622	0.246	0.3	1	0.00250865	none	Sbno2
Ints13	0.000281974	0.066487491	0.164	0.12	1	0.00250865	none	Ints13
Fkbp8	0.000282559	0.185924878	0.545	0.505	1	0.002512501	up	Fkbp8
Rgp1	0.000282817	-0.057236297	0.087	0.125	1	0.00251344	none	Rgp1
Atp6ap2	0.000283679	0.120375415	0.433	0.378	1	0.002519739	up	Atp6ap2
Hnrnpf	0.000284087	0.26155078	0.805	0.787	1	0.002522001	up	Hnrnpf
Rit1	0.000284739	-0.058660926	0.159	0.209	1	0.002526422	none	Rit1
Flnb	0.00028617	0.054505197	0.087	0.054	1	0.00253775	none	Flnb
Raly	0.000286661	0.232133958	0.643	0.606	1	0.002540079	up	Raly
Pigp	0.000286741	0.067253791	0.202	0.153	1	0.002540079	none	Pigp
Spcs1	0.000287358	0.195418022	0.68	0.635	1	0.002544178	up	Spcs1
Nckipsd	0.000287713	-0.057525761	0.092	0.131	1	0.002545948	none	Nckipsd
Cdca2	0.000288922	0.098708677	0.171	0.127	1	0.002555273	none	Cdca2
Smc2	0.000290023	0.221958507	0.377	0.33	1	0.002563635	up	Smc2
Apod	0.000290773	0.020186809	0.014	0.002	1	0.002568884	none	Apod
Trf	0.000294131	-0.067503516	0.138	0.183	1	0.002597161	none	Trf
Pinx1	0.000296546	0.084724448	0.16	0.119	1	0.002617081	none	Pinx1
Mettl1	0.000297811	0.14343905	0.214	0.168	1	0.002626833	up	Mettl1
Hif1a	0.000298183	0.111757308	0.3	0.25	1	0.002628703	up	Hif1a
Acap1	0.000299292	0.077209258	0.201	0.154	1	0.002637067	none	Acap1
Lfng	0.000301162	-0.060112879	0.101	0.141	1	0.00265213	none	Lfng
Arpc1b	0.000302327	0.283729409	0.889	0.891	1	0.002660962	up	Arpc1b
Dcaf1	0.00030256	0.05444307	0.095	0.062	1	0.002661589	none	Dcaf1
Taf1b	0.000303231	0.054162238	0.138	0.098	1	0.002666066	none	Taf1b
Ube2n	0.000305868	0.185012494	0.487	0.451	1	0.002687818	up	Ube2n
Ccdc71	0.000306466	0.077035929	0.154	0.113	1	0.002691637	none	Ccdc71
Tmem251	0.000309238	0.112609372	0.245	0.199	1	0.002714536	up	Tmem251
Nap1l4	0.000309445	0.119770293	0.356	0.303	1	0.002714897	up	Nap1l4
Ube2d3	0.000312145	0.217289896	0.767	0.752	1	0.00273713	up	Ube2d3
Ogfod1	0.00031372	0.049132524	0.076	0.046	1	0.002749479	none	Ogfod1
Msto1	0.000315273	0.083248573	0.127	0.09	1	0.002761614	none	Msto1
Ing2	0.000316347	0.094811255	0.2	0.155	1	0.002769547	none	Ing2
Cdk7	0.000316685	0.083001445	0.156	0.116	1	0.002771035	none	Cdk7
Atp2a3	0.000318032	-0.121554378	0.276	0.327	1	0.002781347	down	Atp2a3
Rab4a	0.000319515	0.034722316	0.026	0.01	1	0.002792832	none	Rab4a
Ly86	0.000319758	0.142198501	0.692	0.642	1	0.002793474	up	Ly86
Nudt6	0.000320536	0.044636748	0.076	0.046	1	0.002798785	none	Nudt6
Tmem38b	0.000321066	-0.083247393	0.228	0.282	1	0.002801921	none	Tmem38b
Kpna1	0.000322294	0.071396372	0.158	0.116	1	0.002811147	none	Kpna1
Tor4a	0.000324069	-0.050608969	0.061	0.094	1	0.002825136	none	Tor4a
Ttc5	0.00032542	0.067402608	0.191	0.146	1	0.00283541	none	Ttc5
Nt5c2	0.000326802	0.075035669	0.156	0.115	1	0.002845345	none	Nt5c2
Nsun5	0.000326906	0.058148942	0.096	0.063	1	0.002845345	none	Nsun5
Nup88	0.000329787	0.127952022	0.246	0.201	1	0.002867789	up	Nup88
Arl6ip1	0.000329833	0.209371022	0.724	0.683	1	0.002867789	up	Arl6ip1
Las1l	0.000331087	0.10795294	0.196	0.152	1	0.002877169	up	Las1l
Car13	0.000331572	0.024294116	0.026	0.01	1	0.002879861	none	Car13
Ifi209	0.000335194	0.13809627	0.381	0.328	1	0.002909788	up	Ifi209
Gpaa1	0.000336261	0.111495853	0.248	0.199	1	0.002917514	up	Gpaa1
Sp100	0.000338547	0.12521122	0.586	0.53	1	0.002935795	up	Sp100
Slc25a11	0.000339929	0.125616628	0.42	0.366	1	0.002946228	up	Slc25a11
Nol8	0.000340112	0.08177303	0.149	0.109	1	0.002946265	none	Nol8
Slc12a6	0.000340566	-0.07230233	0.198	0.25	1	0.002948649	none	Slc12a6
Ywhaq	0.000341057	0.184165453	0.56	0.517	1	0.002951341	up	Ywhaq
Dpysl2	0.000343404	-0.06994972	0.147	0.193	1	0.002970089	none	Dpysl2
Plxna4os1	0.000343652	-0.031092756	0.019	0.04	1	0.002970673	none	Plxna4os1
Uba2	0.000345471	0.193450889	0.419	0.372	1	0.002984829	up	Uba2
Fmc1	0.000346128	0.183952453	0.432	0.385	1	0.002988943	up	Fmc1
Nanos3	0.000346888	-0.015933889	0.002	0.012	1	0.002993936	none	Nanos3
Ppp1r11	0.000348886	0.12735618	0.393	0.343	1	0.003008873	up	Ppp1r11
Hbb-bs	0.000348985	0.276844914	0.291	0.243	1	0.003008873	up	Hbb-bs
Palm	0.000350064	0.087534635	0.268	0.216	1	0.003016595	none	Palm
Fuom	0.000351055	-0.061750429	0.097	0.137	1	0.003022147	none	Fuom
Ypel3	0.000351075	-0.116199428	0.547	0.601	1	0.003022147	down	Ypel3
Zbed3	0.000353189	0.092619275	0.144	0.105	1	0.003038756	none	Zbed3
Rtn4rl1	0.000354086	0.035469802	0.042	0.021	1	0.003044884	none	Rtn4rl1
Rpl14	0.000356228	0.364289325	0.933	0.918	1	0.0030617	up	Rpl14
Smim15	0.000356745	0.073023142	0.209	0.162	1	0.003064546	none	Smim15
Ankrd26	0.000357469	0.043262789	0.076	0.046	1	0.003069157	none	Ankrd26
Acot8	0.000359674	0.08654951	0.216	0.169	1	0.00308648	none	Acot8
Srrm1	0.000359865	0.238408822	0.617	0.594	1	0.003086513	up	Srrm1
Nae1	0.000360777	0.06244371	0.15	0.108	1	0.003092725	none	Nae1
Fcgrt	0.000362655	-0.056585184	0.168	0.218	1	0.003107204	none	Fcgrt
Ssr2	0.000366068	0.260781629	0.521	0.474	1	0.003134816	up	Ssr2
Cd47	0.000367314	0.14682929	0.812	0.789	1	0.00314385	up	Cd47
Skiv2l2	0.000372964	0.102712627	0.214	0.169	1	0.00319055	up	Skiv2l2
Trmt61a	0.000373844	0.052042905	0.079	0.049	1	0.003196415	none	Trmt61a
Etf1	0.000375882	0.19854454	0.408	0.369	1	0.003212168	up	Etf1
Snx24	0.000378225	0.021405966	0.021	0.007	1	0.00323052	none	Snx24
Cavin2	0.000379261	-0.08912474	0.011	0.028	1	0.003237016	none	Cavin2
Ndst2	0.000379379	-0.056120886	0.08	0.116	1	0.003237016	none	Ndst2
Znrd1	0.000379677	0.122242319	0.41	0.357	1	0.003237877	up	Znrd1
Ktn1	0.000380155	0.068494064	0.195	0.149	1	0.003240278	none	Ktn1
Setd1b	0.000381276	-0.08242037	0.236	0.287	1	0.003248146	none	Setd1b
Skiv2l	0.000382269	-0.059459238	0.157	0.204	1	0.003254927	none	Skiv2l
Eif2d	0.000382777	0.066235232	0.134	0.095	1	0.003257567	none	Eif2d
Mlst8	0.000384351	-0.051033717	0.053	0.083	1	0.003267719	none	Mlst8
Fbxl6	0.000384401	0.086552683	0.249	0.199	1	0.003267719	none	Fbxl6
Aimp1	0.000384566	0.189400832	0.496	0.456	1	0.003267719	up	Aimp1
Adam9	0.000385095	-0.04550354	0.066	0.1	1	0.003270527	none	Adam9
Gpatch4	0.000386509	0.116612051	0.169	0.128	1	0.00328084	up	Gpatch4
Pbrm1	0.000386871	-0.118954861	0.43	0.481	1	0.003282226	down	Pbrm1
Ddx46	0.000387165	0.176360651	0.429	0.387	1	0.003283022	up	Ddx46
Mcl1	0.000388094	-0.096736392	0.632	0.681	1	0.003289208	none	Mcl1
Phlda1	0.000388775	0.067113973	0.05	0.027	1	0.003293283	none	Phlda1
Usp39	0.00039173	0.112760565	0.208	0.165	1	0.003316609	up	Usp39
Med6	0.00039473	0.06058586	0.146	0.105	1	0.003340285	none	Med6
Dut	0.000399905	0.336973183	0.412	0.36	1	0.003382341	up	Dut
9930111J21Rik2	0.000400843	-0.054352887	0.198	0.251	1	0.003388532	none	9930111J21Rik2
Zc3h12c	0.000403411	0.033321226	0.041	0.02	1	0.003407337	none	Zc3h12c
Rbm28	0.000403513	0.148591868	0.238	0.193	1	0.003407337	up	Rbm28
Cdk10	0.000403735	0.052381988	0.118	0.081	1	0.003407337	none	Cdk10
Gdf3	0.000403895	-0.039488617	0.014	0.032	1	0.003407337	none	Gdf3
Tob1	0.000404443	0.046561821	0.095	0.062	1	0.003410207	none	Tob1
Hist1h2bg	0.000404926	0.083850719	0.176	0.131	1	0.003412529	none	Hist1h2bg
Gng10	0.000407301	0.151543635	0.722	0.678	1	0.003430795	up	Gng10
Isy1	0.000408265	0.138919856	0.289	0.243	1	0.003435598	up	Isy1
Snrpb	0.000408289	0.262638948	0.737	0.718	1	0.003435598	up	Snrpb
Ncapg	0.000408738	0.100520881	0.192	0.147	1	0.00343762	up	Ncapg
Bak1	0.000411252	0.179345502	0.377	0.333	1	0.003456991	up	Bak1
Osgep	0.000412741	0.11928258	0.442	0.39	1	0.003467742	up	Osgep
Gse1	0.000412991	-0.088130779	0.115	0.155	1	0.003467857	none	Gse1
Nipsnap1	0.000413176	0.045245651	0.073	0.045	1	0.003467857	none	Nipsnap1
St7	0.000413965	0.065665648	0.103	0.069	1	0.003472704	none	St7
Nmi	0.000414405	0.076068469	0.242	0.193	1	0.003474624	none	Nmi
Armc3	0.000415885	-0.040437084	0.037	0.063	1	0.003485263	none	Armc3
Mrps7	0.000416276	0.197005496	0.363	0.316	1	0.003486765	up	Mrps7
Hist1h2bn	0.000417736	0.075102696	0.106	0.072	1	0.003497009	none	Hist1h2bn
Card6	0.000417924	0.051505685	0.061	0.035	1	0.003497009	none	Card6
Grn	0.000418433	0.165388679	0.767	0.739	1	0.003499486	up	Grn
S100a11	0.000418983	0.233933051	0.829	0.809	1	0.003502307	up	S100a11
Rab35	0.000419296	0.100382389	0.259	0.213	1	0.003503146	up	Rab35
Kifc1	0.000420988	0.10071103	0.179	0.136	1	0.003515491	up	Kifc1
Rps14	0.000424586	-0.021822401	0.962	0.965	1	0.003543743	none	Rps14
Ppp1r12c	0.000425423	-0.070650524	0.21	0.261	1	0.003548928	none	Ppp1r12c
Pus1	0.000428441	0.108235644	0.202	0.157	1	0.003572299	up	Pus1
Erlec1	0.000430329	-0.051456506	0.093	0.132	1	0.003586216	none	Erlec1
Chil1	0.000430829	0.089346984	0.051	0.028	1	0.00358857	none	Chil1
Zfp101	0.000431786	-0.033019877	0.036	0.062	1	0.003594719	none	Zfp101
Slc4a1	0.000433167	0.047182227	0.024	0.009	1	0.003604279	none	Slc4a1
Zfp992	0.000433372	-0.03757715	0.032	0.057	1	0.003604279	none	Zfp992
Vps33a	0.00044186	0.062121555	0.14	0.102	1	0.003673014	none	Vps33a
Ccnb2	0.000444868	0.163251209	0.345	0.292	1	0.003696155	up	Ccnb2
Cyfip2	0.000445114	0.102267926	0.272	0.221	1	0.003696329	up	Cyfip2
Ppil4	0.00044837	0.089417586	0.279	0.228	1	0.003721493	none	Ppil4
Nfu1	0.000448632	0.155885894	0.399	0.354	1	0.003721794	up	Nfu1
Rnaset2a	0.000450069	0.137979627	0.554	0.503	1	0.003731832	up	Rnaset2a
Ehbp1l1	0.000452121	-0.081743792	0.368	0.429	1	0.003745563	none	Ehbp1l1
Pank3	0.00045218	-0.055482764	0.085	0.121	1	0.003745563	none	Pank3
S100a1	0.000453146	-0.106305647	0.282	0.338	1	0.003751675	down	S100a1
Arpp19	0.000454137	0.196270384	0.643	0.609	1	0.003757989	up	Arpp19
Fam234a	0.000456723	-0.047418022	0.105	0.146	1	0.003777489	none	Fam234a
Klhl7	0.000460875	0.034953993	0.051	0.028	1	0.003809919	none	Klhl7
Rhobtb2	0.000462472	0.046364583	0.086	0.055	1	0.003821202	none	Rhobtb2
Rab7	0.000464702	0.15119106	0.54	0.501	1	0.003837698	up	Rab7
Lztr1	0.00046494	0.048285672	0.113	0.078	1	0.003837735	none	Lztr1
Fbxo33	0.000465213	0.069397618	0.17	0.128	1	0.003838064	none	Fbxo33
Alox5	0.0004671	-0.052554555	0.041	0.069	1	0.003851703	none	Alox5
Mrps15	0.000470174	0.21022066	0.528	0.481	1	0.003875109	up	Mrps15
Tamm41	0.000470849	0.095518326	0.185	0.143	1	0.003878134	none	Tamm41
Zfp330	0.000471143	0.108824543	0.265	0.217	1	0.003878134	up	Zfp330
[truncated: 14,460 more rows]
